# Supplementary material for: Interactome-transcriptome analysis discovers signatures complementary to GWAS Loci of Type 2 Diabetes
Source: Sci Rep. 2016 Oct 18;6:35228. doi: 10.1038/srep35228 (PMC5067504; doi:10.1038/srep35228)
Supplement: Supplementary Table S1 [file srep35228-s2.xls]

## Sheet: genes down-regulated in T2D
geneID	Gene name	Description	Control (average expression - normalized readcount)	T2D (averge expression - normalized readcount)	foldChange	log2FoldChange	p-value	Benjamini and Hochberg adjusted p-value
ENSG00000002330	BAD	BCL2-associated agonist of cell death [Source:HGNC Symbol;Acc:936]	284.108	158.555	0.558079	-0.841458	0.000515	0.00841
ENSG00000002586	CD99	CD99 molecule [Source:HGNC Symbol;Acc:7082]	64.2176	30.1873	0.470078	-1.08903	0.000914	0.0131
ENSG00000002587	HS3ST1	heparan sulfate (glucosamine) 3-O-sulfotransferase 1 [Source:HGNC Symbol;Acc:5194]	66.166	36.7899	0.556025	-0.846778	0.00535	0.0482
ENSG00000002822	MAD1L1	MAD1 mitotic arrest deficient-like 1 (yeast) [Source:HGNC Symbol;Acc:6762]	773.796	437.846	0.565842	-0.82153	3.78e-05	0.0011
ENSG00000004975	DVL2	dishevelled, dsh homolog 2 (Drosophila) [Source:HGNC Symbol;Acc:3086]	768.486	412.279	0.536482	-0.898399	6.92e-06	0.00029
ENSG00000005513	SOX8	SRY (sex determining region Y)-box 8 [Source:HGNC Symbol;Acc:11203]	43.1341	15.7778	0.365786	-1.45093	2.83e-05	0.000879
ENSG00000005884	ITGA3	integrin, alpha 3 (antigen CD49C, alpha 3 subunit of VLA-3 receptor) [Source:HGNC Symbol;Acc:6139]	161.687	84.9688	0.525513	-0.928203	0.00043	0.00731
ENSG00000006282	SPATA20	spermatogenesis associated 20 [Source:HGNC Symbol;Acc:26125]	1093.52	621.441	0.568294	-0.815291	1.79e-05	0.000602
ENSG00000007376	RPUSD1	RNA pseudouridylate synthase domain containing 1 [Source:HGNC Symbol;Acc:14173]	480.529	251.221	0.522801	-0.935667	1.7e-05	0.000579
ENSG00000007402	CACNA2D2	calcium channel, voltage-dependent, alpha 2/delta subunit 2 [Source:HGNC Symbol;Acc:1400]	1055.84	545.955	0.517082	-0.951535	3.87e-07	2.81e-05
ENSG00000007516	BAIAP3	BAI1-associated protein 3 [Source:HGNC Symbol;Acc:948]	292.461	160.724	0.549557	-0.863658	0.000367	0.00647
ENSG00000007520	C16orf42	chromosome 16 open reading frame 42 [Source:HGNC Symbol;Acc:14175]	421.338	185.833	0.441055	-1.18097	1.2e-07	1.12e-05
ENSG00000007541	PIGQ	phosphatidylinositol glycan anchor biosynthesis, class Q [Source:HGNC Symbol;Acc:14135]	707.142	372.391	0.526614	-0.925182	5.56e-06	0.000243
ENSG00000008710	PKD1	polycystic kidney disease 1 (autosomal dominant) [Source:HGNC Symbol;Acc:9008]	2478.37	1071.6	0.432381	-1.20962	6.19e-12	2.85e-09
ENSG00000011009	LYPLA2	lysophospholipase II [Source:HGNC Symbol;Acc:6738]	840.435	434.508	0.517003	-0.951755	1.4e-06	8.11e-05
ENSG00000012211	PRICKLE3	prickle homolog 3 (Drosophila) [Source:HGNC Symbol;Acc:6645]	283.875	153.394	0.540358	-0.888013	0.000252	0.00486
ENSG00000013563	DNASE1L1	deoxyribonuclease I-like 1 [Source:HGNC Symbol;Acc:2957]	474.288	254.885	0.537407	-0.895913	3.7e-05	0.00109
ENSG00000015285	WAS	Wiskott-Aldrich syndrome (eczema-thrombocytopenia) [Source:HGNC Symbol;Acc:12731]	5451.91	3057.36	0.560788	-0.834473	2.01e-06	0.000108
ENSG00000015532	XYLT2	xylosyltransferase II [Source:HGNC Symbol;Acc:15517]	714.856	396.087	0.554079	-0.851836	2.69e-05	0.000847
ENSG00000020129	NCDN	neurochondrin [Source:HGNC Symbol;Acc:17597]	647.33	365.757	0.565024	-0.823616	6.64e-05	0.00172
ENSG00000021762	OSBPL5	oxysterol binding protein-like 5 [Source:HGNC Symbol;Acc:16392]	1606.06	744.316	0.463441	-1.10954	1.5e-09	2.99e-07
ENSG00000023892	DEF6	differentially expressed in FDCP 6 homolog (mouse) [Source:HGNC Symbol;Acc:2760]	4375.92	2395.62	0.547455	-0.869187	5.22e-07	3.58e-05
ENSG00000026036	RTEL1	regulator of telomere elongation helicase 1 [Source:HGNC Symbol;Acc:15888]	919.304	482.322	0.52466	-0.930546	2.18e-06	0.000116
ENSG00000026559	KCNG1	potassium voltage-gated channel, subfamily G, member 1 [Source:HGNC Symbol;Acc:6248]	22.7097	7.99446	0.352029	-1.50623	0.000154	0.00329
ENSG00000027847	B4GALT7	xylosylprotein beta 1,4-galactosyltransferase, polypeptide 7 (galactosyltransferase I) [Source:HGNC Symbol;Acc:930]	511.285	262.638	0.513682	-0.961053	6.42e-06	0.000271
ENSG00000027869	SH2D2A	SH2 domain containing 2A [Source:HGNC Symbol;Acc:10821]	1129.94	529.966	0.469021	-1.09228	6.9e-09	1.01e-06
ENSG00000034053	APBA2	amyloid beta (A4) precursor protein-binding, family A, member 2 [Source:HGNC Symbol;Acc:579]	1729.17	702.59	0.406317	-1.29932	3.83e-13	2.22e-10
ENSG00000037280	FLT4	fms-related tyrosine kinase 4 [Source:HGNC Symbol;Acc:3767]	151.42	64.0902	0.423261	-1.24038	7.35e-06	0.000304
ENSG00000040608	RTN4R	reticulon 4 receptor [Source:HGNC Symbol;Acc:18601]	52.8261	20.6523	0.390948	-1.35495	6.05e-05	0.0016
ENSG00000049089	COL9A2	collagen, type IX, alpha 2 [Source:HGNC Symbol;Acc:2218]	318.664	160.809	0.504636	-0.986685	2.59e-05	0.000819
ENSG00000049769	PPP1R3F	protein phosphatase 1, regulatory (inhibitor) subunit 3F [Source:HGNC Symbol;Acc:14944]	220.222	104.043	0.472447	-1.08177	1.64e-05	0.000563
ENSG00000050555	LAMC3	laminin, gamma 3 [Source:HGNC Symbol;Acc:6494]	25.5103	11.9828	0.469722	-1.09012	0.00484	0.0449
ENSG00000053438	NNAT	neuronatin [Source:HGNC Symbol;Acc:7860]	81.9257	44.1926	0.539423	-0.890512	0.00305	0.0321
ENSG00000053918	KCNQ1	potassium voltage-gated channel, KQT-like subfamily, member 1 [Source:HGNC Symbol;Acc:6294]	1023.34	558.862	0.546116	-0.87272	8.66e-06	0.000343
ENSG00000054148	PHPT1	phosphohistidine phosphatase 1 [Source:HGNC Symbol;Acc:30033]	394.18	194.519	0.493477	-1.01895	6.16e-06	0.000263
ENSG00000055118	KCNH2	potassium voltage-gated channel, subfamily H (eag-related), member 2 [Source:HGNC Symbol;Acc:6251]	70.0532	34.1197	0.487054	-1.03785	0.000952	0.0136
ENSG00000057593	F7	coagulation factor VII (serum prothrombin conversion accelerator) [Source:HGNC Symbol;Acc:3544]	7.85057	2.79744	0.356336	-1.48869	0.00543	0.0487
ENSG00000058404	CAMK2B	calcium/calmodulin-dependent protein kinase II beta [Source:HGNC Symbol;Acc:1461]	4.66129	0.728842	0.15636	-2.67705	0.000106	0.00246
ENSG00000058453	CROCC	ciliary rootlet coiled-coil, rootletin [Source:HGNC Symbol;Acc:21299]	1248.69	535.723	0.429029	-1.22085	5.84e-11	1.88e-08
ENSG00000059145	UNKL	unkempt homolog (Drosophila)-like [Source:HGNC Symbol;Acc:14184]	1095.31	566.469	0.517179	-0.951266	4.93e-07	3.43e-05
ENSG00000059915	PSD	pleckstrin and Sec7 domain containing [Source:HGNC Symbol;Acc:9507]	97.1686	27.9043	0.287174	-1.8	1.87e-09	3.56e-07
ENSG00000060069	CTDP1	CTD (carboxy-terminal domain, RNA polymerase II, polypeptide A) phosphatase, subunit 1 [Source:HGNC Symbol;Acc:2498]	1002.72	547.737	0.546252	-0.872362	8.3e-06	0.000333
ENSG00000060491	OGFR	opioid growth factor receptor [Source:HGNC Symbol;Acc:15768]	2670.25	1340	0.501823	-0.994749	2.27e-08	2.69e-06
ENSG00000061273	HDAC7	histone deacetylase 7 [Source:HGNC Symbol;Acc:14067]	3826.83	2045.35	0.534478	-0.903799	2.21e-07	1.81e-05
ENSG00000061938	TNK2	tyrosine kinase, non-receptor, 2 [Source:HGNC Symbol;Acc:19297]	4125.7	2091.01	0.506827	-0.980435	1.67e-08	2.08e-06
ENSG00000062524	LTK	leukocyte receptor tyrosine kinase [Source:HGNC Symbol;Acc:6721]	314.445	174.807	0.555921	-0.847047	0.000259	0.00498
ENSG00000063660	GPC1	glypican 1 [Source:HGNC Symbol;Acc:4449]	35.3304	17.3088	0.489912	-1.0294	0.00534	0.0481
ENSG00000064201	TSPAN32	tetraspanin 32 [Source:HGNC Symbol;Acc:13410]	2855.14	1334.22	0.467303	-1.09757	2.21e-10	5.98e-08
ENSG00000064961	HMG20B	high-mobility group 20B [Source:HGNC Symbol;Acc:5002]	1210.68	603.767	0.498699	-1.00376	9.9e-08	9.47e-06
ENSG00000065057	NTHL1	nth endonuclease III-like 1 (E. coli) [Source:HGNC Symbol;Acc:8028]	101.398	46.241	0.456035	-1.13278	0.000107	0.0025
ENSG00000065320	NTN1	netrin 1 [Source:HGNC Symbol;Acc:8029]	20.7257	8.65685	0.417686	-1.25951	0.0021	0.0247
ENSG00000066230	SLC9A3	solute carrier family 9 (sodium/hydrogen exchanger), member 3 [Source:HGNC Symbol;Acc:11073]	135.567	43.433	0.320379	-1.64215	6.66e-09	9.91e-07
ENSG00000066336	SPI1	spleen focus forming virus (SFFV) proviral integration oncogene spi1 [Source:HGNC Symbol;Acc:11241]	6108.43	3442.49	0.563564	-0.827349	3.06e-06	0.000148
ENSG00000067221	STOML1	stomatin (EPB72)-like 1 [Source:HGNC Symbol;Acc:14560]	141.757	81.3581	0.573925	-0.801065	0.00329	0.0339
ENSG00000067606	PRKCZ	protein kinase C, zeta [Source:HGNC Symbol;Acc:9412]	204.115	119.814	0.586992	-0.768587	0.00265	0.029
ENSG00000068831	RASGRP2	RAS guanyl releasing protein 2 (calcium and DAG-regulated) [Source:HGNC Symbol;Acc:9879]	9281	4705	0.50695	-0.980084	1.51e-08	1.95e-06
ENSG00000068976	PYGM	phosphorylase, glycogen, muscle [Source:HGNC Symbol;Acc:9726]	232.95	119.269	0.511994	-0.965802	7.74e-05	0.00193
ENSG00000069188	SDK2	sidekick homolog 2 (chicken) [Source:HGNC Symbol;Acc:19308]	234.638	85.3559	0.363778	-1.45887	2.06e-09	3.9e-07
ENSG00000069399	BCL3	B-cell CLL/lymphoma 3 [Source:HGNC Symbol;Acc:998]	874.909	423.93	0.484543	-1.0453	1.02e-07	9.69e-06
ENSG00000069424	KCNAB2	potassium voltage-gated channel, shaker-related subfamily, beta member 2 [Source:HGNC Symbol;Acc:6229]	6963.26	3936.5	0.565325	-0.822848	2.83e-06	0.000141
ENSG00000069696	DRD4	dopamine receptor D4 [Source:HGNC Symbol;Acc:3025]	8.55952	2.17787	0.254438	-1.97461	0.000287	0.00538
ENSG00000070031	SCT	secretin [Source:HGNC Symbol;Acc:10607]	16.1214	3.4061	0.211277	-2.24279	2.19e-06	0.000116
ENSG00000070444	MNT	MAX binding protein [Source:HGNC Symbol;Acc:7188]	1316.44	676.555	0.513926	-0.960367	3.61e-07	2.68e-05
ENSG00000070985	TRPM5	transient receptor potential cation channel, subfamily M, member 5 [Source:HGNC Symbol;Acc:14323]	6.11063	1.92491	0.31501	-1.66653	0.00436	0.0415
ENSG00000071889	FAM3A	family with sequence similarity 3, member A [Source:HGNC Symbol;Acc:13749]	617.947	343.109	0.555241	-0.848815	4.48e-05	0.00127
ENSG00000072134	EPN2	epsin 2 [Source:HGNC Symbol;Acc:18639]	216.445	125.199	0.578431	-0.789784	0.00137	0.0179
ENSG00000072163	LIMS2	LIM and senescent cell antigen-like domains 2 [Source:HGNC Symbol;Acc:16084]	118.125	45.0777	0.381611	-1.38983	1.68e-06	9.34e-05
ENSG00000072195	SPEG	SPEG complex locus [Source:HGNC Symbol;Acc:16901]	195.125	58.7773	0.301228	-1.73107	1.79e-11	7.04e-09
ENSG00000072310	SREBF1	sterol regulatory element binding transcription factor 1 [Source:HGNC Symbol;Acc:11289]	1319.94	500.24	0.378986	-1.39979	3.56e-14	2.23e-11
ENSG00000072818	ACAP1	ArfGAP with coiled-coil, ankyrin repeat and PH domains 1 [Source:HGNC Symbol;Acc:16467]	5769.38	3209.16	0.556239	-0.846222	9.57e-07	5.94e-05
ENSG00000073169	RP3-402G11.5	Selenoprotein O [Source:UniProtKB/Swiss-Prot;Acc:Q9BVL4]	1051.44	611.551	0.581634	-0.781817	5.37e-05	0.00146
ENSG00000074071	MRPS34	mitochondrial ribosomal protein S34 [Source:HGNC Symbol;Acc:16618]	696.429	359.43	0.516105	-0.954264	2.96e-06	0.000144
ENSG00000074276	CDHR2	cadherin-related family member 2 [Source:HGNC Symbol;Acc:18231]	44.964	23.2379	0.51681	-0.952294	0.00538	0.0484
ENSG00000075240	GRAMD4	GRAM domain containing 4 [Source:HGNC Symbol;Acc:29113]	1187.77	641.531	0.540114	-0.888664	3.97e-06	0.000181
ENSG00000075275	CELSR1	cadherin, EGF LAG seven-pass G-type receptor 1 (flamingo homolog, Drosophila) [Source:HGNC Symbol;Acc:1850]	206.804	120.671	0.583503	-0.777188	0.00205	0.0242
ENSG00000075618	FSCN1	fascin homolog 1, actin-bundling protein (Strongylocentrotus purpuratus) [Source:HGNC Symbol;Acc:11148]	123.966	54.5413	0.439971	-1.18452	3.88e-05	0.00113
ENSG00000076201	PTPN23	protein tyrosine phosphatase, non-receptor type 23 [Source:HGNC Symbol;Acc:14406]	1780.16	986.515	0.554172	-0.851594	3.95e-06	0.000181
ENSG00000076604	TRAF4	TNF receptor-associated factor 4 [Source:HGNC Symbol;Acc:12034]	347.241	188.018	0.541461	-0.885071	9.86e-05	0.00234
ENSG00000076984	MAP2K7	mitogen-activated protein kinase kinase 7 [Source:HGNC Symbol;Acc:6847]	1787.19	863.486	0.483152	-1.04945	6.49e-09	9.78e-07
ENSG00000077044	DGKD	diacylglycerol kinase, delta 130kDa [Source:HGNC Symbol;Acc:2851]	6107.17	3614.56	0.591855	-0.756683	1.46e-05	0.000517
ENSG00000077454	LRCH4	leucine-rich repeats and calponin homology (CH) domain containing 4 [Source:HGNC Symbol;Acc:6691]	6658.92	3136.48	0.471018	-1.08614	2.24e-10	6.01e-08
ENSG00000078808	SDF4	stromal cell derived factor 4 [Source:HGNC Symbol;Acc:24188]	2620.05	1334.23	0.509236	-0.973594	4.34e-08	4.66e-06
ENSG00000078814	MYH7B	myosin, heavy chain 7B, cardiac muscle, beta [Source:HGNC Symbol;Acc:15906]	95.9607	36.4597	0.379944	-1.39614	2.79e-06	0.00014
ENSG00000078900	TP73	tumor protein p73 [Source:HGNC Symbol;Acc:12003]	20.5164	8.23522	0.401397	-1.3169	0.001	0.0141
ENSG00000080947	CROCCP3	ciliary rootlet coiled-coil, rootletin pseudogene 3 [Source:HGNC Symbol;Acc:29405]	184.643	72.9806	0.395253	-1.33915	2.97e-07	2.3e-05
ENSG00000081059	TCF7	transcription factor 7 (T-cell specific, HMG-box) [Source:HGNC Symbol;Acc:11639]	10906.8	6418.97	0.588528	-0.764816	1.6e-05	0.000551
ENSG00000083307	GRHL2	grainyhead-like 2 (Drosophila) [Source:HGNC Symbol;Acc:2799]	2.89325	0.46958	0.162302	-2.62325	0.00158	0.0198
ENSG00000086504	MRPL28	mitochondrial ribosomal protein L28 [Source:HGNC Symbol;Acc:14484]	700.878	364.794	0.520481	-0.942082	3.6e-06	0.000167
ENSG00000087087	SRRT	serrate RNA effector molecule homolog (Arabidopsis) [Source:HGNC Symbol;Acc:24101]	3417.35	1875.72	0.548883	-0.865431	6.86e-07	4.46e-05
ENSG00000087088	BAX	BCL2-associated X protein [Source:HGNC Symbol;Acc:959]	1287	763.508	0.593245	-0.753301	7.15e-05	0.00182
ENSG00000088881	EBF4	early B-cell factor 4 [Source:HGNC Symbol;Acc:29278]	142.786	54.8883	0.38441	-1.37928	3.83e-07	2.8e-05
ENSG00000088899	RP5-1187M17.10	ProSAP-interacting protein 1 [Source:UniProtKB/Swiss-Prot;Acc:O60299]	101.88	36.2239	0.355553	-1.49186	3.63e-07	2.69e-05
ENSG00000089505	CMTM1	CKLF-like MARVEL transmembrane domain containing 1 [Source:HGNC Symbol;Acc:19172]	130.212	74.6428	0.573242	-0.802783	0.00429	0.041
ENSG00000089820	ARHGAP4	Rho GTPase activating protein 4 [Source:HGNC Symbol;Acc:674]	8321.28	3697.77	0.444375	-1.17015	9.08e-12	3.96e-09
ENSG00000090097	PCBP4	poly(rC) binding protein 4 [Source:HGNC Symbol;Acc:8652]	315.74	174.194	0.551702	-0.85804	0.00019	0.00387
ENSG00000090447	TFAP4	transcription factor AP-4 (activating enhancer binding protein 4) [Source:HGNC Symbol;Acc:11745]	350.333	154.797	0.441857	-1.17835	2.72e-07	2.14e-05
ENSG00000090565	RAB11FIP3	RAB11 family interacting protein 3 (class II) [Source:HGNC Symbol;Acc:17224]	748.931	405.392	0.541294	-0.885516	9.2e-06	0.000357
ENSG00000090776	EFNB1	ephrin-B1 [Source:HGNC Symbol;Acc:3226]	300.774	177.785	0.591092	-0.758545	0.00152	0.0193
ENSG00000090924	PLEKHG2	pleckstrin homology domain containing, family G (with RhoGef domain) member 2 [Source:HGNC Symbol;Acc:29515]	1077.08	620.515	0.576109	-0.795586	2.94e-05	0.000906
ENSG00000091073	DTX2	deltex homolog 2 (Drosophila) [Source:HGNC Symbol;Acc:15973]	440.435	229.244	0.520494	-0.942045	1.88e-05	0.000628
ENSG00000091129	NRCAM	neuronal cell adhesion molecule [Source:HGNC Symbol;Acc:7994]	105.618	44.3884	0.420273	-1.2506	4.97e-06	0.000221
ENSG00000092096	SLC22A17	solute carrier family 22, member 17 [Source:HGNC Symbol;Acc:23095]	169.462	63.7147	0.375981	-1.41127	1.01e-07	9.67e-06
ENSG00000093010	COMT	catechol-O-methyltransferase [Source:HGNC Symbol;Acc:2228]	1190	703.821	0.591444	-0.757685	8.28e-05	0.00203
ENSG00000095906	NUBP2	nucleotide binding protein 2 (MinD homolog, E. coli) [Source:HGNC Symbol;Acc:8042]	605.213	259.708	0.429117	-1.22056	4.43e-09	7.07e-07
ENSG00000095917	TPSD1	tryptase delta 1 [Source:HGNC Symbol;Acc:14118]	2.30591	0.363504	0.15764	-2.66529	0.00514	0.0469
ENSG00000096088	PGC	progastricsin (pepsinogen C) [Source:HGNC Symbol;Acc:8890]	3.8032	0.812738	0.213699	-2.22635	0.00202	0.024
ENSG00000096433	ITPR3	inositol 1,4,5-triphosphate receptor, type 3 [Source:HGNC Symbol;Acc:6182]	3497.38	2038.49	0.582863	-0.778771	6.43e-06	0.000271
ENSG00000099338	CATSPERG	cation channel, sperm-associated, gamma [Source:HGNC Symbol;Acc:25243]	177.344	94.8681	0.534939	-0.902555	0.00037	0.0065
ENSG00000099364	FBXL19	F-box and leucine-rich repeat protein 19 [Source:HGNC Symbol;Acc:25300]	534.81	243.841	0.455939	-1.13309	1.03e-07	9.69e-06
ENSG00000099365	STX1B	syntaxin 1B [Source:HGNC Symbol;Acc:18539]	56.8641	24.857	0.43713	-1.19387	0.000294	0.00548
ENSG00000099381	SETD1A	SET domain containing 1A [Source:HGNC Symbol;Acc:29010]	1599.9	759.151	0.474498	-1.07553	3.97e-09	6.51e-07
ENSG00000099385	BCL7C	B-cell CLL/lymphoma 7C [Source:HGNC Symbol;Acc:1006]	641.776	301.965	0.470514	-1.08769	1.41e-07	1.27e-05
ENSG00000099834	CDHR5	cadherin-related family member 5 [Source:HGNC Symbol;Acc:7521]	35.4404	10.3429	0.291838	-1.77676	2.3e-06	0.000121
ENSG00000099840	IZUMO4	IZUMO family member 4 [Source:HGNC Symbol;Acc:26950]	105.386	56.1969	0.533247	-0.907125	0.00183	0.0223
ENSG00000099849	RASSF7	Ras association (RalGDS/AF-6) domain family (N-terminal) member 7 [Source:HGNC Symbol;Acc:1166]	449.451	224.719	0.499985	-1.00004	4.55e-06	0.000205
ENSG00000099889	ARVCF	armadillo repeat gene deleted in velocardiofacial syndrome [Source:HGNC Symbol;Acc:728]	230.077	90.6722	0.394095	-1.34338	9.83e-08	9.44e-06
ENSG00000099899	TRMT2A	TRM2 tRNA methyltransferase 2 homolog A (S. cerevisiae) [Source:HGNC Symbol;Acc:24974]	997.267	512.054	0.513458	-0.961683	6.77e-07	4.41e-05
ENSG00000099904	ZDHHC8	zinc finger, DHHC-type containing 8 [Source:HGNC Symbol;Acc:18474]	1117.48	522.883	0.467911	-1.09569	8.06e-09	1.14e-06
ENSG00000099917	MED15	mediator complex subunit 15 [Source:HGNC Symbol;Acc:14248]	3995.06	2219.94	0.555671	-0.847697	1.04e-06	6.37e-05
ENSG00000099953	MMP11	matrix metallopeptidase 11 (stromelysin 3) [Source:HGNC Symbol;Acc:7157]	45.819	23.6029	0.515134	-0.95698	0.00429	0.041
ENSG00000099958	DERL3	Der1-like domain family, member 3 [Source:HGNC Symbol;Acc:14236]	334.383	148.485	0.444055	-1.17119	3.1e-07	2.37e-05
ENSG00000099960	SLC7A4	solute carrier family 7 (cationic amino acid transporter, y+ system), member 4 [Source:HGNC Symbol;Acc:11062]	3.13474	0.643728	0.205353	-2.28382	0.00346	0.0351
ENSG00000099985	OSM	oncostatin M [Source:HGNC Symbol;Acc:8506]	132.629	61.3107	0.462273	-1.11318	4.06e-05	0.00117
ENSG00000099991	CABIN1	calcineurin binding protein 1 [Source:HGNC Symbol;Acc:24187]	3283.23	1749.73	0.532928	-0.907986	2.13e-07	1.77e-05
ENSG00000099992	TBC1D10A	TBC1 domain family, member 10A [Source:HGNC Symbol;Acc:23609]	805.896	401.494	0.498196	-1.00521	3.98e-07	2.87e-05
ENSG00000100031	GGT1	gamma-glutamyltransferase 1 [Source:HGNC Symbol;Acc:4250]	180.175	105.159	0.583651	-0.776822	0.003	0.0316
ENSG00000100056	DGCR14	DiGeorge syndrome critical region gene 14 [Source:HGNC Symbol;Acc:16817]	498.975	284.287	0.569743	-0.811617	0.000168	0.00352
ENSG00000100083	GGA1	golgi-associated, gamma adaptin ear containing, ARF binding protein 1 [Source:HGNC Symbol;Acc:17842]	2055.33	1128.86	0.549239	-0.864495	1.55e-06	8.72e-05
ENSG00000100092	SH3BP1	SH3-domain binding protein 1 [Source:HGNC Symbol;Acc:10824]	2071.89	1064.66	0.513858	-0.960558	1.1e-07	1.03e-05
ENSG00000100100	PIK3IP1	phosphoinositide-3-kinase interacting protein 1 [Source:HGNC Symbol;Acc:24942]	6853.1	3929.7	0.573419	-0.802338	2.77e-06	0.000139
ENSG00000100101	NOL12	nucleolar protein 12 [Source:HGNC Symbol;Acc:28585]	603.146	351.096	0.582109	-0.780639	0.000178	0.00369
ENSG00000100139	MICALL1	MICAL-like 1 [Source:HGNC Symbol;Acc:29804]	896.304	472.973	0.527693	-0.922228	2.28e-06	0.00012
ENSG00000100151	PICK1	protein interacting with PRKCA 1 [Source:HGNC Symbol;Acc:9394]	440.237	250.125	0.568161	-0.815629	0.000208	0.00417
ENSG00000100197	CYP2D6	cytochrome P450, family 2, subfamily D, polypeptide 6 [Source:HGNC Symbol;Acc:2625]	167.97	72.841	0.433655	-1.20538	5.31e-06	0.000234
ENSG00000100239	PPP6R2	protein phosphatase 6, regulatory subunit 2 [Source:HGNC Symbol;Acc:19253]	2624.62	1539.56	0.586583	-0.769593	1.4e-05	0.0005
ENSG00000100241	SBF1	SET binding factor 1 [Source:HGNC Symbol;Acc:10542]	5196.05	2349.92	0.452251	-1.1448	2.37e-11	8.91e-09
ENSG00000100242	SUN2	Sad1 and UNC84 domain containing 2 [Source:HGNC Symbol;Acc:14210]	10284.9	5215.73	0.507126	-0.979583	2.14e-08	2.58e-06
ENSG00000100258	LMF2	lipase maturation factor 2 [Source:HGNC Symbol;Acc:25096]	2642	1211.01	0.458371	-1.12541	1.38e-10	3.83e-08
ENSG00000100263	RHBDD3	rhomboid domain containing 3 [Source:HGNC Symbol;Acc:1308]	210.988	117.722	0.557956	-0.841776	0.000823	0.0121
ENSG00000100284	TOM1	target of myb1 (chicken) [Source:HGNC Symbol;Acc:11982]	1676.23	951.792	0.567816	-0.816504	9.6e-06	0.00037
ENSG00000100290	BIK	BCL2-interacting killer (apoptosis-inducing) [Source:HGNC Symbol;Acc:1051]	34.8328	16.3669	0.469871	-1.08966	0.00242	0.0271
ENSG00000100299	ARSA	arylsulfatase A [Source:HGNC Symbol;Acc:713]	1334.84	662.721	0.49648	-1.01019	5.88e-08	6.08e-06
ENSG00000100300	TSPO	translocator protein (18kDa) [Source:HGNC Symbol;Acc:1158]	2278.79	1207.31	0.529804	-0.91647	4.04e-07	2.89e-05
ENSG00000100304	TTLL12	tubulin tyrosine ligase-like family, member 12 [Source:HGNC Symbol;Acc:28974]	966.466	552.965	0.572151	-0.805531	3.96e-05	0.00115
ENSG00000100307	CBX7	chromobox homolog 7 [Source:HGNC Symbol;Acc:1557]	2732.19	1584.01	0.579761	-0.786471	9.11e-06	0.000355
ENSG00000100320	RBFOX2	RNA binding protein, fox-1 homolog (C. elegans) 2 [Source:HGNC Symbol;Acc:9906]	38.8631	17.0575	0.438914	-1.18799	0.000786	0.0117
ENSG00000100321	SYNGR1	synaptogyrin 1 [Source:HGNC Symbol;Acc:11498]	576.259	241.92	0.419811	-1.25219	5.8e-10	1.38e-07
ENSG00000100324	TAB1	TGF-beta activated kinase 1/MAP3K7 binding protein 1 [Source:HGNC Symbol;Acc:18157]	1079.07	630.533	0.584333	-0.775138	5.67e-05	0.00152
ENSG00000100346	CACNA1I	calcium channel, voltage-dependent, T type, alpha 1I subunit [Source:HGNC Symbol;Acc:1396]	1075.71	459.492	0.427153	-1.22717	7.48e-11	2.2e-08
ENSG00000100359	SGSM3	small G protein signaling modulator 3 [Source:HGNC Symbol;Acc:25228]	2155	1261.68	0.585465	-0.772345	1.79e-05	0.000602
ENSG00000100373	UPK3A	uroplakin 3A [Source:HGNC Symbol;Acc:12580]	40.1144	20.1884	0.50327	-0.990596	0.00415	0.04
ENSG00000100379	KCTD17	potassium channel tetramerisation domain containing 17 [Source:HGNC Symbol;Acc:25705]	406.789	198.489	0.48794	-1.03522	3.43e-06	0.000161
ENSG00000100385	IL2RB	interleukin 2 receptor, beta [Source:HGNC Symbol;Acc:6009]	9316.85	5146.71	0.552409	-0.856191	1.48e-06	8.41e-05
ENSG00000100401	RANGAP1	Ran GTPase activating protein 1 [Source:HGNC Symbol;Acc:9854]	1772.83	1054.03	0.594545	-0.750142	4.45e-05	0.00126
ENSG00000100403	ZC3H7B	zinc finger CCCH-type containing 7B [Source:HGNC Symbol;Acc:30869]	2705.47	1420.42	0.525018	-0.929561	1.36e-07	1.23e-05
ENSG00000100413	POLR3H	polymerase (RNA) III (DNA directed) polypeptide H (22.9kD) [Source:HGNC Symbol;Acc:30349]	457.394	250.701	0.548108	-0.867469	6.43e-05	0.00167
ENSG00000100427	MLC1	megalencephalic leukoencephalopathy with subcortical cysts 1 [Source:HGNC Symbol;Acc:17082]	878.547	507.88	0.578091	-0.790632	0.000113	0.00259
ENSG00000100429	HDAC10	histone deacetylase 10 [Source:HGNC Symbol;Acc:18128]	82.1433	42.5055	0.517456	-0.950492	0.00209	0.0246
ENSG00000100453	GZMB	granzyme B (granzyme 2, cytotoxic T-lymphocyte-associated serine esterase 1) [Source:HGNC Symbol;Acc:4709]	4344	2446.76	0.563251	-0.828151	1.64e-06	9.11e-05
ENSG00000100726	TELO2	TEL2, telomere maintenance 2, homolog (S. cerevisiae) [Source:HGNC Symbol;Acc:29099]	944.107	386.283	0.409151	-1.28929	2.7e-11	9.97e-09
ENSG00000101004	NINL	ninein-like [Source:HGNC Symbol;Acc:29163]	225.496	108.806	0.48252	-1.05134	1.82e-05	0.00061
ENSG00000101188	NTSR1	neurotensin receptor 1 (high affinity) [Source:HGNC Symbol;Acc:8039]	175.883	96.558	0.548991	-0.865145	0.00107	0.0148
ENSG00000101194	SLC17A9	solute carrier family 17, member 9 [Source:HGNC Symbol;Acc:16192]	550.632	247.435	0.449365	-1.15404	3.6e-08	4e-06
ENSG00000101199	ARFGAP1	ADP-ribosylation factor GTPase activating protein 1 [Source:HGNC Symbol;Acc:15852]	1965.4	1030.81	0.524478	-0.931046	2.91e-07	2.27e-05
ENSG00000101210	EEF1A2	eukaryotic translation elongation factor 1 alpha 2 [Source:HGNC Symbol;Acc:3192]	11.47	4.50718	0.392952	-1.34757	0.00499	0.046
ENSG00000101213	PTK6	PTK6 protein tyrosine kinase 6 [Source:HGNC Symbol;Acc:9617]	69.8077	36.4174	0.521682	-0.938758	0.00247	0.0276
ENSG00000101216	GMEB2	glucocorticoid modulatory element binding protein 2 [Source:HGNC Symbol;Acc:4371]	960.408	525.012	0.546655	-0.871297	6.33e-06	0.000268
ENSG00000101220	C20orf27	chromosome 20 open reading frame 27 [Source:HGNC Symbol;Acc:15873]	1141.28	611.328	0.535653	-0.900629	3.04e-06	0.000147
ENSG00000101246	ARFRP1	ADP-ribosylation factor related protein 1 [Source:HGNC Symbol;Acc:662]	750.082	404	0.538608	-0.892692	8.13e-06	0.000328
ENSG00000101298	SNPH	syntaphilin [Source:HGNC Symbol;Acc:15931]	342.215	175.717	0.51347	-0.961649	1.7e-05	0.000579
ENSG00000101400	SNTA1	syntrophin, alpha 1 (dystrophin-associated protein A1, 59kDa, acidic component) [Source:HGNC Symbol;Acc:11167]	125.551	66.3508	0.528478	-0.920085	0.000979	0.0138
ENSG00000101405	OXT	oxytocin, prepropeptide [Source:HGNC Symbol;Acc:8528]	5.44888	1.44799	0.26574	-1.91191	0.00304	0.032
ENSG00000101940	WDR13	WD repeat domain 13 [Source:HGNC Symbol;Acc:14352]	1018.54	583.72	0.573096	-0.803151	3.89e-05	0.00113
ENSG00000101986	ABCD1	ATP-binding cassette, sub-family D (ALD), member 1 [Source:HGNC Symbol;Acc:61]	747.111	362.765	0.485557	-1.04229	2.23e-07	1.82e-05
ENSG00000102003	SYP	synaptophysin [Source:HGNC Symbol;Acc:11506]	49.3699	22.1971	0.449608	-1.15326	0.000433	0.00735
ENSG00000102030	NAA10	N(alpha)-acetyltransferase 10, NatA catalytic subunit [Source:HGNC Symbol;Acc:18704]	477.049	258.672	0.542233	-0.883014	4.48e-05	0.00127
ENSG00000102032	RENBP	renin binding protein [Source:HGNC Symbol;Acc:9959]	590.925	283.578	0.479889	-1.05923	5.35e-07	3.65e-05
ENSG00000102109	PCSK1N	proprotein convertase subtilisin/kexin type 1 inhibitor [Source:HGNC Symbol;Acc:17301]	34.5373	8.45341	0.244762	-2.03055	1.15e-07	1.07e-05
ENSG00000102119	EMD	emerin [Source:HGNC Symbol;Acc:3331]	1249.51	688.829	0.551281	-0.859141	5.13e-06	0.000227
ENSG00000102879	CORO1A	coronin, actin binding protein, 1A [Source:HGNC Symbol;Acc:2252]	24164.8	12937.3	0.535378	-0.901369	2.12e-06	0.000113
ENSG00000102890	ELMO3	engulfment and cell motility 3 [Source:HGNC Symbol;Acc:17289]	236.609	118.793	0.502066	-0.99405	6.58e-05	0.00171
ENSG00000102904	TSNAXIP1	translin-associated factor X interacting protein 1 [Source:HGNC Symbol;Acc:18586]	15.4982	6.13244	0.395687	-1.33757	0.00199	0.0237
ENSG00000102934	PLLP	plasmolipin [Source:HGNC Symbol;Acc:18553]	29.2059	13.6467	0.467257	-1.09771	0.00293	0.0312
ENSG00000102977	ACD	adrenocortical dysplasia homolog (mouse) [Source:HGNC Symbol;Acc:25070]	566.679	320.774	0.566059	-0.820975	8.59e-05	0.00208
ENSG00000102981	PARD6A	par-6 partitioning defective 6 homolog alpha (C. elegans) [Source:HGNC Symbol;Acc:15943]	59.2572	30.3942	0.512921	-0.963193	0.00325	0.0336
ENSG00000103024	NME3	non-metastatic cells 3, protein expressed in [Source:HGNC Symbol;Acc:7851]	580.454	245.832	0.423517	-1.23951	2.83e-09	4.91e-07
ENSG00000103056	SMPD3	sphingomyelin phosphodiesterase 3, neutral membrane (neutral sphingomyelinase II) [Source:HGNC Symbol;Acc:14240]	430.618	207.197	0.481162	-1.0554	1.41e-06	8.16e-05
ENSG00000103126	AXIN1	axin 1 [Source:HGNC Symbol;Acc:903]	1875.76	975.816	0.520224	-0.942796	1.97e-07	1.66e-05
ENSG00000103152	MPG	N-methylpurine-DNA glycosylase [Source:HGNC Symbol;Acc:7211]	216.669	94.526	0.436269	-1.19671	3.18e-06	0.000152
ENSG00000103202	NME4	non-metastatic cells 4, protein expressed in [Source:HGNC Symbol;Acc:7852]	449.093	227.012	0.505489	-0.984249	5.62e-06	0.000245
ENSG00000103245	NARFL	nuclear prelamin A recognition factor-like [Source:HGNC Symbol;Acc:14179]	544.234	281.826	0.517838	-0.949426	7.25e-06	0.000301
ENSG00000103249	CLCN7	chloride channel 7 [Source:HGNC Symbol;Acc:2025]	2895.37	1565.32	0.54063	-0.887287	6.29e-07	4.16e-05
ENSG00000103254	FAM173A	family with sequence similarity 173, member A [Source:HGNC Symbol;Acc:14152]	202.329	82.8897	0.409678	-1.28744	5.5e-07	3.74e-05
ENSG00000103257	SLC7A5	solute carrier family 7 (cationic amino acid transporter, y+ system), member 5 [Source:HGNC Symbol;Acc:11063]	372.164	204.136	0.548511	-0.866408	0.000109	0.00252
ENSG00000103260	METRN	meteorin, glial cell differentiation regulator [Source:HGNC Symbol;Acc:14151]	82.0152	30.3715	0.370316	-1.43317	5.84e-06	0.000253
ENSG00000103266	STUB1	STIP1 homology and U-box containing protein 1, E3 ubiquitin protein ligase [Source:HGNC Symbol;Acc:11427]	1761.35	951.556	0.540241	-0.888326	1.13e-06	6.83e-05
ENSG00000103326	SOLH	small optic lobes homolog (Drosophila) [Source:HGNC Symbol;Acc:11182]	1706.62	694.442	0.406911	-1.29722	6.08e-13	3.45e-10
ENSG00000103363	TCEB2	transcription elongation factor B (SIII), polypeptide 2 (18kDa, elongin B) [Source:HGNC Symbol;Acc:11619]	1131.7	638.66	0.564337	-0.825371	1.62e-05	0.00056
ENSG00000103426	CORO7	coronin 7 [Source:HGNC Symbol;Acc:26161]	4005.31	1993.31	0.497666	-1.00675	6.65e-09	9.91e-07
ENSG00000104524	PYCRL	pyrroline-5-carboxylate reductase-like [Source:HGNC Symbol;Acc:25846]	94.5136	43.6611	0.461956	-1.11417	0.000179	0.00369
ENSG00000104731	KLHDC4	kelch domain containing 4 [Source:HGNC Symbol;Acc:25272]	768.762	431.895	0.561806	-0.831857	2.92e-05	0.000902
ENSG00000104805	NUCB1	nucleobindin 1 [Source:HGNC Symbol;Acc:8043]	3556.05	1895.93	0.533156	-0.90737	2.12e-07	1.76e-05
ENSG00000104856	RELB	v-rel reticuloendotheliosis viral oncogene homolog B [Source:HGNC Symbol;Acc:9956]	654.361	369.532	0.564722	-0.824388	7.05e-05	0.0018
ENSG00000104859	CLASRP	CLK4-associating serine/arginine rich protein [Source:HGNC Symbol;Acc:17731]	1606.04	764.326	0.475908	-1.07124	3.87e-09	6.38e-07
ENSG00000104884	ERCC2	excision repair cross-complementing rodent repair deficiency, complementation group 2 [Source:HGNC Symbol;Acc:3434]	365.143	214.61	0.587743	-0.766743	0.000835	0.0122
ENSG00000104885	DOT1L	DOT1-like, histone H3 methyltransferase (S. cerevisiae) [Source:HGNC Symbol;Acc:24948]	1682.82	817.745	0.485937	-1.04116	1.27e-08	1.68e-06
ENSG00000105221	AKT2	v-akt murine thymoma viral oncogene homolog 2 [Source:HGNC Symbol;Acc:392]	3695.2	2159.33	0.584359	-0.775072	1.2e-05	0.000442
ENSG00000105223	PLD3	phospholipase D family, member 3 [Source:HGNC Symbol;Acc:17158]	2828.7	1637.34	0.578831	-0.788787	1.21e-05	0.000442
ENSG00000105409	ATP1A3	ATPase, Na+/K+ transporting, alpha 3 polypeptide [Source:HGNC Symbol;Acc:801]	316.734	166.457	0.525543	-0.92812	4.75e-05	0.00132
ENSG00000105429	MEGF8	multiple EGF-like-domains 8 [Source:HGNC Symbol;Acc:3233]	688.33	343.67	0.499281	-1.00208	8.25e-07	5.27e-05
ENSG00000105479	CCDC114	coiled-coil domain containing 114 [Source:HGNC Symbol;Acc:26560]	38.7072	18.5266	0.478634	-1.06301	0.00209	0.0246
ENSG00000105617	LENG1	leukocyte receptor cluster (LRC) member 1 [Source:HGNC Symbol;Acc:15502]	295.904	121.348	0.410091	-1.28598	6.94e-08	6.94e-06
ENSG00000105618	PRPF31	PRP31 pre-mRNA processing factor 31 homolog (S. cerevisiae) [Source:HGNC Symbol;Acc:15446]	607.309	333.776	0.549598	-0.863552	3.28e-05	0.000989
ENSG00000105619	TFPT	TCF3 (E2A) fusion partner (in childhood Leukemia) [Source:HGNC Symbol;Acc:13630]	212.202	96.0341	0.45256	-1.14382	7.85e-06	0.000319
ENSG00000105647	PIK3R2	phosphoinositide-3-kinase, regulatory subunit 2 (beta) [Source:HGNC Symbol;Acc:8980]	812.413	439.507	0.54099	-0.886327	9.04e-06	0.000353
ENSG00000105649	RAB3A	RAB3A, member RAS oncogene family [Source:HGNC Symbol;Acc:9777]	27.3001	13.1881	0.48308	-1.04967	0.00446	0.0422
ENSG00000105663	AD000671.3	Histone-lysine N-methyltransferase MLL4 [Source:UniProtKB/Swiss-Prot;Acc:Q9UMN6]	3379.46	1727.68	0.511229	-0.967958	3.28e-08	3.75e-06
ENSG00000105726	ATP13A1	ATPase type 13A1 [Source:HGNC Symbol;Acc:24215]	2713.44	1559.75	0.574826	-0.798802	7.73e-06	0.000317
ENSG00000105738	SIPA1L3	signal-induced proliferation-associated 1 like 3 [Source:HGNC Symbol;Acc:23801]	1110.88	505.216	0.454789	-1.13673	2.24e-09	4.07e-07
ENSG00000105963	ADAP1	ArfGAP with dual PH domains 1 [Source:HGNC Symbol;Acc:16486]	391.773	185.204	0.472734	-1.0809	1.73e-06	9.51e-05
ENSG00000105971	CAV2	caveolin 2 [Source:HGNC Symbol;Acc:1528]	56.4535	27.9892	0.495793	-1.01219	0.000335	0.00601
ENSG00000105988	NHP2P1	NHP2 ribonucleoprotein homolog (yeast) pseudogene 1 [Source:HGNC Symbol;Acc:23582]	271.542	153.198	0.564178	-0.825778	0.000517	0.00844
ENSG00000106009	C7orf27	chromosome 7 open reading frame 27 [Source:HGNC Symbol;Acc:21701]	1449.88	738.296	0.509213	-0.973659	1.76e-07	1.52e-05
ENSG00000106018	VIPR2	vasoactive intestinal peptide receptor 2 [Source:HGNC Symbol;Acc:12695]	16.9938	6.86852	0.404179	-1.30693	0.00291	0.031
ENSG00000106089	STX1A	syntaxin 1A (brain) [Source:HGNC Symbol;Acc:11433]	109.351	58.7158	0.536948	-0.897145	0.0019	0.0229
ENSG00000106123	EPHB6	EPH receptor B6 [Source:HGNC Symbol;Acc:3396]	866.062	502.183	0.579847	-0.786257	8.06e-05	0.00199
ENSG00000106133	NSUN5P2	NOP2/Sun domain family, member 5 pseudogene 2 [Source:HGNC Symbol;Acc:16609]	102.396	56.4752	0.551539	-0.858465	0.00245	0.0274
ENSG00000106211	HSPB1	heat shock 27kDa protein 1 [Source:HGNC Symbol;Acc:5246]	386.466	182.904	0.473273	-1.07926	1.89e-06	0.000103
ENSG00000106330	MOSPD3	motile sperm domain containing 3 [Source:HGNC Symbol;Acc:25078]	307.489	158.559	0.51566	-0.955509	5.16e-05	0.00141
ENSG00000106333	PCOLCE	procollagen C-endopeptidase enhancer [Source:HGNC Symbol;Acc:8738]	107.256	52.5958	0.490377	-1.02804	0.000328	0.00592
ENSG00000106336	FBXO24	F-box protein 24 [Source:HGNC Symbol;Acc:13595]	25.5834	10.3311	0.403819	-1.30822	0.00089	0.0128
ENSG00000106348	IMPDH1	IMP (inosine 5'-monophosphate) dehydrogenase 1 [Source:HGNC Symbol;Acc:6052]	1948.33	1097.26	0.563178	-0.828337	6.24e-06	0.000265
ENSG00000106397	PLOD3	procollagen-lysine, 2-oxoglutarate 5-dioxygenase 3 [Source:HGNC Symbol;Acc:9083]	1012.42	584.856	0.577679	-0.791661	5.03e-05	0.00139
ENSG00000106404	CLDN15	claudin 15 [Source:HGNC Symbol;Acc:2036]	603.484	356.671	0.591019	-0.758723	0.000277	0.00525
ENSG00000106624	AEBP1	AE binding protein 1 [Source:HGNC Symbol;Acc:303]	428.236	159.226	0.371818	-1.42733	5.65e-11	1.84e-08
ENSG00000106628	POLD2	polymerase (DNA directed), delta 2, regulatory subunit 50kDa [Source:HGNC Symbol;Acc:9176]	685.784	390.329	0.569172	-0.813065	5.88e-05	0.00157
ENSG00000106683	LIMK1	LIM domain kinase 1 [Source:HGNC Symbol;Acc:6613]	1400.77	745.392	0.532128	-0.910154	1.08e-06	6.58e-05
ENSG00000106948	AKNA	AT-hook transcription factor [Source:HGNC Symbol;Acc:24108]	16925.7	8778.29	0.518636	-0.947205	1.99e-07	1.67e-05
ENSG00000106991	ENG	endoglin [Source:HGNC Symbol;Acc:3349]	961.236	518.89	0.539815	-0.889462	5.43e-06	0.000238
ENSG00000106992	AK1	adenylate kinase 1 [Source:HGNC Symbol;Acc:361]	474.067	273.647	0.577233	-0.792775	0.000222	0.00439
ENSG00000107140	TESK1	testis-specific kinase 1 [Source:HGNC Symbol;Acc:11731]	709.893	410.089	0.577677	-0.791665	0.000104	0.00243
ENSG00000107223	EDF1	endothelial differentiation-related factor 1 [Source:HGNC Symbol;Acc:3164]	2555.32	1433.81	0.561107	-0.833652	2.92e-06	0.000143
ENSG00000107281	NPDC1	neural proliferation, differentiation and control, 1 [Source:HGNC Symbol;Acc:7899]	306.132	157.455	0.514336	-0.959217	8.21e-05	0.00202
ENSG00000107317	PTGDS	prostaglandin D2 synthase 21kDa (brain) [Source:HGNC Symbol;Acc:9592]	1232.96	474.185	0.38459	-1.37861	2.3e-13	1.37e-10
ENSG00000107331	ABCA2	ATP-binding cassette, sub-family A (ABC1), member 2 [Source:HGNC Symbol;Acc:32]	4353.69	2015.56	0.462955	-1.11105	7.97e-11	2.32e-08
ENSG00000107404	DVL1	dishevelled, dsh homolog 1 (Drosophila) [Source:HGNC Symbol;Acc:3084]	668.69	285.853	0.427482	-1.22606	1.59e-09	3.07e-07
ENSG00000107719	KIAA1274	KIAA1274 [Source:HGNC Symbol;Acc:23530]	37.1603	13.9398	0.375127	-1.41455	8.41e-05	0.00205
ENSG00000107742	SPOCK2	sparc/osteonectin, cwcv and kazal-like domains proteoglycan (testican) 2 [Source:HGNC Symbol;Acc:13564]	15326.2	7898.01	0.515328	-0.956437	8.02e-08	7.99e-06
ENSG00000107816	LZTS2	leucine zipper, putative tumor suppressor 2 [Source:HGNC Symbol;Acc:29381]	472.874	227.47	0.481037	-1.05578	1.05e-06	6.44e-05
ENSG00000107833	NPM3	nucleophosmin/nucleoplasmin 3 [Source:HGNC Symbol;Acc:7931]	153.966	86.8253	0.563924	-0.826427	0.00177	0.0217
ENSG00000107872	FBXL15	F-box and leucine-rich repeat protein 15 [Source:HGNC Symbol;Acc:28155]	278.519	118.821	0.426617	-1.22899	3.46e-07	2.59e-05
ENSG00000107874	CUEDC2	CUE domain containing 2 [Source:HGNC Symbol;Acc:28352]	616.312	361.728	0.586924	-0.768755	0.000185	0.0038
ENSG00000107954	NEURL	neuralized homolog (Drosophila) [Source:HGNC Symbol;Acc:7761]	359.411	201.228	0.559882	-0.836805	0.000439	0.00743
ENSG00000108262	GIT1	G protein-coupled receptor kinase interacting ArfGAP 1 [Source:HGNC Symbol;Acc:4272]	1739.53	1027.13	0.590461	-0.760085	3.69e-05	0.00108
ENSG00000108292	MLLT6	myeloid/lymphoid or mixed-lineage leukemia (trithorax homolog, Drosophila); translocated to, 6 [Source:HGNC Symbol;Acc:7138]	15854.1	7794.27	0.491625	-1.02437	8.79e-09	1.22e-06
ENSG00000108504	C17orf106	chromosome 17 open reading frame 106 [Source:HGNC Symbol;Acc:37242]	390.059	211.487	0.542192	-0.883124	7.59e-05	0.0019
ENSG00000108509	CAMTA2	calmodulin binding transcription activator 2 [Source:HGNC Symbol;Acc:18807]	2352.37	1275.74	0.542321	-0.88278	9.46e-07	5.9e-05
ENSG00000108551	RASD1	RAS, dexamethasone-induced 1 [Source:HGNC Symbol;Acc:15828]	19.7993	7.99029	0.403565	-1.30913	0.00225	0.0258
ENSG00000108556	CHRNE	cholinergic receptor, nicotinic, epsilon [Source:HGNC Symbol;Acc:1966]	504.248	238.179	0.472345	-1.08209	4e-07	2.87e-05
ENSG00000108557	RAI1	retinoic acid induced 1 [Source:HGNC Symbol;Acc:9834]	939.241	418.598	0.445677	-1.16593	2.37e-09	4.18e-07
ENSG00000108773	KAT2A	K(lysine) acetyltransferase 2A [Source:HGNC Symbol;Acc:4201]	1431.46	848.784	0.592951	-0.754015	4.77e-05	0.00133
ENSG00000108798	ABI3	ABI family, member 3 [Source:HGNC Symbol;Acc:29859]	1842.49	1057.12	0.573744	-0.801522	1.07e-05	0.000403
ENSG00000108819	PPP1R9B	protein phosphatase 1, regulatory (inhibitor) subunit 9B [Source:HGNC Symbol;Acc:9298]	5321.99	2770.54	0.520584	-0.941796	6.34e-08	6.41e-06
ENSG00000108852	MPP2	membrane protein, palmitoylated 2 (MAGUK p55 subfamily member 2) [Source:HGNC Symbol;Acc:7220]	45.8081	16.3708	0.357377	-1.48448	8.6e-06	0.000342
ENSG00000109501	WFS1	Wolfram syndrome 1 (wolframin) [Source:HGNC Symbol;Acc:12762]	102.896	56.1058	0.545264	-0.874973	0.00268	0.0292
ENSG00000109736	MFSD10	major facilitator superfamily domain containing 10 [Source:HGNC Symbol;Acc:16894]	1532.34	786.359	0.513176	-0.962473	1.92e-07	1.63e-05
ENSG00000110046	ATG2A	ATG2 autophagy related 2 homolog A (S. cerevisiae) [Source:HGNC Symbol;Acc:29028]	1645.97	752.402	0.457117	-1.12936	4.86e-10	1.17e-07
ENSG00000110047	EHD1	EH-domain containing 1 [Source:HGNC Symbol;Acc:3242]	5962.76	3223.08	0.540535	-0.88754	3.08e-07	2.37e-05
ENSG00000110076	NRXN2	neurexin 2 [Source:HGNC Symbol;Acc:8009]	31.3368	14.2279	0.454032	-1.13914	0.00242	0.0271
ENSG00000110492	MDK	midkine (neurite growth-promoting factor 2) [Source:HGNC Symbol;Acc:6972]	58.58	19.9819	0.341105	-1.55171	1.93e-06	0.000104
ENSG00000110628	SLC22A18	solute carrier family 22, member 18 [Source:HGNC Symbol;Acc:10964]	402.467	181.642	0.45132	-1.14778	2.08e-07	1.73e-05
ENSG00000112033	PPARD	peroxisome proliferator-activated receptor delta [Source:HGNC Symbol;Acc:9235]	1241.97	648.141	0.521867	-0.938247	5.57e-07	3.78e-05
ENSG00000112139	MDGA1	MAM domain containing glycosylphosphatidylinositol anchor 1 [Source:HGNC Symbol;Acc:19267]	378.112	211.908	0.560436	-0.83538	1.7e-05	0.000579
ENSG00000112511	PHF1	PHD finger protein 1 [Source:HGNC Symbol;Acc:8919]	2318.95	1356.43	0.584935	-0.773651	1.38e-05	0.000493
ENSG00000112561	TFEB	transcription factor EB [Source:HGNC Symbol;Acc:11753]	1394.26	782.736	0.561398	-0.832904	9.27e-06	0.000359
ENSG00000112599	GUCA1B	guanylate cyclase activator 1B (retina) [Source:HGNC Symbol;Acc:4679]	60.8933	29.0303	0.476741	-1.06872	0.000673	0.0104
ENSG00000112651	MRPL2	mitochondrial ribosomal protein L2 [Source:HGNC Symbol;Acc:14056]	343.958	203.442	0.591473	-0.757615	0.00102	0.0142
ENSG00000112655	PTK7	PTK7 protein tyrosine kinase 7 [Source:HGNC Symbol;Acc:9618]	110.934	58.851	0.530502	-0.914569	0.00105	0.0146
ENSG00000112658	SRF	serum response factor (c-fos serum response element-binding transcription factor) [Source:HGNC Symbol;Acc:11291]	1627.05	1033.15	0.634983	-0.65521	0.000453	0.00764
ENSG00000112667	C6orf108	chromosome 6 open reading frame 108 [Source:HGNC Symbol;Acc:21218]	143.475	72.7951	0.507372	-0.978884	0.000384	0.00667
ENSG00000113504	SLC12A7	solute carrier family 12 (potassium/chloride transporters), member 7 [Source:HGNC Symbol;Acc:10915]	3219.55	1782.91	0.553776	-0.852625	1.82e-06	9.98e-05
ENSG00000113721	PDGFRB	platelet-derived growth factor receptor, beta polypeptide [Source:HGNC Symbol;Acc:8804]	534.592	280.194	0.524126	-0.932014	5.71e-06	0.000248
ENSG00000113758	DBN1	drebrin 1 [Source:HGNC Symbol;Acc:2695]	385.129	152.88	0.396957	-1.33295	1.09e-09	2.29e-07
ENSG00000113763	UNC5A	unc-5 homolog A (C. elegans) [Source:HGNC Symbol;Acc:12567]	53.4629	18.8657	0.352875	-1.50277	8.35e-06	0.000334
ENSG00000114554	PLXNA1	plexin A1 [Source:HGNC Symbol;Acc:9099]	428.616	230.068	0.536771	-0.897622	5.38e-05	0.00146
ENSG00000114626	ABTB1	ankyrin repeat and BTB (POZ) domain containing 1 [Source:HGNC Symbol;Acc:18275]	3366.7	1871.83	0.555983	-0.846888	9.64e-07	5.97e-05
ENSG00000114631	PODXL2	podocalyxin-like 2 [Source:HGNC Symbol;Acc:17936]	56.6673	25.5078	0.450132	-1.15158	0.000501	0.00825
ENSG00000114739	ACVR2B	activin A receptor, type IIB [Source:HGNC Symbol;Acc:174]	55.1699	26.0992	0.47307	-1.07987	0.001	0.0141
ENSG00000114767	RRP9	ribosomal RNA processing 9, small subunit (SSU) processome component, homolog (yeast) [Source:HGNC Symbol;Acc:16829]	348.384	182.805	0.524722	-0.930374	4.87e-05	0.00135
ENSG00000114854	TNNC1	troponin C type 1 (slow) [Source:HGNC Symbol;Acc:11943]	26.7095	10.4256	0.390333	-1.35722	0.000381	0.00663
ENSG00000114923	SLC4A3	solute carrier family 4, anion exchanger, member 3 [Source:HGNC Symbol;Acc:11029]	79.8146	35.4134	0.443696	-1.17236	0.000145	0.00314
ENSG00000114993	RTKN	rhotekin [Source:HGNC Symbol;Acc:10466]	55.6371	24.2405	0.435689	-1.19863	0.000319	0.00579
ENSG00000115085	ZAP70	zeta-chain (TCR) associated protein kinase 70kDa [Source:HGNC Symbol;Acc:12858]	8808.78	4330.32	0.491592	-1.02447	2.27e-09	4.07e-07
ENSG00000115112	TFCP2L1	transcription factor CP2-like 1 [Source:HGNC Symbol;Acc:17925]	109.309	42.3468	0.387404	-1.36809	7.61e-07	4.93e-05
ENSG00000115255	REEP6	receptor accessory protein 6 [Source:HGNC Symbol;Acc:30078]	54.1712	20.4032	0.376644	-1.40873	2.63e-05	0.000831
ENSG00000115257	PCSK4	proprotein convertase subtilisin/kexin type 4 [Source:HGNC Symbol;Acc:8746]	38.4518	9.6242	0.250293	-1.99831	4.78e-08	5.05e-06
ENSG00000115274	INO80B	INO80 complex subunit B [Source:HGNC Symbol;Acc:13324]	423.697	213.344	0.503529	-0.989852	6.51e-06	0.000274
ENSG00000115275	MOGS	mannosyl-oligosaccharide glucosidase [Source:HGNC Symbol;Acc:24862]	2249.18	1298.51	0.577325	-0.792545	9.96e-06	0.000381
ENSG00000115523	GNLY	granulysin [Source:HGNC Symbol;Acc:4414]	19527.3	11486.9	0.588248	-0.765504	3.07e-05	0.000938
ENSG00000116032	GRIN3B	glutamate receptor, ionotropic, N-methyl-D-aspartate 3B [Source:HGNC Symbol;Acc:16768]	54.1276	19.8136	0.366054	-1.44987	1.27e-05	0.000462
ENSG00000116151	MORN1	MORN repeat containing 1 [Source:HGNC Symbol;Acc:25852]	108.461	57.0618	0.526102	-0.926587	0.00146	0.0187
ENSG00000116219	ESPNP	espin pseudogene [Source:HGNC Symbol;Acc:23285]	4.06037	0.362185	0.0892	-3.48681	2.33e-05	0.000756
ENSG00000116254	CHD5	chromodomain helicase DNA binding protein 5 [Source:HGNC Symbol;Acc:16816]	21.3193	8.35286	0.391798	-1.35182	0.00102	0.0142
ENSG00000116396	KCNC4	potassium voltage-gated channel, Shaw-related subfamily, member 4 [Source:HGNC Symbol;Acc:6236]	89.2926	49.075	0.549598	-0.863552	0.00401	0.0391
ENSG00000116544	DLGAP3	discs, large (Drosophila) homolog-associated protein 3 [Source:HGNC Symbol;Acc:30368]	39.3302	16.0672	0.40852	-1.29152	0.000323	0.00586
ENSG00000116604	MEF2D	myocyte enhancer factor 2D [Source:HGNC Symbol;Acc:6997]	3395.48	1987.82	0.58543	-0.772431	1.24e-05	0.000452
ENSG00000116649	SRM	spermidine synthase [Source:HGNC Symbol;Acc:11296]	751.268	396.461	0.527723	-0.922148	4.36e-06	0.000197
ENSG00000116661	FBXO2	F-box protein 2 [Source:HGNC Symbol;Acc:13581]	89.4158	41.6752	0.466083	-1.10134	0.000169	0.00353
ENSG00000116691	MIIP	migration and invasion inhibitory protein [Source:HGNC Symbol;Acc:25715]	768.808	448.228	0.583017	-0.778391	0.000119	0.00269
ENSG00000116786	PLEKHM2	pleckstrin homology domain containing, family M (with RUN domain) member 2 [Source:HGNC Symbol;Acc:29131]	2108.43	1172.64	0.55617	-0.846401	2.98e-06	0.000145
ENSG00000116809	ZBTB17	zinc finger and BTB domain containing 17 [Source:HGNC Symbol;Acc:12936]	719.333	426.662	0.593135	-0.753567	0.000208	0.00417
ENSG00000116819	TFAP2E	transcription factor AP-2 epsilon (activating enhancer binding protein 2 epsilon) [Source:HGNC Symbol;Acc:30774]	120.816	67.201	0.556225	-0.846259	0.00277	0.0298
ENSG00000116852	KIF21B	kinesin family member 21B [Source:HGNC Symbol;Acc:29442]	5180.38	3043.29	0.587464	-0.767427	9.1e-06	0.000355
ENSG00000116857	TMEM9	transmembrane protein 9 [Source:HGNC Symbol;Acc:18823]	369.248	213.374	0.57786	-0.791208	0.000426	0.00726
ENSG00000116871	MAP7D1	MAP7 domain containing 1 [Source:HGNC Symbol;Acc:25514]	4237.53	2241.18	0.528889	-0.918963	1.44e-07	1.29e-05
ENSG00000117013	KCNQ4	potassium voltage-gated channel, KQT-like subfamily, member 4 [Source:HGNC Symbol;Acc:6298]	19.9896	6.62826	0.331586	-1.59254	0.000129	0.00287
ENSG00000117122	MFAP2	microfibrillar-associated protein 2 [Source:HGNC Symbol;Acc:7033]	3.7987	0.905801	0.23845	-2.06824	0.00437	0.0415
ENSG00000117318	ID3	inhibitor of DNA binding 3, dominant negative helix-loop-helix protein [Source:HGNC Symbol;Acc:5362]	274.239	130.378	0.475416	-1.07274	9.27e-06	0.000359
ENSG00000117984	CTSD	cathepsin D [Source:HGNC Symbol;Acc:2529]	5625.32	3228.44	0.573913	-0.801096	7.69e-06	0.000316
ENSG00000119333	WDR34	WD repeat domain 34 [Source:HGNC Symbol;Acc:28296]	118.541	61.6544	0.520112	-0.943106	0.00086	0.0125
ENSG00000119771	KLHL29	kelch-like 29 (Drosophila) [Source:HGNC Symbol;Acc:29404]	88.7057	42.0945	0.474541	-1.0754	0.000276	0.00524
ENSG00000119772	DNMT3A	DNA (cytosine-5-)-methyltransferase 3 alpha [Source:HGNC Symbol;Acc:2978]	1413.73	777.543	0.549994	-0.862512	2.9e-06	0.000143
ENSG00000120049	KCNIP2	Kv channel interacting protein 2 [Source:HGNC Symbol;Acc:15522]	152.536	83.4674	0.547197	-0.869869	0.000838	0.0122
ENSG00000120057	SFRP5	secreted frizzled-related protein 5 [Source:HGNC Symbol;Acc:10779]	41.0735	12.2861	0.299124	-1.74118	6.28e-07	4.16e-05
ENSG00000120896	SORBS3	sorbin and SH3 domain containing 3 [Source:HGNC Symbol;Acc:30907]	1042.83	427.921	0.410347	-1.28509	1.1e-11	4.55e-09
ENSG00000120913	PDLIM2	PDZ and LIM domain 2 (mystique) [Source:HGNC Symbol;Acc:13992]	1207.79	610.974	0.505862	-0.983183	1.73e-07	1.51e-05
ENSG00000121653	MAPK8IP1	mitogen-activated protein kinase 8 interacting protein 1 [Source:HGNC Symbol;Acc:6882]	27.4717	7.29561	0.265568	-1.91285	1.17e-06	6.97e-05
ENSG00000121753	BAI2	brain-specific angiogenesis inhibitor 2 [Source:HGNC Symbol;Acc:944]	107.353	38.0216	0.354175	-1.49747	1.84e-07	1.59e-05
ENSG00000122140	MRPS2	mitochondrial ribosomal protein S2 [Source:HGNC Symbol;Acc:14495]	282.071	143.752	0.50963	-0.972478	4.43e-05	0.00126
ENSG00000122386	ZNF205	zinc finger protein 205 [Source:HGNC Symbol;Acc:12996]	87.4228	38.3948	0.439185	-1.1871	0.000112	0.00259
ENSG00000122490	PQLC1	PQ loop repeat containing 1 [Source:HGNC Symbol;Acc:26188]	809.26	474.583	0.586441	-0.769941	0.000137	0.00302
ENSG00000122515	ZMIZ2	zinc finger, MIZ-type containing 2 [Source:HGNC Symbol;Acc:22229]	4069.19	2101.85	0.516527	-0.953083	4.01e-08	4.38e-06
ENSG00000122678	POLM	polymerase (DNA directed), mu [Source:HGNC Symbol;Acc:9185]	1195.31	667.268	0.558239	-0.841046	9.13e-06	0.000355
ENSG00000122877	EGR2	early growth response 2 [Source:HGNC Symbol;Acc:3239]	206.124	113.074	0.548575	-0.86624	0.000216	0.0043
ENSG00000123143	PKN1	protein kinase N1 [Source:HGNC Symbol;Acc:9405]	5242.32	2649.66	0.505437	-0.984398	1.43e-08	1.87e-06
ENSG00000123358	NR4A1	nuclear receptor subfamily 4, group A, member 1 [Source:HGNC Symbol;Acc:7980]	415.096	218.963	0.5275	-0.922758	4.89e-05	0.00135
ENSG00000123453	SARDH	sarcosine dehydrogenase [Source:HGNC Symbol;Acc:10536]	103.258	59.5037	0.576261	-0.795207	0.00532	0.048
ENSG00000123454	DBH	dopamine beta-hydroxylase (dopamine beta-monooxygenase) [Source:HGNC Symbol;Acc:2689]	41.7867	18.6209	0.445619	-1.16612	0.000648	0.01
ENSG00000123933	MXD4	MAX dimerization protein 4 [Source:HGNC Symbol;Acc:13906]	2850.07	1606.74	0.563756	-0.826858	3.29e-06	0.000157
ENSG00000123989	CHPF	chondroitin polymerizing factor [Source:HGNC Symbol;Acc:24291]	144.671	54.0903	0.373883	-1.41934	2.41e-07	1.95e-05
ENSG00000124006	OBSL1	obscurin-like 1 [Source:HGNC Symbol;Acc:29092]	25.3014	9.65904	0.381759	-1.38926	0.000546	0.00878
ENSG00000124074	C16orf48	chromosome 16 open reading frame 48 [Source:HGNC Symbol;Acc:25246]	107.016	52.2195	0.487959	-1.03517	0.000447	0.00755
ENSG00000124104	SNX21	sorting nexin family member 21 [Source:HGNC Symbol;Acc:16154]	149.339	86.4779	0.579071	-0.788187	0.00472	0.0439
ENSG00000124243	BCAS4	breast carcinoma amplified sequence 4 [Source:HGNC Symbol;Acc:14367]	292.397	157.339	0.538102	-0.89405	0.000142	0.00308
ENSG00000124507	PACSIN1	protein kinase C and casein kinase substrate in neurons 1 [Source:HGNC Symbol;Acc:8570]	176.321	71.5778	0.405952	-1.30062	8.78e-07	5.52e-05
ENSG00000124614	RPS10	ribosomal protein S10 [Source:HGNC Symbol;Acc:10383]	678.846	393.097	0.579067	-0.788199	6.21e-05	0.00164
ENSG00000124780	KCNK17	potassium channel, subfamily K, member 17 [Source:HGNC Symbol;Acc:14465]	29.7069	10.8382	0.364838	-1.45467	0.000109	0.00252
ENSG00000125089	SH3TC1	SH3 domain and tetratricopeptide repeats 1 [Source:HGNC Symbol;Acc:26009]	1550.48	816.935	0.526893	-0.924418	8.48e-07	5.38e-05
ENSG00000125122	LRRC29	leucine rich repeat containing 29 [Source:HGNC Symbol;Acc:13605]	76.2424	40.2693	0.528175	-0.920911	0.00309	0.0324
ENSG00000125170	DOK4	docking protein 4 [Source:HGNC Symbol;Acc:19868]	62.0626	28.4503	0.458413	-1.12528	0.000346	0.00616
ENSG00000125520	SLC2A4RG	SLC2A4 regulator [Source:HGNC Symbol;Acc:15930]	1238.2	476.661	0.384962	-1.37721	1.24e-13	7.55e-11
ENSG00000125534	PPDPF	pancreatic progenitor cell differentiation and proliferation factor homolog (zebrafish) [Source:HGNC Symbol;Acc:16142]	1059.49	429.049	0.404957	-1.30416	7.23e-12	3.27e-09
ENSG00000125611	CHCHD5	coiled-coil-helix-coiled-coil-helix domain containing 5 [Source:HGNC Symbol;Acc:17840]	168.191	95.5126	0.567882	-0.816337	0.00234	0.0265
ENSG00000125733	TRIP10	thyroid hormone receptor interactor 10 [Source:HGNC Symbol;Acc:12304]	209.347	115.415	0.55131	-0.859063	0.000749	0.0112
ENSG00000125755	SYMPK	symplekin [Source:HGNC Symbol;Acc:22935]	2076.72	1216.6	0.585829	-0.771449	2.03e-05	0.00067
ENSG00000125817	CENPB	centromere protein B, 80kDa [Source:HGNC Symbol;Acc:1852]	1894.7	1052.2	0.555341	-0.848554	3.17e-06	0.000152
ENSG00000125835	SNRPB	small nuclear ribonucleoprotein polypeptides B and B1 [Source:HGNC Symbol;Acc:11153]	1331.4	766.348	0.575595	-0.796875	2.45e-05	0.000782
ENSG00000125841	NRSN2	neurensin 2 [Source:HGNC Symbol;Acc:16229]	44.3479	21.3823	0.48215	-1.05245	0.00213	0.0249
ENSG00000125844	RRBP1	ribosome binding protein 1 homolog 180kDa (dog) [Source:HGNC Symbol;Acc:10448]	2135.35	1207.1	0.565292	-0.822931	5.47e-06	0.000239
ENSG00000125898	FAM110A	family with sequence similarity 110, member A [Source:HGNC Symbol;Acc:16188]	949.771	454.334	0.478361	-1.06383	6.15e-08	6.3e-06
ENSG00000125901	MRPS26	mitochondrial ribosomal protein S26 [Source:HGNC Symbol;Acc:14045]	359.827	208.309	0.578916	-0.788575	0.000513	0.0084
ENSG00000125966	MMP24	matrix metallopeptidase 24 (membrane-inserted) [Source:HGNC Symbol;Acc:7172]	91.8488	46.2604	0.503659	-0.989481	0.000861	0.0125
ENSG00000125967	NECAB3	N-terminal EF-hand calcium binding protein 3 [Source:HGNC Symbol;Acc:15851]	173.148	89.0114	0.514076	-0.959945	0.000346	0.00616
ENSG00000125970	RALY	RNA binding protein, autoantigenic (hnRNP-associated with lethal yellow homolog (mouse)) [Source:HGNC Symbol;Acc:15921]	3209.7	1802.45	0.561562	-0.832482	2.62e-06	0.000134
ENSG00000125995	ROMO1	reactive oxygen species modulator 1 [Source:HGNC Symbol;Acc:16185]	273.72	111.302	0.406627	-1.29822	6.68e-08	6.71e-06
ENSG00000126062	TMEM115	transmembrane protein 115 [Source:HGNC Symbol;Acc:30055]	498.872	281.791	0.564857	-0.824042	0.000142	0.00308
ENSG00000126217	MCF2L	MCF.2 cell line derived transforming sequence-like [Source:HGNC Symbol;Acc:14576]	247.397	114.517	0.462888	-1.11127	3.3e-06	0.000157
ENSG00000126351	THRA	thyroid hormone receptor, alpha (erythroblastic leukemia viral (v-erb-a) oncogene homolog, avian) [Source:HGNC Symbol;Acc:11796]	1573.47	831.014	0.528142	-0.921003	4.43e-07	3.14e-05
ENSG00000126353	CCR7	chemokine (C-C motif) receptor 7 [Source:HGNC Symbol;Acc:1608]	5162.35	2539.63	0.491951	-1.02341	1.71e-09	3.29e-07
ENSG00000126522	ASL	argininosuccinate lyase [Source:HGNC Symbol;Acc:746]	235.381	131.925	0.560475	-0.835277	0.000859	0.0125
ENSG00000126602	TRAP1	TNF receptor-associated protein 1 [Source:HGNC Symbol;Acc:16264]	1256.4	739.621	0.588684	-0.764436	4.96e-05	0.00137
ENSG00000126705	AHDC1	AT hook, DNA binding motif, containing 1 [Source:HGNC Symbol;Acc:25230]	739.78	297.655	0.402357	-1.31345	5.15e-11	1.72e-08
ENSG00000126767	ELK1	ELK1, member of ETS oncogene family [Source:HGNC Symbol;Acc:3321]	736.933	434.502	0.589609	-0.762171	0.000159	0.00337
ENSG00000126882	FAM78A	family with sequence similarity 78, member A [Source:HGNC Symbol;Acc:25465]	5733.61	3251.59	0.56711	-0.818298	2.82e-06	0.000141
ENSG00000126890	CTAG2	cancer/testis antigen 2 [Source:HGNC Symbol;Acc:2492]	3.39834	0.723516	0.212903	-2.23173	0.00506	0.0464
ENSG00000126895	AVPR2	arginine vasopressin receptor 2 [Source:HGNC Symbol;Acc:897]	58.1915	20.5495	0.353136	-1.5017	5.61e-06	0.000245
ENSG00000126934	MAP2K2	mitogen-activated protein kinase kinase 2 [Source:HGNC Symbol;Acc:6842]	1582.11	825.376	0.521692	-0.938729	3.4e-07	2.56e-05
ENSG00000127084	FGD3	FYVE, RhoGEF and PH domain containing 3 [Source:HGNC Symbol;Acc:16027]	7301.18	4114.63	0.563556	-0.827369	2.18e-06	0.000116
ENSG00000127191	TRAF2	TNF receptor-associated factor 2 [Source:HGNC Symbol;Acc:12032]	367.798	210.978	0.573623	-0.801825	0.000398	0.00686
ENSG00000127415	IDUA	iduronidase, alpha-L- [Source:HGNC Symbol;Acc:5391]	637.264	262.194	0.411438	-1.28125	4.19e-10	1.02e-07
ENSG00000127419	TMEM175	transmembrane protein 175 [Source:HGNC Symbol;Acc:28709]	1147.13	652.978	0.569226	-0.812927	1.94e-05	0.000642
ENSG00000127580	WDR24	WD repeat domain 24 [Source:HGNC Symbol;Acc:20852]	418.831	198.948	0.475008	-1.07398	1.23e-06	7.27e-05
ENSG00000127585	FBXL16	F-box and leucine-rich repeat protein 16 [Source:HGNC Symbol;Acc:14150]	306.368	153.816	0.502064	-0.994056	3.49e-05	0.00104
ENSG00000127586	CHTF18	CTF18, chromosome transmission fidelity factor 18 homolog (S. cerevisiae) [Source:HGNC Symbol;Acc:18435]	355.637	146.153	0.410961	-1.28293	1.64e-08	2.06e-06
ENSG00000127837	AAMP	angio-associated, migratory cell protein [Source:HGNC Symbol;Acc:18]	1734.47	997.636	0.575182	-0.797909	1.38e-05	0.000493
ENSG00000128159	TUBGCP6	tubulin, gamma complex associated protein 6 [Source:HGNC Symbol;Acc:18127]	3899.01	2073.29	0.531748	-0.911187	1.6e-07	1.41e-05
ENSG00000128185	DGCR6L	DiGeorge syndrome critical region gene 6-like [Source:HGNC Symbol;Acc:18551]	513.022	274.366	0.534804	-0.902917	2.35e-05	0.000758
ENSG00000128228	SDF2L1	stromal cell-derived factor 2-like 1 [Source:HGNC Symbol;Acc:10676]	268.302	124.77	0.465034	-1.10459	4.58e-06	0.000206
ENSG00000128242	GAL3ST1	galactose-3-O-sulfotransferase 1 [Source:HGNC Symbol;Acc:24240]	8.41888	2.12064	0.25189	-1.98913	0.000285	0.00536
ENSG00000128271	ADORA2A	adenosine A2a receptor [Source:HGNC Symbol;Acc:263]	17.5029	5.82885	0.333023	-1.58631	0.000263	0.00504
ENSG00000128283	CDC42EP1	CDC42 effector protein (Rho GTPase binding) 1 [Source:HGNC Symbol;Acc:17014]	193.461	90.0462	0.46545	-1.1033	2.34e-05	0.000758
ENSG00000128298	BAIAP2L2	BAI1-associated protein 2-like 2 [Source:HGNC Symbol;Acc:26203]	40.421	14.4126	0.356561	-1.48778	2.59e-05	0.000819
ENSG00000128563	PRKRIP1	PRKR interacting protein 1 (IL11 inducible) [Source:HGNC Symbol;Acc:21894]	812.917	482.226	0.593204	-0.753399	0.000129	0.00287
ENSG00000128602	SMO	smoothened homolog (Drosophila) [Source:HGNC Symbol;Acc:11119]	9.59703	2.74332	0.285851	-1.80666	0.000537	0.00871
ENSG00000128739	SNRPN	small nuclear ribonucleoprotein polypeptide N [Source:HGNC Symbol;Acc:11164]	1140.15	667.865	0.585772	-0.77159	4.47e-05	0.00127
ENSG00000129347	KRI1	KRI1 homolog (S. cerevisiae) [Source:HGNC Symbol;Acc:25769]	2180.24	1218.71	0.55898	-0.839132	3.12e-06	0.00015
ENSG00000129925	TMEM8A	transmembrane protein 8A [Source:HGNC Symbol;Acc:17205]	2226.81	1184.3	0.531838	-0.910941	3.4e-07	2.56e-05
ENSG00000130203	APOE	apolipoprotein E [Source:HGNC Symbol;Acc:613]	5.64145	1.1189	0.198335	-2.33399	0.00031	0.00569
ENSG00000130305	NSUN5	NOP2/Sun domain family, member 5 [Source:HGNC Symbol;Acc:16385]	798.037	463.278	0.580522	-0.784578	7.41e-05	0.00187
ENSG00000130433	CACNG6	calcium channel, voltage-dependent, gamma subunit 6 [Source:HGNC Symbol;Acc:13625]	60.6682	24.6755	0.406729	-1.29786	0.000138	0.00304
ENSG00000130487	KLHDC7B	kelch domain containing 7B [Source:HGNC Symbol;Acc:25145]	248.399	137.456	0.553367	-0.853691	0.0005	0.00825
ENSG00000130584	ZBTB46	zinc finger and BTB domain containing 46 [Source:HGNC Symbol;Acc:16094]	234.292	132.569	0.565828	-0.821564	0.000625	0.00979
ENSG00000130589	RP4-697K14.7	Peroxisomal proliferator-activated receptor A-interacting complex 285 kDa protein [Source:UniProtKB/Swiss-Prot;Acc:Q9BYK8]	2771.43	1475.68	0.532463	-0.909248	2.5e-07	2.01e-05
ENSG00000130590	SAMD10	sterile alpha motif domain containing 10 [Source:HGNC Symbol;Acc:16129]	309.408	148.49	0.479916	-1.05915	5.16e-06	0.000228
ENSG00000130592	LSP1	lymphocyte-specific protein 1 [Source:HGNC Symbol;Acc:6707]	12365.4	7316.46	0.591689	-0.757089	3.45e-05	0.00103
ENSG00000130595	TNNT3	troponin T type 3 (skeletal, fast) [Source:HGNC Symbol;Acc:11950]	73.0608	34.8252	0.47666	-1.06897	0.000448	0.00756
ENSG00000130598	TNNI2	troponin I type 2 (skeletal, fast) [Source:HGNC Symbol;Acc:11946]	97.6422	46.481	0.476034	-1.07086	0.000381	0.00662
ENSG00000130653	PNPLA7	patatin-like phospholipase domain containing 7 [Source:HGNC Symbol;Acc:24768]	264.984	103.72	0.391422	-1.3532	3.42e-08	3.86e-06
ENSG00000130702	LAMA5	laminin, alpha 5 [Source:HGNC Symbol;Acc:6485]	183.057	86.7815	0.474069	-1.07683	4.41e-05	0.00126
ENSG00000130706	ADRM1	adhesion regulating molecule 1 [Source:HGNC Symbol;Acc:15759]	514.183	267.845	0.520912	-0.940887	1.07e-05	0.000402
ENSG00000130810	PPAN	peter pan homolog (Drosophila) [Source:HGNC Symbol;Acc:9227]	61.1091	30.4812	0.498799	-1.00347	0.00156	0.0197
ENSG00000130827	PLXNA3	plexin A3 [Source:HGNC Symbol;Acc:9101]	958.641	560.099	0.584264	-0.775308	6.6e-05	0.00171
ENSG00000130940	CASZ1	castor zinc finger 1 [Source:HGNC Symbol;Acc:26002]	394.743	215.07	0.544837	-0.876104	8.59e-05	0.00208
ENSG00000130956	HABP4	hyaluronan binding protein 4 [Source:HGNC Symbol;Acc:17062]	423.889	234.249	0.55262	-0.85564	9.66e-05	0.0023
ENSG00000131067	GGT7	gamma-glutamyltransferase 7 [Source:HGNC Symbol;Acc:4259]	731.252	393.845	0.53859	-0.892742	7.06e-06	0.000295
ENSG00000131188	PRR7	proline rich 7 (synaptic) [Source:HGNC Symbol;Acc:28130]	138.482	59.2802	0.428071	-1.22408	1e-05	0.000382
ENSG00000131370	SH3BP5	SH3-domain binding protein 5 (BTK-associated) [Source:HGNC Symbol;Acc:10827]	544.839	308.406	0.566051	-0.820997	9.95e-05	0.00235
ENSG00000131398	KCNC3	potassium voltage-gated channel, Shaw-related subfamily, member 3 [Source:HGNC Symbol;Acc:6235]	449.756	248.698	0.552962	-0.854749	0.000135	0.00298
ENSG00000131584	ACAP3	ArfGAP with coiled-coil, ankyrin repeat and PH domains 3 [Source:HGNC Symbol;Acc:16754]	1511.03	792.242	0.524306	-0.931518	4.9e-07	3.43e-05
ENSG00000131591	C1orf159	chromosome 1 open reading frame 159 [Source:HGNC Symbol;Acc:26062]	383.1	163.277	0.426198	-1.2304	4.4e-08	4.71e-06
ENSG00000131653	TRAF7	TNF receptor-associated factor 7 [Source:HGNC Symbol;Acc:20456]	1674.71	960.632	0.573612	-0.801852	1.67e-05	0.000572
ENSG00000131686	CA6	carbonic anhydrase VI [Source:HGNC Symbol;Acc:1380]	141.582	66.6126	0.470487	-1.08777	3.28e-05	0.000989
ENSG00000131759	RARA	retinoic acid receptor, alpha [Source:HGNC Symbol;Acc:9864]	3569.54	1799.22	0.504048	-0.988367	2.02e-08	2.45e-06
ENSG00000131899	LLGL1	lethal giant larvae homolog 1 (Drosophila) [Source:HGNC Symbol;Acc:6628]	802.457	465.593	0.580209	-0.785354	8.24e-05	0.00202
ENSG00000132004	FBXW9	F-box and WD repeat domain containing 9 [Source:HGNC Symbol;Acc:28136]	77.0724	39.8225	0.516689	-0.952632	0.00196	0.0235
ENSG00000132207	SLX1A	SLX1 structure-specific endonuclease subunit homolog A (S. cerevisiae) [Source:HGNC Symbol;Acc:20922]	58.421	22.6075	0.386975	-1.36969	2.22e-05	0.000724
ENSG00000132329	RAMP1	receptor (G protein-coupled) activity modifying protein 1 [Source:HGNC Symbol;Acc:9843]	25.1952	10.6353	0.422116	-1.24429	0.0015	0.0191
ENSG00000132382	MYBBP1A	MYB binding protein (P160) 1a [Source:HGNC Symbol;Acc:7546]	1404.96	719.302	0.511974	-0.965857	1.98e-07	1.67e-05
ENSG00000132386	SERPINF1	serpin peptidase inhibitor, clade F (alpha-2 antiplasmin, pigment epithelium derived factor), member 1 [Source:HGNC Symbol;Acc:8824]	392.077	231.248	0.589804	-0.761693	0.000691	0.0105
ENSG00000132507	EIF5A	eukaryotic translation initiation factor 5A [Source:HGNC Symbol;Acc:3300]	2857.9	1679.91	0.58781	-0.766578	1.51e-05	0.00053
ENSG00000132518	GUCY2D	guanylate cyclase 2D, membrane (retina-specific) [Source:HGNC Symbol;Acc:4689]	28.4243	8.79167	0.309301	-1.69292	2.03e-05	0.00067
ENSG00000132635	FAM113A	family with sequence similarity 113, member A [Source:HGNC Symbol;Acc:16212]	1531.75	849.052	0.5543	-0.851261	3.46e-06	0.000162
ENSG00000132879	FBXO44	F-box protein 44 [Source:HGNC Symbol;Acc:24847]	1076.29	551.228	0.512156	-0.965345	2.6e-07	2.07e-05
ENSG00000132881	C1orf89	chromosome 1 open reading frame 89 [Source:HGNC Symbol;Acc:28127]	77.2308	38.5198	0.498762	-1.00358	0.00115	0.0156
ENSG00000132932	ATP8A2	ATPase, aminophospholipid transporter, class I, type 8A, member 2 [Source:HGNC Symbol;Acc:13533]	95.6994	48.9355	0.511346	-0.967628	0.000641	0.00999
ENSG00000133027	PEMT	phosphatidylethanolamine N-methyltransferase [Source:HGNC Symbol;Acc:8830]	224.753	117.346	0.522112	-0.93757	0.000195	0.00396
ENSG00000133030	MPRIP	myosin phosphatase Rho interacting protein [Source:HGNC Symbol;Acc:30321]	2598.76	1533.55	0.59011	-0.760944	1.8e-05	0.000604
ENSG00000133055	MYBPH	myosin binding protein H [Source:HGNC Symbol;Acc:7552]	4.35554	1.02616	0.235599	-2.08559	0.00107	0.0148
ENSG00000133067	LGR6	leucine-rich repeat-containing G protein-coupled receptor 6 [Source:HGNC Symbol;Acc:19719]	575.993	319.453	0.554613	-0.850446	3.17e-05	0.000962
ENSG00000133247	SUV420H2	suppressor of variegation 4-20 homolog 2 (Drosophila) [Source:HGNC Symbol;Acc:28405]	262.23	98.9681	0.377409	-1.4058	8.55e-09	1.19e-06
ENSG00000133612	AGAP3	ArfGAP with GTPase domain, ankyrin repeat and PH domain 3 [Source:HGNC Symbol;Acc:16923]	984.045	581.586	0.591016	-0.758732	0.000128	0.00286
ENSG00000133619	KRBA1	KRAB-A domain containing 1 [Source:HGNC Symbol;Acc:22228]	300.368	142.283	0.473696	-1.07797	5.02e-06	0.000223
ENSG00000133895	MEN1	multiple endocrine neoplasia I [Source:HGNC Symbol;Acc:7010]	1313.38	747.132	0.568861	-0.813852	1.47e-05	0.000521
ENSG00000134201	GSTM5	glutathione S-transferase mu 5 [Source:HGNC Symbol;Acc:4637]	9.16962	3.44315	0.375495	-1.41313	0.00221	0.0255
ENSG00000134815	DHX34	DEAH (Asp-Glu-Ala-His) box polypeptide 34 [Source:HGNC Symbol;Acc:16719]	965.536	568.818	0.589121	-0.763364	8.35e-05	0.00204
ENSG00000135722	FBXL8	F-box and leucine-rich repeat protein 8 [Source:HGNC Symbol;Acc:17875]	136.833	65.4269	0.478152	-1.06446	0.000154	0.0033
ENSG00000135736	CCDC102A	coiled-coil domain containing 102A [Source:HGNC Symbol;Acc:28097]	235.465	93.2147	0.395874	-1.33689	6.08e-08	6.26e-06
ENSG00000135916	ITM2C	integral membrane protein 2C [Source:HGNC Symbol;Acc:6175]	1247.19	588.412	0.471789	-1.08379	6.32e-09	9.58e-07
ENSG00000135924	DNAJB2	DnaJ (Hsp40) homolog, subfamily B, member 2 [Source:HGNC Symbol;Acc:5228]	1352.46	759.511	0.561579	-0.832439	8.25e-06	0.000333
ENSG00000135960	EDAR	ectodysplasin A receptor [Source:HGNC Symbol;Acc:2895]	207.425	115.678	0.557687	-0.842472	0.000684	0.0105
ENSG00000136002	ARHGEF4	Rho guanine nucleotide exchange factor (GEF) 4 [Source:HGNC Symbol;Acc:684]	66.5088	28.2499	0.424754	-1.2353	7.95e-05	0.00198
ENSG00000136059	VILL	villin-like [Source:HGNC Symbol;Acc:30906]	961.613	511.374	0.531788	-0.911078	2.84e-06	0.000141
ENSG00000136213	CHST12	carbohydrate (chondroitin 4) sulfotransferase 12 [Source:HGNC Symbol;Acc:17423]	695.22	371.251	0.534005	-0.905075	7.77e-06	0.000318
ENSG00000136295	TTYH3	tweety homolog 3 (Drosophila) [Source:HGNC Symbol;Acc:22222]	3130.11	1605.22	0.512832	-0.963441	8.17e-08	8.1e-06
ENSG00000136425	CIB2	calcium and integrin binding family member 2 [Source:HGNC Symbol;Acc:24579]	30.5418	14.7073	0.481547	-1.05425	0.00431	0.0411
ENSG00000136457	CHAD	chondroadherin [Source:HGNC Symbol;Acc:1909]	35.9534	15.9335	0.44317	-1.17407	0.00125	0.0166
ENSG00000136573	BLK	B lymphoid tyrosine kinase [Source:HGNC Symbol;Acc:1057]	766.37	447.697	0.584178	-0.77552	9.39e-05	0.00224
ENSG00000136717	BIN1	bridging integrator 1 [Source:HGNC Symbol;Acc:1052]	2596.71	1231.53	0.474265	-1.07624	5.98e-10	1.4e-07
ENSG00000136720	HS6ST1	heparan sulfate 6-O-sulfotransferase 1 [Source:HGNC Symbol;Acc:5201]	535.562	294.328	0.549569	-0.863628	5.38e-05	0.00146
ENSG00000136840	ST6GALNAC4	ST6 (alpha-N-acetyl-neuraminyl-2,3-beta-galactosyl-1,3)-N-acetylgalactosaminide alpha-2,6-sialyltransferase 4 [Source:HGNC Symbol;Acc:17846]	337.249	168.069	0.498352	-1.00476	1.51e-05	0.000528
ENSG00000136877	FPGS	folylpolyglutamate synthase [Source:HGNC Symbol;Acc:3824]	1193.78	564.976	0.473266	-1.07928	8.13e-09	1.14e-06
ENSG00000136878	USP20	ubiquitin specific peptidase 20 [Source:HGNC Symbol;Acc:12619]	2454.76	1249.4	0.508972	-0.974343	3.73e-08	4.1e-06
ENSG00000137103	TMEM8B	transmembrane protein 8B [Source:HGNC Symbol;Acc:21427]	254.125	148.731	0.585267	-0.772833	0.00174	0.0214
ENSG00000137166	FOXP4	forkhead box P4 [Source:HGNC Symbol;Acc:20842]	604.389	301.036	0.498083	-1.00554	1.41e-06	8.17e-05
ENSG00000137218	FRS3	fibroblast growth factor receptor substrate 3 [Source:HGNC Symbol;Acc:16970]	144.776	75.6549	0.522566	-0.936316	0.000621	0.00975
ENSG00000137309	HMGA1	high mobility group AT-hook 1 [Source:HGNC Symbol;Acc:5010]	2257.95	1001.52	0.443552	-1.17282	3.7e-11	1.31e-08
ENSG00000137331	IER3	immediate early response 3 [Source:HGNC Symbol;Acc:5392]	1100.98	468.862	0.425859	-1.23155	4.5e-11	1.54e-08
ENSG00000137411	VARS2	valyl-tRNA synthetase 2, mitochondrial (putative) [Source:HGNC Symbol;Acc:21642]	893.707	491.366	0.549807	-0.863003	1.03e-05	0.000391
ENSG00000137843	PAK6	p21 protein (Cdc42/Rac)-activated kinase 6 [Source:HGNC Symbol;Acc:16061]	80.7966	39.2842	0.486211	-1.04035	0.000644	0.01
ENSG00000137860	SLC28A2	solute carrier family 28 (sodium-coupled nucleoside transporter), member 2 [Source:HGNC Symbol;Acc:11002]	2.17393	0.364411	0.167628	-2.57667	0.0051	0.0467
ENSG00000137880	GCHFR	GTP cyclohydrolase I feedback regulator [Source:HGNC Symbol;Acc:4194]	209.962	96.3245	0.458771	-1.12415	1.06e-05	0.000401
ENSG00000138080	EMILIN1	elastin microfibril interfacer 1 [Source:HGNC Symbol;Acc:19880]	51.8095	23.6934	0.457318	-1.12873	0.000856	0.0124
ENSG00000138623	SEMA7A	semaphorin 7A, GPI membrane anchor (John Milton Hagen blood group) [Source:HGNC Symbol;Acc:10741]	300.658	168.377	0.560028	-0.83643	0.000485	0.00804
ENSG00000138834	MAPK8IP3	mitogen-activated protein kinase 8 interacting protein 3 [Source:HGNC Symbol;Acc:6884]	3677.86	1631.36	0.443562	-1.17279	9.68e-12	4.15e-09
ENSG00000139880	CDH24	cadherin 24, type 2 [Source:HGNC Symbol;Acc:14265]	72.8724	36.1788	0.496467	-1.01023	0.00105	0.0145
ENSG00000139914	FITM1	fat storage-inducing transmembrane protein 1 [Source:HGNC Symbol;Acc:33714]	42.7302	19.1731	0.448701	-1.15617	0.000725	0.0109
ENSG00000140320	BAHD1	bromo adjacent homology domain containing 1 [Source:HGNC Symbol;Acc:29153]	1450.1	856.849	0.590888	-0.759042	4.86e-05	0.00135
ENSG00000140323	DISP2	dispatched homolog 2 (Drosophila) [Source:HGNC Symbol;Acc:19712]	44.8374	21.3587	0.476359	-1.06988	0.00182	0.0222
ENSG00000140398	NEIL1	nei endonuclease VIII-like 1 (E. coli) [Source:HGNC Symbol;Acc:18448]	414.096	217.641	0.525582	-0.928012	2.91e-05	0.0009
ENSG00000140406	MESDC1	mesoderm development candidate 1 [Source:HGNC Symbol;Acc:13519]	849.969	487.395	0.573427	-0.802319	5.75e-05	0.00153
ENSG00000140464	PML	promyelocytic leukemia [Source:HGNC Symbol;Acc:9113]	1975.74	1162.26	0.588264	-0.765464	2.25e-05	0.00073
ENSG00000140470	ADAMTS17	ADAM metallopeptidase with thrombospondin type 1 motif, 17 [Source:HGNC Symbol;Acc:17109]	69.9857	36.2317	0.517702	-0.949807	0.00257	0.0283
ENSG00000140506	LMAN1L	lectin, mannose-binding, 1 like [Source:HGNC Symbol;Acc:6632]	12.3936	4.54498	0.366719	-1.44725	0.00196	0.0235
ENSG00000140511	HAPLN3	hyaluronan and proteoglycan link protein 3 [Source:HGNC Symbol;Acc:21446]	666.282	360.135	0.540514	-0.887595	1.61e-05	0.000554
ENSG00000140545	MFGE8	milk fat globule-EGF factor 8 protein [Source:HGNC Symbol;Acc:7036]	357.722	170.112	0.475542	-1.07236	2.49e-06	0.000129
ENSG00000140548	ZNF710	zinc finger protein 710 [Source:HGNC Symbol;Acc:25352]	1729.54	966.912	0.559058	-0.838931	5.94e-06	0.000257
ENSG00000140564	FURIN	furin (paired basic amino acid cleaving enzyme) [Source:HGNC Symbol;Acc:8568]	3772.56	2059.66	0.545958	-0.873138	7.77e-07	5e-05
ENSG00000140688	C16orf58	chromosome 16 open reading frame 58 [Source:HGNC Symbol;Acc:25848]	1057.49	584.093	0.552337	-0.85638	7.85e-06	0.000319
ENSG00000140854	KATNB1	katanin p80 (WD repeat containing) subunit B 1 [Source:HGNC Symbol;Acc:6217]	572.428	303.808	0.530736	-0.913933	1.27e-05	0.00046
ENSG00000140859	KIFC3	kinesin family member C3 [Source:HGNC Symbol;Acc:6326]	294.15	133.444	0.453661	-1.14031	1.5e-06	8.5e-05
ENSG00000140983	RHOT2	ras homolog gene family, member T2 [Source:HGNC Symbol;Acc:21169]	2731.91	1320.17	0.48324	-1.04919	2.16e-09	3.98e-07
ENSG00000141013	GAS8	growth arrest-specific 8 [Source:HGNC Symbol;Acc:4166]	80.2118	42.1059	0.524934	-0.929792	0.00233	0.0265
ENSG00000141098	GFOD2	glucose-fructose oxidoreductase domain containing 2 [Source:HGNC Symbol;Acc:28159]	184.582	108.783	0.58935	-0.762804	0.00363	0.0365
ENSG00000141150	RASL10B	RAS-like, family 10, member B [Source:HGNC Symbol;Acc:30295]	5.00504	0.93603	0.187017	-2.41876	0.000218	0.00433
ENSG00000141448	GATA6	GATA binding protein 6 [Source:HGNC Symbol;Acc:4174]	14.6739	5.47861	0.373357	-1.42137	0.00215	0.025
ENSG00000141497	ZMYND15	zinc finger, MYND-type containing 15 [Source:HGNC Symbol;Acc:20997]	100.141	46.7102	0.466443	-1.10023	0.000222	0.00439
ENSG00000141570	CBX8	chromobox homolog 8 [Source:HGNC Symbol;Acc:15962]	132.969	64.1667	0.48257	-1.05119	0.000191	0.00388
ENSG00000141576	RNF157	ring finger protein 157 [Source:HGNC Symbol;Acc:29402]	1280.61	752.941	0.587953	-0.766228	3.47e-05	0.00103
ENSG00000141577	AZI1	5-azacytidine induced 1 [Source:HGNC Symbol;Acc:29511]	308.614	113.899	0.369068	-1.43804	1.04e-09	2.21e-07
ENSG00000141582	CBX4	chromobox homolog 4 [Source:HGNC Symbol;Acc:1554]	1176.03	610.18	0.518848	-0.946617	5.15e-07	3.56e-05
ENSG00000141753	IGFBP4	insulin-like growth factor binding protein 4 [Source:HGNC Symbol;Acc:5473]	118.271	69.0114	0.583504	-0.777186	0.00545	0.0488
ENSG00000141959	PFKL	phosphofructokinase, liver [Source:HGNC Symbol;Acc:8876]	3716.36	1853.79	0.498819	-1.00341	1e-08	1.36e-06
ENSG00000141979	CALR3	calreticulin 3 [Source:HGNC Symbol;Acc:20407]	281.038	128.627	0.457687	-1.12757	3.37e-06	0.000159
ENSG00000142102	ATHL1	ATH1, acid trehalase-like 1 (yeast) [Source:HGNC Symbol;Acc:26210]	5752.57	2532.46	0.440232	-1.18367	2.26e-12	1.18e-09
ENSG00000142156	COL6A1	collagen, type VI, alpha 1 [Source:HGNC Symbol;Acc:2211]	158.683	50.2919	0.316934	-1.65775	2.11e-09	3.93e-07
ENSG00000142173	COL6A2	collagen, type VI, alpha 2 [Source:HGNC Symbol;Acc:2212]	1262.51	457.369	0.362269	-1.46487	8.01e-16	6.51e-13
ENSG00000142178	SIK1	salt-inducible kinase 1 [Source:HGNC Symbol;Acc:11142]	407.34	212.323	0.521242	-0.939975	2.39e-05	0.000766
ENSG00000142182	DNMT3L	DNA (cytosine-5-)-methyltransferase 3-like [Source:HGNC Symbol;Acc:2980]	10.4615	3.93704	0.376336	-1.4099	0.0037	0.037
ENSG00000142185	TRPM2	transient receptor potential cation channel, subfamily M, member 2 [Source:HGNC Symbol;Acc:12339]	793.312	450.894	0.56837	-0.815098	6.71e-05	0.00173
ENSG00000142327	RNPEPL1	arginyl aminopeptidase (aminopeptidase B)-like 1 [Source:HGNC Symbol;Acc:10079]	4726.74	2753.77	0.582594	-0.779438	9.87e-06	0.000378
ENSG00000142330	CAPN10	calpain 10 [Source:HGNC Symbol;Acc:1477]	1077.58	560.39	0.520043	-0.943297	8.38e-07	5.34e-05
ENSG00000142627	EPHA2	EPH receptor A2 [Source:HGNC Symbol;Acc:3386]	41.4603	10.0398	0.242155	-2.046	2.24e-08	2.67e-06
ENSG00000142634	EFHD2	EF-hand domain family, member D2 [Source:HGNC Symbol;Acc:28670]	11043.9	6470.58	0.585899	-0.771277	1.44e-05	0.000511
ENSG00000142655	PEX14	peroxisomal biogenesis factor 14 [Source:HGNC Symbol;Acc:8856]	442.607	228.545	0.516361	-0.953548	1.29e-05	0.000468
ENSG00000142675	CNKSR1	connector enhancer of kinase suppressor of Ras 1 [Source:HGNC Symbol;Acc:19700]	76.8681	36.672	0.477077	-1.06771	0.000479	0.00798
ENSG00000142694	FAM176B	family with sequence similarity 176, member B [Source:HGNC Symbol;Acc:25558]	72.6663	34.3792	0.47311	-1.07975	0.000704	0.0107
ENSG00000142765	SYTL1	synaptotagmin-like 1 [Source:HGNC Symbol;Acc:15584]	4494.14	2200.42	0.489619	-1.03027	2.25e-09	4.07e-07
ENSG00000142798	HSPG2	heparan sulfate proteoglycan 2 [Source:HGNC Symbol;Acc:5273]	128.628	48.5701	0.377602	-1.40506	4.21e-07	3.01e-05
ENSG00000142920	ADC	arginine decarboxylase [Source:HGNC Symbol;Acc:29957]	142.81	79.9397	0.559762	-0.837115	0.00181	0.0221
ENSG00000143167	GPA33	glycoprotein A33 (transmembrane) [Source:HGNC Symbol;Acc:4445]	400.586	231.82	0.578702	-0.789107	0.00038	0.00662
ENSG00000143373	ZNF687	zinc finger protein 687 [Source:HGNC Symbol;Acc:29277]	1321.07	760.481	0.575656	-0.79672	2.45e-05	0.000782
ENSG00000143375	CGN	cingulin [Source:HGNC Symbol;Acc:17429]	28.7018	8.49557	0.295994	-1.75636	2.6e-06	0.000133
ENSG00000143382	ADAMTSL4	ADAMTS-like 4 [Source:HGNC Symbol;Acc:19706]	1100.39	609.549	0.553938	-0.852204	1.1e-05	0.000411
ENSG00000143434	SEMA6C	sema domain, transmembrane domain (TM), and cytoplasmic domain, (semaphorin) 6C [Source:HGNC Symbol;Acc:10740]	111.643	49.2051	0.440737	-1.18201	3.18e-05	0.000965
ENSG00000143772	ITPKB	inositol 1,4,5-trisphosphate 3-kinase B [Source:HGNC Symbol;Acc:6179]	4773.47	2808.2	0.588292	-0.765396	1.17e-05	0.000434
ENSG00000143774	GUK1	guanylate kinase 1 [Source:HGNC Symbol;Acc:4693]	2219.78	1246.22	0.561415	-0.832861	3.04e-06	0.000147
ENSG00000143793	C1orf35	chromosome 1 open reading frame 35 [Source:HGNC Symbol;Acc:19032]	391.506	212.596	0.543021	-0.880921	8.52e-05	0.00207
ENSG00000143811	PYCR2	pyrroline-5-carboxylate reductase family, member 2 [Source:HGNC Symbol;Acc:30262]	2410.41	1412.18	0.585869	-0.771351	1.77e-05	0.000599
ENSG00000143819	EPHX1	epoxide hydrolase 1, microsomal (xenobiotic) [Source:HGNC Symbol;Acc:3401]	816.847	425.316	0.52068	-0.941532	1.94e-06	0.000105
ENSG00000144031	ANKRD53	ankyrin repeat domain 53 [Source:HGNC Symbol;Acc:25691]	16.5662	6.06212	0.365932	-1.45035	0.000697	0.0106
ENSG00000144485	HES6	hairy and enhancer of split 6 (Drosophila) [Source:HGNC Symbol;Acc:18254]	51.8321	21.8544	0.421638	-1.24592	0.000211	0.00422
ENSG00000144488	ESPNL	espin-like [Source:HGNC Symbol;Acc:27937]	11.2354	4.18045	0.372079	-1.42632	0.00293	0.0312
ENSG00000144579	CTDSP1	CTD (carboxy-terminal domain, RNA polymerase II, polypeptide A) small phosphatase 1 [Source:HGNC Symbol;Acc:21614]	6670.2	3799.43	0.569612	-0.811948	3.34e-06	0.000158
ENSG00000144712	CAND2	cullin-associated and neddylation-dissociated 2 (putative) [Source:HGNC Symbol;Acc:30689]	53.0763	27.3713	0.515697	-0.955404	0.00404	0.0393
ENSG00000144908	ALDH1L1	aldehyde dehydrogenase 1 family, member L1 [Source:HGNC Symbol;Acc:3978]	1.94272	0.089198	0.045914	-4.44492	0.00086	0.0125
ENSG00000145020	AMT	aminomethyltransferase [Source:HGNC Symbol;Acc:473]	699.444	410.368	0.586706	-0.76929	0.000101	0.00238
ENSG00000145113	MUC4	mucin 4, cell surface associated [Source:HGNC Symbol;Acc:7514]	15.4721	5.54643	0.35848	-1.48003	0.000722	0.0109
ENSG00000145214	DGKQ	diacylglycerol kinase, theta 110kDa [Source:HGNC Symbol;Acc:2856]	1471.21	734.202	0.499046	-1.00275	5.32e-08	5.6e-06
ENSG00000145217	SLC26A1	solute carrier family 26 (sulfate transporter), member 1 [Source:HGNC Symbol;Acc:10993]	157.627	62.5074	0.396553	-1.33441	6.7e-07	4.38e-05
ENSG00000145284	SCD5	stearoyl-CoA desaturase 5 [Source:HGNC Symbol;Acc:21088]	114.155	67.0525	0.587381	-0.767632	0.00529	0.0479
ENSG00000145494	NDUFS6	NADH dehydrogenase (ubiquinone) Fe-S protein 6, 13kDa (NADH-coenzyme Q reductase) [Source:HGNC Symbol;Acc:7713]	616.578	307.985	0.499506	-1.00143	1.35e-06	7.87e-05
ENSG00000145911	N4BP3	NEDD4 binding protein 3 [Source:HGNC Symbol;Acc:29852]	180.179	70.5973	0.391818	-1.35174	3.18e-07	2.41e-05
ENSG00000145912	NHP2	NHP2 ribonucleoprotein homolog (yeast) [Source:HGNC Symbol;Acc:14377]	114.08	57.195	0.501358	-0.996088	0.000504	0.0083
ENSG00000146063	TRIM41	tripartite motif-containing 41 [Source:HGNC Symbol;Acc:19013]	1463.5	866.085	0.591789	-0.756846	4.68e-05	0.00131
ENSG00000146067	FAM193B	family with sequence similarity 193, member B [Source:HGNC Symbol;Acc:25524]	3283.18	1833.01	0.558303	-0.840879	1.86e-06	0.000101
ENSG00000146083	RNF44	ring finger protein 44 [Source:HGNC Symbol;Acc:19180]	6026.95	3024.13	0.501768	-0.994906	7.85e-09	1.13e-06
ENSG00000146242	TPBG	trophoblast glycoprotein [Source:HGNC Symbol;Acc:12004]	46.1782	24.2533	0.525212	-0.929029	0.0029	0.0309
ENSG00000146540	C7orf50	chromosome 7 open reading frame 50 [Source:HGNC Symbol;Acc:22421]	615.21	304.052	0.494224	-1.01676	1.08e-06	6.58e-05
ENSG00000146556	WASH2P	WAS protein family homolog 2 pseudogene [Source:HGNC Symbol;Acc:33145]	425.531	234.302	0.550609	-0.860899	9.32e-05	0.00223
ENSG00000146826	C7orf43	chromosome 7 open reading frame 43 [Source:HGNC Symbol;Acc:25604]	1580.41	859.588	0.543902	-0.878583	1.59e-06	8.89e-05
ENSG00000146828	SLC12A9	solute carrier family 12 (potassium/chloride transporters), member 9 [Source:HGNC Symbol;Acc:17435]	3687.22	2182.63	0.591944	-0.756468	1.73e-05	0.000587
ENSG00000146830	GIGYF1	GRB10 interacting GYF protein 1 [Source:HGNC Symbol;Acc:9126]	3162.35	1431.24	0.452588	-1.14373	3.38e-11	1.23e-08
ENSG00000146834	MEPCE	methylphosphate capping enzyme [Source:HGNC Symbol;Acc:20247]	1729.99	1006.65	0.58188	-0.781207	2.17e-05	0.00071
ENSG00000146904	EPHA1	EPH receptor A1 [Source:HGNC Symbol;Acc:3385]	511.703	276.697	0.540736	-0.887002	2.87e-05	0.00089
ENSG00000147144	CCDC120	coiled-coil domain containing 120 [Source:HGNC Symbol;Acc:28910]	246.091	132.97	0.54033	-0.888088	0.000317	0.00578
ENSG00000147443	DOK2	docking protein 2, 56kDa [Source:HGNC Symbol;Acc:2991]	3828.42	2239.42	0.584948	-0.773621	1.19e-05	0.000441
ENSG00000147889	CDKN2A	cyclin-dependent kinase inhibitor 2A (melanoma, p16, inhibits CDK4) [Source:HGNC Symbol;Acc:1787]	57.8921	31.6922	0.547435	-0.869241	0.000831978	0.0126639
ENSG00000148291	SURF2	surfeit 2 [Source:HGNC Symbol;Acc:11475]	241.401	130.095	0.538918	-0.891861	0.000298	0.00553
ENSG00000148296	SURF6	surfeit 6 [Source:HGNC Symbol;Acc:11478]	701.627	407.636	0.580986	-0.783424	0.000111	0.00255
ENSG00000148334	PTGES2	prostaglandin E synthase 2 [Source:HGNC Symbol;Acc:17822]	791.58	372.181	0.470175	-1.08873	3.73e-08	4.1e-06
ENSG00000148335	METTL11A	methyltransferase like 11A [Source:HGNC Symbol;Acc:23373]	431.358	241.057	0.558833	-0.839511	0.000125	0.00281
ENSG00000148339	SLC25A25	solute carrier family 25 (mitochondrial carrier; phosphate carrier), member 25 [Source:HGNC Symbol;Acc:20663]	692.363	399.795	0.577435	-0.792268	9.28e-05	0.00223
ENSG00000148341	SH3GLB2	SH3-domain GRB2-like endophilin B2 [Source:HGNC Symbol;Acc:10834]	1816.26	989.912	0.545027	-0.875601	1.46e-06	8.37e-05
ENSG00000148343	FAM73B	family with sequence similarity 73, member B [Source:HGNC Symbol;Acc:23621]	1170.79	630.368	0.538413	-0.893215	2.66e-06	0.000135
ENSG00000148362	C9orf142	chromosome 9 open reading frame 142 [Source:HGNC Symbol;Acc:27849]	1202.51	550.548	0.457833	-1.12711	1.55e-09	3.06e-07
ENSG00000148384	INPP5E	inositol polyphosphate-5-phosphatase, 72 kDa [Source:HGNC Symbol;Acc:21474]	565.262	317.808	0.562231	-0.830764	8e-05	0.00198
ENSG00000148400	NOTCH1	notch 1 [Source:HGNC Symbol;Acc:7881]	3713.16	1972.83	0.531308	-0.91238	1.9e-07	1.62e-05
ENSG00000148803	C10orf125	chromosome 10 open reading frame 125 [Source:HGNC Symbol;Acc:24733]	150.477	87.7768	0.583324	-0.777631	0.00448	0.0422
ENSG00000149016	TUT1	terminal uridylyl transferase 1, U6 snRNA-specific [Source:HGNC Symbol;Acc:26184]	339.192	188.921	0.556973	-0.84432	0.00025	0.00485
ENSG00000149499	EML3	echinoderm microtubule associated protein like 3 [Source:HGNC Symbol;Acc:26666]	2879.77	1595.13	0.55391	-0.852276	1.3e-06	7.63e-05
ENSG00000149527	PLCH2	phospholipase C, eta 2 [Source:HGNC Symbol;Acc:29037]	794.023	309.143	0.389337	-1.36091	5.42e-12	2.64e-09
ENSG00000149634	C20orf165	chromosome 20 open reading frame 165 [Source:HGNC Symbol;Acc:16158]	24.19	10.7199	0.443157	-1.17411	0.00371	0.0372
ENSG00000149922	TBX6	T-box 6 [Source:HGNC Symbol;Acc:11605]	34.2823	16.0418	0.467933	-1.09563	0.00345	0.035
ENSG00000149927	DOC2A	double C2-like domains, alpha [Source:HGNC Symbol;Acc:2985]	10.951	3.52636	0.322013	-1.63481	0.000627	0.00981
ENSG00000149929	HIRIP3	HIRA interacting protein 3 [Source:HGNC Symbol;Acc:4917]	435.27	244.841	0.562503	-0.830067	0.000146	0.00316
ENSG00000149930	TAOK2	TAO kinase 2 [Source:HGNC Symbol;Acc:16835]	1809.42	1016.43	0.561744	-0.832015	4.78e-06	0.000215
ENSG00000151067	CACNA1C	calcium channel, voltage-dependent, L type, alpha 1C subunit [Source:HGNC Symbol;Acc:1390]	107.716	59.8669	0.555785	-0.847402	0.00289	0.0308
ENSG00000151650	VENTX	VENT homeobox homolog (Xenopus laevis) [Source:HGNC Symbol;Acc:13639]	421.718	234.275	0.555525	-0.848077	0.000117	0.00266
ENSG00000151651	ADAM8	ADAM metallopeptidase domain 8 [Source:HGNC Symbol;Acc:215]	5139.73	2964.15	0.576713	-0.794074	6.2e-06	0.000264
ENSG00000152117	AC093838.4	sphingomyelin phosphodiesterase 4, neutral membrane pseudogene (LOC150776), non-coding RNA [Source:RefSeq DNA;Acc:NR_026922]	591.02	306.427	0.518471	-0.947665	4.86e-06	0.000217
ENSG00000153234	NR4A2	nuclear receptor subfamily 4, group A, member 2 [Source:HGNC Symbol;Acc:7981]	190.308	112.353	0.590372	-0.760303	0.00231	0.0264
ENSG00000153443	FAM100A	family with sequence similarity 100, member A [Source:HGNC Symbol;Acc:29576]	370.655	137.385	0.370656	-1.43185	3.43e-10	8.71e-08
ENSG00000153902	LGI4	leucine-rich repeat LGI family, member 4 [Source:HGNC Symbol;Acc:18712]	16.0366	5.27755	0.329093	-1.60343	0.000352	0.00625
ENSG00000153976	HS3ST3A1	heparan sulfate (glucosamine) 3-O-sulfotransferase 3A1 [Source:HGNC Symbol;Acc:5196]	6.87896	2.17469	0.316137	-1.66138	0.0043	0.041
ENSG00000154016	GRAP	GRB2-related adaptor protein [Source:HGNC Symbol;Acc:4562]	804.741	372.458	0.46283	-1.11145	1.74e-08	2.17e-06
ENSG00000154025	SLC5A10	solute carrier family 5 (sodium/glucose cotransporter), member 10 [Source:HGNC Symbol;Acc:23155]	12.2272	4.73167	0.38698	-1.36967	0.00449	0.0423
ENSG00000154118	JPH3	junctophilin 3 [Source:HGNC Symbol;Acc:14203]	49.3028	24.658	0.500134	-0.999612	0.00251	0.0279
ENSG00000154227	LASS3	LAG1 homolog, ceramide synthase 3 [Source:HGNC Symbol;Acc:23752]	17.6294	7.62971	0.432782	-1.20829	0.00213	0.0249
ENSG00000154358	OBSCN	obscurin, cytoskeletal calmodulin and titin-interacting RhoGEF [Source:HGNC Symbol;Acc:15719]	2141.94	840.085	0.392207	-1.35031	2.03e-14	1.34e-11
ENSG00000154370	TRIM11	tripartite motif-containing 11 [Source:HGNC Symbol;Acc:16281]	923.447	526.784	0.570454	-0.809817	3.55e-05	0.00105
ENSG00000154556	SORBS2	sorbin and SH3 domain containing 2 [Source:HGNC Symbol;Acc:24098]	28.9481	12.5078	0.432079	-1.21063	0.000644	0.01
ENSG00000154832	CXXC1	CXXC finger protein 1 [Source:HGNC Symbol;Acc:24343]	1996.67	1031.64	0.516683	-0.952647	1.37e-07	1.24e-05
ENSG00000155034	FBXL18	F-box and leucine-rich repeat protein 18 [Source:HGNC Symbol;Acc:21874]	193.322	103.127	0.533446	-0.906585	0.00046	0.00772
ENSG00000155093	PTPRN2	protein tyrosine phosphatase, receptor type, N polypeptide 2 [Source:HGNC Symbol;Acc:9677]	276.333	150.324	0.543997	-0.87833	0.000204	0.0041
ENSG00000155366	RHOC	ras homolog gene family, member C [Source:HGNC Symbol;Acc:669]	1012.44	600.528	0.59315	-0.753531	0.000117	0.00266
ENSG00000155367	PPM1J	protein phosphatase, Mg2+/Mn2+ dependent, 1J [Source:HGNC Symbol;Acc:20785]	68.2812	31.8509	0.466467	-1.10015	0.000708	0.0107
ENSG00000155428	TRIM74	tripartite motif-containing 74 [Source:HGNC Symbol;Acc:17453]	23.8002	8.91668	0.374648	-1.41639	0.000368	0.00648
ENSG00000156395	SORCS3	sortilin-related VPS10 domain containing receptor 3 [Source:HGNC Symbol;Acc:16699]	74.3892	39.8918	0.536257	-0.899003	0.00257	0.0283
ENSG00000156453	PCDH1	protocadherin 1 [Source:HGNC Symbol;Acc:8655]	165.72	86.8925	0.524334	-0.931442	0.000477	0.00795
ENSG00000156564	LRFN2	leucine rich repeat and fibronectin type III domain containing 2 [Source:HGNC Symbol;Acc:21226]	33.4887	6.39896	0.191078	-2.38776	9.11e-10	1.95e-07
ENSG00000156858	PRR14	proline rich 14 [Source:HGNC Symbol;Acc:28458]	1346.69	785.095	0.582981	-0.77848	2.97e-05	0.000916
ENSG00000156860	FBRS	fibrosin [Source:HGNC Symbol;Acc:20442]	3995.68	1811.68	0.45341	-1.14111	3.55e-11	1.28e-08
ENSG00000156966	B3GNT7	UDP-GlcNAc:betaGal beta-1,3-N-acetylglucosaminyltransferase 7 [Source:HGNC Symbol;Acc:18811]	110.444	61.4693	0.556567	-0.845373	0.00387	0.0382
ENSG00000157017	GHRL	ghrelin/obestatin prepropeptide [Source:HGNC Symbol;Acc:18129]	114.561	65.6741	0.573266	-0.802722	0.0047	0.0438
ENSG00000157322	CLEC18A	C-type lectin domain family 18, member A [Source:HGNC Symbol;Acc:30388]	17.7786	6.77096	0.38085	-1.39271	0.000764	0.0114
ENSG00000157350	ST3GAL2	ST3 beta-galactoside alpha-2,3-sialyltransferase 2 [Source:HGNC Symbol;Acc:10863]	1243.42	721.517	0.580269	-0.785205	3.38e-05	0.00101
ENSG00000157870	C1orf93	chromosome 1 open reading frame 93 [Source:HGNC Symbol;Acc:28390]	424.536	237.162	0.558637	-0.840018	0.000146	0.00315
ENSG00000157873	TNFRSF14	tumor necrosis factor receptor superfamily, member 14 (herpesvirus entry mediator) [Source:HGNC Symbol;Acc:11912]	4672.45	2354.47	0.503905	-0.988778	9.56e-09	1.31e-06
ENSG00000157881	PANK4	pantothenate kinase 4 [Source:HGNC Symbol;Acc:19366]	780.962	441.304	0.565077	-0.82348	3.28e-05	0.000989
ENSG00000157978	LDLRAP1	low density lipoprotein receptor adaptor protein 1 [Source:HGNC Symbol;Acc:18640]	4919.49	2776.54	0.564395	-0.825223	1.69e-06	9.35e-05
ENSG00000158050	DUSP2	dual specificity phosphatase 2 [Source:HGNC Symbol;Acc:3068]	624.805	237.011	0.379336	-1.39845	5.95e-12	2.84e-09
ENSG00000158292	GPR153	G protein-coupled receptor 153 [Source:HGNC Symbol;Acc:23618]	129.241	68.5177	0.530156	-0.915512	0.00147	0.0189
ENSG00000158406	HIST1H4H	histone cluster 1, H4h [Source:HGNC Symbol;Acc:4788]	36.4907	18.4783	0.506384	-0.981695	0.00262	0.0287
ENSG00000158525	CPA5	carboxypeptidase A5 [Source:HGNC Symbol;Acc:15722]	14.7073	4.88492	0.332143	-1.59012	0.000588	0.00933
ENSG00000158545	ZC3H18	zinc finger CCCH-type containing 18 [Source:HGNC Symbol;Acc:25091]	1917.8	984.462	0.513329	-0.962044	1.22e-07	1.12e-05
ENSG00000158717	RNF166	ring finger protein 166 [Source:HGNC Symbol;Acc:28856]	3620.34	2026.88	0.559858	-0.836866	1.49e-06	8.44e-05
ENSG00000158747	NBL1	neuroblastoma, suppression of tumorigenicity 1 [Source:HGNC Symbol;Acc:7650]	75.6077	33.028	0.436834	-1.19484	8.92e-05	0.00215
ENSG00000158748	HTR6	5-hydroxytryptamine (serotonin) receptor 6 [Source:HGNC Symbol;Acc:5301]	14.6889	4.14288	0.282041	-1.82603	9.85e-05	0.00234
ENSG00000158792	SPATA2L	spermatogenesis associated 2-like [Source:HGNC Symbol;Acc:28393]	175.461	86.9324	0.495452	-1.01318	0.000163	0.00346
ENSG00000158863	FAM160B2	family with sequence similarity 160, member B2 [Source:HGNC Symbol;Acc:16492]	1892.1	1046.44	0.553059	-0.854495	2.36e-06	0.000123
ENSG00000158887	MPZ	myelin protein zero [Source:HGNC Symbol;Acc:7225]	116.748	62.39	0.534399	-0.904012	0.00137	0.0179
ENSG00000158966	CACHD1	cache domain containing 1 [Source:HGNC Symbol;Acc:29314]	48.5382	26.0985	0.53769	-0.895154	0.00385	0.0382
ENSG00000159069	FBXW5	F-box and WD repeat domain containing 5 [Source:HGNC Symbol;Acc:13613]	2855.37	1371.58	0.480351	-1.05784	1.59e-09	3.07e-07
ENSG00000159363	ATP13A2	ATPase type 13A2 [Source:HGNC Symbol;Acc:30213]	1189.82	665.66	0.559463	-0.837884	1.2e-05	0.000442
ENSG00000159674	SPON2	spondin 2, extracellular matrix protein [Source:HGNC Symbol;Acc:11253]	3283.32	1418.75	0.432108	-1.21054	2.63e-12	1.31e-09
ENSG00000159714	ZDHHC1	zinc finger, DHHC-type containing 1 [Source:HGNC Symbol;Acc:17916]	70.4632	33.6315	0.477291	-1.06706	0.000947	0.0135
ENSG00000159733	ZFYVE28	zinc finger, FYVE domain containing 28 [Source:HGNC Symbol;Acc:29334]	888.831	457.861	0.515127	-0.956999	6.04e-07	4.04e-05
ENSG00000159761	C16orf86	chromosome 16 open reading frame 86 [Source:HGNC Symbol;Acc:33755]	103.39	49.0781	0.474689	-1.07495	0.000304	0.00561
ENSG00000159884	CCDC107	coiled-coil domain containing 107 [Source:HGNC Symbol;Acc:28465]	45.2784	13.9559	0.308225	-1.69795	1.49e-06	8.44e-05
ENSG00000159958	TNFRSF13C	tumor necrosis factor receptor superfamily, member 13C [Source:HGNC Symbol;Acc:17755]	183.918	105.283	0.572443	-0.804797	0.0022	0.0254
ENSG00000160050	CCDC28B	coiled-coil domain containing 28B [Source:HGNC Symbol;Acc:28163]	179.682	99.3494	0.552918	-0.854863	0.00114	0.0155
ENSG00000160072	ATAD3B	ATPase family, AAA domain containing 3B [Source:HGNC Symbol;Acc:24007]	777.263	395.098	0.508319	-0.976194	8.49e-07	5.38e-05
ENSG00000160094	ZNF362	zinc finger protein 362 [Source:HGNC Symbol;Acc:18079]	897.555	519.077	0.578324	-0.790051	6.03e-05	0.0016
ENSG00000160179	ABCG1	ATP-binding cassette, sub-family G (WHITE), member 1 [Source:HGNC Symbol;Acc:73]	392.051	184.147	0.469701	-1.09018	5.77e-07	3.88e-05
ENSG00000160191	PDE9A	phosphodiesterase 9A [Source:HGNC Symbol;Acc:8795]	76.3451	34.7261	0.454857	-1.13652	0.00011	0.00254
ENSG00000160193	WDR4	WD repeat domain 4 [Source:HGNC Symbol;Acc:12756]	248.698	146.501	0.589072	-0.763483	0.00154	0.0195
ENSG00000160213	CSTB	cystatin B (stefin B) [Source:HGNC Symbol;Acc:2482]	390.343	209.188	0.535907	-0.899947	7.98e-05	0.00198
ENSG00000160214	RRP1	ribosomal RNA processing 1 homolog (S. cerevisiae) [Source:HGNC Symbol;Acc:18785]	563.479	330.351	0.586271	-0.770361	0.000307	0.00564
ENSG00000160223	ICOSLG	inducible T-cell co-stimulator ligand [Source:HGNC Symbol;Acc:17087]	818.098	453.427	0.554245	-0.851405	1.7e-05	0.00058
ENSG00000160226	C21orf2	chromosome 21 open reading frame 2 [Source:HGNC Symbol;Acc:1260]	200.028	109.054	0.545192	-0.875164	0.00064	0.00999
ENSG00000160256	C21orf70	chromosome 21 open reading frame 70 [Source:HGNC Symbol;Acc:15811]	96.0705	46.6592	0.485677	-1.04193	0.000508	0.00833
ENSG00000160284	C21orf56	chromosome 21 open reading frame 56 [Source:HGNC Symbol;Acc:1298]	170.326	58.2729	0.342127	-1.5474	9.58e-09	1.31e-06
ENSG00000160298	C21orf58	chromosome 21 open reading frame 58 [Source:HGNC Symbol;Acc:1300]	141.143	78.9721	0.55952	-0.837739	0.00216	0.0251
ENSG00000160307	S100B	S100 calcium binding protein B [Source:HGNC Symbol;Acc:10500]	285.156	132.1	0.463256	-1.11012	2.3e-06	0.000121
ENSG00000160323	ADAMTS13	ADAM metallopeptidase with thrombospondin type 1 motif, 13 [Source:HGNC Symbol;Acc:1366]	47.3688	21.6649	0.457366	-1.12858	0.000976	0.0138
ENSG00000160325	C9orf7	chromosome 9 open reading frame 7 [Source:HGNC Symbol;Acc:1365]	112.131	50.0399	0.446263	-1.16403	5.59e-05	0.0015
ENSG00000160360	GPSM1	G-protein signaling modulator 1 [Source:HGNC Symbol;Acc:17858]	93.9654	38.9786	0.414819	-1.26945	1.9e-05	0.000633
ENSG00000160404	TOR2A	torsin family 2, member A [Source:HGNC Symbol;Acc:11996]	686.65	396.738	0.577788	-0.791389	0.000117	0.00266
ENSG00000160408	ST6GALNAC6	ST6 (alpha-N-acetyl-neuraminyl-2,3-beta-galactosyl-1,3)-N-acetylgalactosaminide alpha-2,6-sialyltransferase 6 [Source:HGNC Symbol;Acc:23364]	1654.47	953.385	0.576247	-0.795241	1.26e-05	0.000458
ENSG00000160446	ZDHHC12	zinc finger, DHHC-type containing 12 [Source:HGNC Symbol;Acc:19159]	434.144	243.849	0.561677	-0.832187	0.000177	0.00368
ENSG00000160447	PKN3	protein kinase N3 [Source:HGNC Symbol;Acc:17999]	72.2899	36.2004	0.500768	-0.997786	0.00153	0.0194
ENSG00000160685	ZBTB7B	zinc finger and BTB domain containing 7B [Source:HGNC Symbol;Acc:18668]	4118.42	2426.57	0.589199	-0.763173	2.05e-05	0.000673
ENSG00000160716	CHRNB2	cholinergic receptor, nicotinic, beta 2 (neuronal) [Source:HGNC Symbol;Acc:1962]	20.1556	8.94617	0.443855	-1.17184	0.00315	0.0329
ENSG00000160741	CRTC2	CREB regulated transcription coactivator 2 [Source:HGNC Symbol;Acc:27301]	2609.35	1513.79	0.580141	-0.785525	1.04e-05	0.000394
ENSG00000160781	PAQR6	progestin and adipoQ receptor family member VI [Source:HGNC Symbol;Acc:30132]	93.7973	49.1116	0.523592	-0.933484	0.00188	0.0227
ENSG00000160813	C7orf47	chromosome 7 open reading frame 47 [Source:HGNC Symbol;Acc:28320]	140.273	55.1183	0.392936	-1.34763	1.14e-06	6.88e-05
ENSG00000160867	FGFR4	fibroblast growth factor receptor 4 [Source:HGNC Symbol;Acc:3691]	15.0375	6.50313	0.432462	-1.20936	0.00547	0.0489
ENSG00000160949	NFKBIL2	nuclear factor of kappa light polypeptide gene enhancer in B-cells inhibitor-like 2 [Source:HGNC Symbol;Acc:7801]	202.571	109.854	0.542297	-0.882844	0.000646	0.01
ENSG00000160963	EMID2	EMI domain containing 2 [Source:HGNC Symbol;Acc:18038]	24.0379	4.19061	0.174334	-2.52007	2.32e-09	4.13e-07
ENSG00000160993	ALKBH4	alkB, alkylation repair homolog 4 (E. coli) [Source:HGNC Symbol;Acc:21900]	224.954	128.314	0.570399	-0.809956	0.00132	0.0174
ENSG00000160999	SH2B2	SH2B adaptor protein 2 [Source:HGNC Symbol;Acc:17381]	245.506	99.891	0.406878	-1.29733	1.65e-07	1.45e-05
ENSG00000161031	PGLYRP2	peptidoglycan recognition protein 2 [Source:HGNC Symbol;Acc:30013]	8.95629	2.93583	0.327796	-1.60913	0.00193	0.0233
ENSG00000161036	LRWD1	leucine-rich repeats and WD repeat domain containing 1 [Source:HGNC Symbol;Acc:21769]	418.324	208.79	0.49911	-1.00257	7.77e-06	0.000318
ENSG00000161179	YDJC	YdjC homolog (bacterial) [Source:HGNC Symbol;Acc:27158]	472.405	226.556	0.47958	-1.06016	1.05e-06	6.42e-05
ENSG00000161267	BDH1	3-hydroxybutyrate dehydrogenase, type 1 [Source:HGNC Symbol;Acc:1027]	538.793	280.127	0.519915	-0.943652	5.96e-06	0.000257
ENSG00000161281	COX7A1	cytochrome c oxidase subunit VIIa polypeptide 1 (muscle) [Source:HGNC Symbol;Acc:2287]	17.0067	7.31	0.429832	-1.21816	0.00342	0.0348
ENSG00000161328	LRRC56	leucine rich repeat containing 56 [Source:HGNC Symbol;Acc:25430]	89.4523	40.3233	0.45078	-1.1495	0.000118	0.00267
ENSG00000161509	GRIN2C	glutamate receptor, ionotropic, N-methyl D-aspartate 2C [Source:HGNC Symbol;Acc:4587]	44.6939	17.9863	0.402432	-1.31318	0.000135	0.00298
ENSG00000161681	SHANK1	SH3 and multiple ankyrin repeat domains 1 [Source:HGNC Symbol;Acc:15474]	18.0408	5.98678	0.331847	-1.59141	0.000219	0.00434
ENSG00000161682	FAM171A2	family with sequence similarity 171, member A2 [Source:HGNC Symbol;Acc:30480]	11.1623	2.74687	0.246085	-2.02277	5.09e-05	0.0014
ENSG00000161955	TNFSF13	tumor necrosis factor (ligand) superfamily, member 13 [Source:HGNC Symbol;Acc:11928]	299.286	160.885	0.537565	-0.89549	0.000221	0.00438
ENSG00000161996	WDR90	WD repeat domain 90 [Source:HGNC Symbol;Acc:26960]	82.1126	32.0168	0.389914	-1.35877	9e-06	0.000353
ENSG00000162004	CCDC78	coiled-coil domain containing 78 [Source:HGNC Symbol;Acc:14153]	97.5401	54.1923	0.55559	-0.847908	0.00294	0.0312
ENSG00000162062	C16orf59	chromosome 16 open reading frame 59 [Source:HGNC Symbol;Acc:25849]	12.338	4.46155	0.361611	-1.46749	0.00133	0.0175
ENSG00000162066	AMDHD2	amidohydrolase domain containing 2 [Source:HGNC Symbol;Acc:24262]	727.583	336.453	0.462426	-1.11271	3.43e-08	3.86e-06
ENSG00000162076	FLYWCH2	FLYWCH family member 2 [Source:HGNC Symbol;Acc:25178]	190.242	98.1851	0.516107	-0.954257	0.000273	0.0052
ENSG00000162244	RPL29	ribosomal protein L29 [Source:HGNC Symbol;Acc:10331]	9794.16	5733.73	0.585423	-0.772448	1.19e-05	0.000439
ENSG00000162302	RPS6KA4	ribosomal protein S6 kinase, 90kDa, polypeptide 4 [Source:HGNC Symbol;Acc:10433]	2024.36	1055.33	0.521314	-0.939776	2.44e-07	1.96e-05
ENSG00000162373	BEND5	BEN domain containing 5 [Source:HGNC Symbol;Acc:25668]	76.2466	38.6758	0.507246	-0.979242	0.00114	0.0155
ENSG00000162383	SLC1A7	solute carrier family 1 (glutamate transporter), member 7 [Source:HGNC Symbol;Acc:10945]	142.302	60.8899	0.427893	-1.22468	3.79e-06	0.000175
ENSG00000162496	DHRS3	dehydrogenase/reductase (SDR family) member 3 [Source:HGNC Symbol;Acc:17693]	762.551	391.497	0.513403	-0.961835	1.34e-06	7.82e-05
ENSG00000162522	KIAA1522	KIAA1522 [Source:HGNC Symbol;Acc:29301]	162.36	91.5103	0.563627	-0.827187	0.00231	0.0264
ENSG00000162572	SCNN1D	sodium channel, nonvoltage-gated 1, delta [Source:HGNC Symbol;Acc:10601]	151.071	55.7425	0.368982	-1.43838	8.84e-08	8.63e-06
ENSG00000162576	MXRA8	matrix-remodelling associated 8 [Source:HGNC Symbol;Acc:7542]	171.016	55.715	0.325789	-1.61799	8.16e-10	1.79e-07
ENSG00000162585	C1orf86	chromosome 1 open reading frame 86 [Source:HGNC Symbol;Acc:26428]	471.579	204.933	0.434569	-1.20234	3.01e-08	3.48e-06
ENSG00000162591	MEGF6	multiple EGF-like-domains 6 [Source:HGNC Symbol;Acc:3232]	783.674	305.689	0.390072	-1.35819	6.06e-12	2.84e-09
ENSG00000162650	ATXN7L2	ataxin 7-like 2 [Source:HGNC Symbol;Acc:28713]	299.5	162.311	0.54194	-0.883794	0.000171	0.00357
ENSG00000162729	IGSF8	immunoglobulin superfamily, member 8 [Source:HGNC Symbol;Acc:17813]	913.682	455.9	0.49897	-1.00297	2.19e-07	1.8e-05
ENSG00000162881	OXER1	oxoeicosanoid (OXE) receptor 1 [Source:HGNC Symbol;Acc:24884]	138.531	73.2833	0.529003	-0.918654	0.00105	0.0146
ENSG00000162959	MEMO1	mediator of cell motility 1 [Source:HGNC Symbol;Acc:14014]	42.4643	11.4865	0.270497	-1.88632	1.68e-07	1.47e-05
ENSG00000163040	CCDC74A	coiled-coil domain containing 74A [Source:HGNC Symbol;Acc:25197]	10.2877	3.83168	0.372454	-1.42487	0.00292	0.0311
ENSG00000163346	PBXIP1	pre-B-cell leukemia homeobox interacting protein 1 [Source:HGNC Symbol;Acc:21199]	8322.11	4841.32	0.581742	-0.781549	8.3e-06	0.000333
ENSG00000163435	ELF3	E74-like factor 3 (ets domain transcription factor, epithelial-specific ) [Source:HGNC Symbol;Acc:3318]	34.4149	15.8528	0.460636	-1.1183	0.0017	0.0211
ENSG00000163453	IGFBP7	insulin-like growth factor binding protein 7 [Source:HGNC Symbol;Acc:5476]	40.2804	8.9338	0.221791	-2.17273	6.22e-09	9.49e-07
ENSG00000163462	TRIM46	tripartite motif-containing 46 [Source:HGNC Symbol;Acc:19019]	160.805	92.3061	0.574024	-0.800817	0.00269	0.0292
ENSG00000163485	ADORA1	adenosine A1 receptor [Source:HGNC Symbol;Acc:262]	8.82412	2.26976	0.257222	-1.95891	0.000187	0.00382
ENSG00000163520	FBLN2	fibulin 2 [Source:HGNC Symbol;Acc:3601]	92.7013	35.4075	0.381953	-1.38853	3.42e-06	0.000161
ENSG00000163576	EFHB	EF-hand domain family, member B [Source:HGNC Symbol;Acc:26330]	13.571	6.32064	0.465747	-1.10238	0.0046	0.0431
ENSG00000163702	IL17RC	interleukin 17 receptor C [Source:HGNC Symbol;Acc:18358]	142.581	77.8397	0.545932	-0.873208	0.00147	0.0188
ENSG00000163703	CRELD1	cysteine-rich with EGF-like domains 1 [Source:HGNC Symbol;Acc:14630]	724.722	421.119	0.581077	-0.7832	9.09e-05	0.00218
ENSG00000163704	PRRT3	proline-rich transmembrane protein 3 [Source:HGNC Symbol;Acc:26591]	141.155	60.6854	0.429921	-1.21786	9.31e-06	0.00036
ENSG00000163794	UCN	urocortin [Source:HGNC Symbol;Acc:12516]	23.7836	8.63637	0.363123	-1.46147	0.000285	0.00536
ENSG00000163795	ZNF513	zinc finger protein 513 [Source:HGNC Symbol;Acc:26498]	610.63	274.002	0.448721	-1.15611	1.87e-08	2.28e-06
ENSG00000163874	ZC3H12A	zinc finger CCCH-type containing 12A [Source:HGNC Symbol;Acc:26259]	575.942	331.676	0.575885	-0.796147	0.00014	0.00305
ENSG00000163958	ZDHHC19	zinc finger, DHHC-type containing 19 [Source:HGNC Symbol;Acc:20713]	23.7252	5.72824	0.241442	-2.05025	2.7e-07	2.13e-05
ENSG00000163975	MFI2	antigen p97 (melanoma associated) identified by monoclonal antibodies 133.2 and 96.5 [Source:HGNC Symbol;Acc:7037]	38.787	18.5808	0.479048	-1.06176	0.00357	0.0361
ENSG00000164050	PLXNB1	plexin B1 [Source:HGNC Symbol;Acc:9103]	74.5116	39.3993	0.528767	-0.919296	0.00351	0.0355
ENSG00000164077	MON1A	MON1 homolog A (yeast) [Source:HGNC Symbol;Acc:28207]	267.83	151.581	0.565958	-0.821233	0.000703	0.0107
ENSG00000164081	TEX264	testis expressed 264 [Source:HGNC Symbol;Acc:30247]	997.35	582.348	0.583896	-0.776217	5.97e-05	0.00159
ENSG00000164620	RELL2	RELT-like 2 [Source:HGNC Symbol;Acc:26902]	1149.37	590.955	0.514154	-0.959728	3.69e-07	2.72e-05
ENSG00000164850	GPER	G protein-coupled estrogen receptor 1 [Source:HGNC Symbol;Acc:4485]	58.481	31.0276	0.530558	-0.914418	0.00532	0.048
ENSG00000164867	NOS3	nitric oxide synthase 3 (endothelial cell) [Source:HGNC Symbol;Acc:7876]	61.3415	28.7701	0.469015	-1.0923	0.0011	0.0152
ENSG00000164880	INTS1	integrator complex subunit 1 [Source:HGNC Symbol;Acc:24555]	3192.15	1442.96	0.452035	-1.14549	4.55e-11	1.54e-08
ENSG00000164889	SLC4A2	solute carrier family 4, anion exchanger, member 2 (erythrocyte membrane protein band 3-like 1) [Source:HGNC Symbol;Acc:11028]	1256.51	631.481	0.502568	-0.99261	1.57e-07	1.39e-05
ENSG00000164896	FASTK	Fas-activated serine/threonine kinase [Source:HGNC Symbol;Acc:24676]	1699.18	900.74	0.530102	-0.915659	4.8e-07	3.36e-05
ENSG00000164897	TMUB1	transmembrane and ubiquitin-like domain containing 1 [Source:HGNC Symbol;Acc:21709]	804.328	329.61	0.409796	-1.28702	7.03e-11	2.12e-08
ENSG00000164916	FOXK1	forkhead box K1 [Source:HGNC Symbol;Acc:23480]	2013.5	1066.08	0.529466	-0.917391	3.1e-07	2.37e-05
ENSG00000165175	MID1IP1	MID1 interacting protein 1 (gastrulation specific G12 homolog (zebrafish)) [Source:HGNC Symbol;Acc:20715]	1584.79	896.305	0.565568	-0.822228	8.95e-06	0.000352
ENSG00000165272	AQP3	aquaporin 3 (Gill blood group) [Source:HGNC Symbol;Acc:636]	1708.3	1001.09	0.586013	-0.770995	2.76e-05	0.000864
ENSG00000165633	C10orf72	chromosome 10 open reading frame 72 [Source:HGNC Symbol;Acc:26470]	20.2717	9.55659	0.471425	-1.0849	0.00408	0.0395
ENSG00000165644	COMTD1	catechol-O-methyltransferase domain containing 1 [Source:HGNC Symbol;Acc:26309]	152.233	74.2106	0.487481	-1.03658	0.00019	0.00387
ENSG00000165684	SNAPC4	small nuclear RNA activating complex, polypeptide 4, 190kDa [Source:HGNC Symbol;Acc:11137]	635.906	306.537	0.482048	-1.05275	3.14e-07	2.38e-05
ENSG00000165716	FAM69B	family with sequence similarity 69, member B [Source:HGNC Symbol;Acc:28290]	87.5485	33.7941	0.386005	-1.37331	4.18e-06	0.000191
ENSG00000165724	ZMYND19	zinc finger, MYND-type containing 19 [Source:HGNC Symbol;Acc:21146]	350.599	197.092	0.562158	-0.830951	0.000257	0.00494
ENSG00000165802	NELF	nasal embryonic LHRH factor [Source:HGNC Symbol;Acc:29843]	1695.24	931.148	0.549272	-0.864409	3.23e-06	0.000154
ENSG00000165804	ZNF219	zinc finger protein 219 [Source:HGNC Symbol;Acc:13011]	168.352	83.9736	0.498799	-1.00347	0.000204	0.0041
ENSG00000165828	PRAP1	proline-rich acidic protein 1 [Source:HGNC Symbol;Acc:23304]	30.3804	10.7717	0.354561	-1.49589	7.46e-05	0.00188
ENSG00000166189	HPS6	Hermansky-Pudlak syndrome 6 [Source:HGNC Symbol;Acc:18817]	648.657	377.397	0.581813	-0.781373	0.000156	0.00333
ENSG00000166341	DCHS1	dachsous 1 (Drosophila) [Source:HGNC Symbol;Acc:13681]	682.255	322.011	0.471981	-1.0832	9.38e-08	9.08e-06
ENSG00000166428	PLD4	phospholipase D family, member 4 [Source:HGNC Symbol;Acc:23792]	734.93	293.484	0.399335	-1.32433	6.82e-11	2.08e-08
ENSG00000166484	MAPK7	mitogen-activated protein kinase 7 [Source:HGNC Symbol;Acc:6880]	694.083	384.821	0.554431	-0.85092	3.31e-05	0.000992
ENSG00000166897	ELFN2	extracellular leucine-rich repeat and fibronectin type III domain containing 2 [Source:HGNC Symbol;Acc:29396]	13.1844	5.24208	0.397597	-1.33062	0.00451	0.0425
ENSG00000166925	TSC22D4	TSC22 domain family, member 4 [Source:HGNC Symbol;Acc:21696]	3754.56	1753.35	0.466993	-1.09853	2.31e-10	6.05e-08
ENSG00000167094	TTC16	tetratricopeptide repeat domain 16 [Source:HGNC Symbol;Acc:26536]	933.419	546.07	0.585022	-0.773438	2.73e-05	0.000855
ENSG00000167103	PIP5KL1	phosphatidylinositol-4-phosphate 5-kinase-like 1 [Source:HGNC Symbol;Acc:28711]	19.1103	6.59834	0.345277	-1.53417	0.000372	0.00651
ENSG00000167106	FAM102A	family with sequence similarity 102, member A [Source:HGNC Symbol;Acc:31419]	4526.28	2130.62	0.470723	-1.08705	2.8e-10	7.27e-08
ENSG00000167136	ENDOG	endonuclease G [Source:HGNC Symbol;Acc:3346]	25.4405	6.83284	0.268581	-1.89657	2.73e-06	0.000138
ENSG00000167281	RBFOX3	RNA binding protein, fox-1 homolog (C. elegans) 3 [Source:HGNC Symbol;Acc:27097]	22.0381	8.70198	0.394862	-1.34058	0.00105	0.0145
ENSG00000167371	PRRT2	proline-rich transmembrane protein 2 [Source:HGNC Symbol;Acc:30500]	60.6246	30.6008	0.504759	-0.986334	0.00205	0.0242
ENSG00000167394	ZNF668	zinc finger protein 668 [Source:HGNC Symbol;Acc:25821]	241.86	118.466	0.489814	-1.02969	3.56e-05	0.00105
ENSG00000167395	ZNF646	zinc finger protein 646 [Source:HGNC Symbol;Acc:29004]	1335.6	741.648	0.555291	-0.848684	6.16e-06	0.000263
ENSG00000167491	GATAD2A	GATA zinc finger domain containing 2A [Source:HGNC Symbol;Acc:29989]	2520.62	1422.58	0.564376	-0.825271	3.7e-06	0.000172
ENSG00000167508	MVD	mevalonate (diphospho) decarboxylase [Source:HGNC Symbol;Acc:7529]	535.58	252.878	0.472156	-1.08266	3.13e-07	2.38e-05
ENSG00000167526	RPL13	ribosomal protein L13 [Source:HGNC Symbol;Acc:10303]	9104.99	4878.58	0.535814	-0.900196	1.85e-07	1.59e-05
ENSG00000167549	CORO6	coronin 6 [Source:HGNC Symbol;Acc:21356]	104.073	52.9979	0.509236	-0.973593	0.000875	0.0126
ENSG00000167566	NCKAP5L	NCK-associated protein 5-like [Source:HGNC Symbol;Acc:29321]	995.753	466.186	0.468174	-1.09488	2.29e-08	2.7e-06
ENSG00000167614	TTYH1	tweety homolog 1 (Drosophila) [Source:HGNC Symbol;Acc:13476]	53.3943	22.9036	0.428952	-1.22111	0.000239	0.00468
ENSG00000167615	LENG8	leukocyte receptor cluster (LRC) member 8 [Source:HGNC Symbol;Acc:15500]	15847	8326.1	0.525405	-0.928499	2.56e-07	2.04e-05
ENSG00000167633	KIR3DL1	killer cell immunoglobulin-like receptor, three domains, long cytoplasmic tail, 1 [Source:HGNC Symbol;Acc:6338]	467.206	251.535	0.538382	-0.893299	7.29e-05	0.00185
ENSG00000167703	SLC43A2	solute carrier family 43, member 2 [Source:HGNC Symbol;Acc:23087]	2400.47	1417.88	0.590668	-0.759582	3.41e-05	0.00101
ENSG00000167711	SERPINF2	serpin peptidase inhibitor, clade F (alpha-2 antiplasmin, pigment epithelium derived factor), member 2 [Source:HGNC Symbol;Acc:9075]	57.7077	25.2554	0.437643	-1.19217	0.000298	0.00553
ENSG00000167716	WDR81	WD repeat domain 81 [Source:HGNC Symbol;Acc:26600]	2447.72	1286.35	0.52553	-0.928154	2.31e-07	1.88e-05
ENSG00000167807	FDX1L	ferredoxin 1-like [Source:HGNC Symbol;Acc:30546]	109.171	59.2286	0.542528	-0.88223	0.00218	0.0253
ENSG00000167900	TK1	thymidine kinase 1, soluble [Source:HGNC Symbol;Acc:11830]	79.5499	42.7389	0.537258	-0.896313	0.00342	0.0349
ENSG00000167930	ITFG3	integrin alpha FG-GAP repeat containing 3 [Source:HGNC Symbol;Acc:14163]	793.724	431.915	0.544164	-0.877888	1.32e-05	0.000476
ENSG00000167965	MLST8	MTOR associated protein, LST8 homolog (S. cerevisiae) [Source:HGNC Symbol;Acc:24825]	402.831	221.34	0.549463	-0.863906	0.000101	0.00238
ENSG00000167972	ABCA3	ATP-binding cassette, sub-family A (ABC1), member 3 [Source:HGNC Symbol;Acc:33]	303.787	178.696	0.588227	-0.765554	0.00105	0.0145
ENSG00000168067	MAP4K2	mitogen-activated protein kinase kinase kinase kinase 2 [Source:HGNC Symbol;Acc:6864]	1969.43	1120.22	0.568806	-0.813991	8e-06	0.000325
ENSG00000168071	CCDC88B	coiled-coil domain containing 88B [Source:HGNC Symbol;Acc:26757]	6155.92	2965.08	0.481663	-1.0539	8.55e-10	1.86e-07
ENSG00000168096	ANKS3	ankyrin repeat and sterile alpha motif domain containing 3 [Source:HGNC Symbol;Acc:29422]	240.924	125.318	0.520155	-0.942987	0.000128	0.00286
ENSG00000168101	NUDT16L1	nudix (nucleoside diphosphate linked moiety X)-type motif 16-like 1 [Source:HGNC Symbol;Acc:28154]	583.737	311.65	0.533887	-0.905393	1.58e-05	0.000549
ENSG00000168140	VASN	vasorin [Source:HGNC Symbol;Acc:18517]	49.6934	24.9745	0.502571	-0.992601	0.00294	0.0312
ENSG00000168209	DDIT4	DNA-damage-inducible transcript 4 [Source:HGNC Symbol;Acc:24944]	1407.43	594.06	0.42209	-1.24438	1.48e-11	6.01e-09
ENSG00000168476	REEP4	receptor accessory protein 4 [Source:HGNC Symbol;Acc:26176]	815.849	481.663	0.590383	-0.760277	0.000139	0.00304
ENSG00000168477	TNXB	tenascin XB [Source:HGNC Symbol;Acc:11976]	115.864	47.4226	0.409297	-1.28878	6.23e-06	0.000265
ENSG00000168488	ATXN2L	ataxin 2-like [Source:HGNC Symbol;Acc:31326]	5004.48	2747.64	0.549036	-0.865028	6.65e-07	4.36e-05
ENSG00000168528	SERINC2	serine incorporator 2 [Source:HGNC Symbol;Acc:23231]	131.582	56.8866	0.432327	-1.20981	2.49e-05	0.000795
ENSG00000168758	SEMA4C	sema domain, immunoglobulin domain (Ig), transmembrane domain (TM) and short cytoplasmic domain, (semaphorin) 4C [Source:HGNC Symbol;Acc:10731]	1004.36	543.957	0.541595	-0.884713	4.28e-06	0.000195
ENSG00000168765	GSTM4	glutathione S-transferase mu 4 [Source:HGNC Symbol;Acc:4636]	260.66	106.812	0.409776	-1.28709	3.31e-08	3.77e-06
ENSG00000168874	ATOH8	atonal homolog 8 (Drosophila) [Source:HGNC Symbol;Acc:24126]	42.153	16.3134	0.387003	-1.36958	8.49e-05	0.00206
ENSG00000168936	TMEM129	transmembrane protein 129 [Source:HGNC Symbol;Acc:25137]	977.884	526.964	0.538882	-0.891958	3.96e-06	0.000181
ENSG00000168970	JMJD7-PLA2G4B	JMJD7-PLA2G4B readthrough [Source:HGNC Symbol;Acc:34449]	483.834	263.372	0.544344	-0.877409	4.53e-05	0.00128
ENSG00000169026	MFSD7	major facilitator superfamily domain containing 7 [Source:HGNC Symbol;Acc:26177]	219.304	116.827	0.532717	-0.908559	0.000447	0.00756
ENSG00000169047	IRS1	insulin receptor substrate 1 [Source:HGNC Symbol;Acc:6125]	179.7	91.0617	0.506743	-0.980673	0.000193	0.00393
ENSG00000169100	SLC25A6	solute carrier family 25 (mitochondrial carrier; adenine nucleotide translocator), member 6 [Source:HGNC Symbol;Acc:10992]	5.47999	1.54159	0.281313	-1.82975	0.00355	0.0359
ENSG00000169220	RGS14	regulator of G-protein signaling 14 [Source:HGNC Symbol;Acc:9996]	2855.18	1575.32	0.551741	-0.857936	1.46e-06	8.38e-05
ENSG00000169228	RAB24	RAB24, member RAS oncogene family [Source:HGNC Symbol;Acc:9765]	168.44	86.0317	0.510756	-0.969293	0.000377	0.00657
ENSG00000169242	EFNA1	ephrin-A1 [Source:HGNC Symbol;Acc:3221]	25.3631	10.4979	0.413906	-1.27263	0.000503	0.00828
ENSG00000169583	CLIC3	chloride intracellular channel 3 [Source:HGNC Symbol;Acc:2064]	596.333	172.054	0.28852	-1.79326	2.36e-17	2.61e-14
ENSG00000169592	INO80E	INO80 complex subunit E [Source:HGNC Symbol;Acc:26905]	915.028	434.762	0.475135	-1.07359	3.48e-08	3.9e-06
ENSG00000169635	HIC2	hypermethylated in cancer 2 [Source:HGNC Symbol;Acc:18595]	430.081	250.806	0.58316	-0.778036	0.000508	0.00834
ENSG00000169682	SPNS1	spinster homolog 1 (Drosophila) [Source:HGNC Symbol;Acc:30621]	1257.78	684.006	0.543821	-0.878797	3.53e-06	0.000164
ENSG00000169689	STRA13	stimulated by retinoic acid 13 homolog (mouse) [Source:HGNC Symbol;Acc:11422]	294.03	165.077	0.561427	-0.832829	0.00046	0.00772
ENSG00000169758	C15orf27	chromosome 15 open reading frame 27 [Source:HGNC Symbol;Acc:26763]	12.1772	3.72243	0.305687	-1.70987	0.000371	0.0065
ENSG00000169871	TRIM56	tripartite motif-containing 56 [Source:HGNC Symbol;Acc:19028]	1779.22	970.303	0.545353	-0.874738	1.6e-06	8.94e-05
ENSG00000169962	TAS1R3	taste receptor, type 1, member 3 [Source:HGNC Symbol;Acc:15661]	39.273	18.0894	0.460605	-1.1184	0.00158	0.0198
ENSG00000169972	PUSL1	pseudouridylate synthase-like 1 [Source:HGNC Symbol;Acc:26914]	102.261	44.8792	0.438869	-1.18814	6.32e-05	0.00166
ENSG00000169992	NLGN2	neuroligin 2 [Source:HGNC Symbol;Acc:14290]	168.425	73.8454	0.438446	-1.18953	5.33e-06	0.000234
ENSG00000169994	MYO7B	myosin VIIB [Source:HGNC Symbol;Acc:7607]	233.194	127.523	0.546853	-0.870774	0.000726	0.011
ENSG00000170049	KCNAB3	potassium voltage-gated channel, shaker-related subfamily, beta member 3 [Source:HGNC Symbol;Acc:6230]	177.196	102.401	0.577896	-0.791118	0.00197	0.0236
ENSG00000170128	GPR25	G protein-coupled receptor 25 [Source:HGNC Symbol;Acc:4480]	50.6452	21.69	0.428275	-1.22339	0.000262	0.00501
ENSG00000170231	FABP6	fatty acid binding protein 6, ileal [Source:HGNC Symbol;Acc:3561]	2.58032	0.198623	0.076976	-3.69945	0.000335	0.00601
ENSG00000170265	ZNF282	zinc finger protein 282 [Source:HGNC Symbol;Acc:13076]	574.409	322.116	0.560779	-0.834495	7.88e-05	0.00196
ENSG00000170430	MGMT	O-6-methylguanine-DNA methyltransferase [Source:HGNC Symbol;Acc:7059]	301.401	165.45	0.548937	-0.865286	0.000251	0.00485
ENSG00000170476	RP11-1280I22.1	Plasma cell-induced resident endoplasmic reticulum protein [Source:UniProtKB/Swiss-Prot;Acc:Q8WU39]	587.812	249.513	0.424477	-1.23624	2.08e-09	3.91e-07
ENSG00000170638	TRABD	TraB domain containing [Source:HGNC Symbol;Acc:28805]	2850.42	1409.68	0.494551	-1.01581	7.91e-09	1.13e-06
ENSG00000170827	CELP	carboxyl ester lipase pseudogene [Source:HGNC Symbol;Acc:1849]	3.52056	0.629345	0.178763	-2.48388	0.00131	0.0173
ENSG00000170835	CEL	carboxyl ester lipase (bile salt-stimulated lipase) [Source:HGNC Symbol;Acc:1848]	16.5699	6.77301	0.408755	-1.29069	0.00221	0.0255
ENSG00000170889	RPS9	ribosomal protein S9 [Source:HGNC Symbol;Acc:10442]	8590.25	4446.98	0.517677	-0.949875	4.29e-08	4.64e-06
ENSG00000170906	NDUFA3	NADH dehydrogenase (ubiquinone) 1 alpha subcomplex, 3, 9kDa [Source:HGNC Symbol;Acc:7686]	746.911	393.601	0.526972	-0.924202	4.3e-06	0.000195
ENSG00000171130	ATP6V0E2	ATPase, H+ transporting V0 subunit e2 [Source:HGNC Symbol;Acc:21723]	712.256	335.354	0.470834	-1.08671	5.42e-08	5.65e-06
ENSG00000171159	C9orf16	chromosome 9 open reading frame 16 [Source:HGNC Symbol;Acc:17823]	1006.65	493.646	0.490384	-1.02802	8.43e-08	8.29e-06
ENSG00000171219	CDC42BPG	CDC42 binding protein kinase gamma (DMPK-like) [Source:HGNC Symbol;Acc:29829]	239.723	107.191	0.447144	-1.16119	2.85e-06	0.000141
ENSG00000171222	SCAND1	SCAN domain containing 1 [Source:HGNC Symbol;Acc:10566]	536.337	233.125	0.434661	-1.20204	1.78e-08	2.19e-06
ENSG00000171462	DLK2	delta-like 2 homolog (Drosophila) [Source:HGNC Symbol;Acc:21113]	109.952	41.4854	0.377304	-1.4062	1.22e-06	7.24e-05
ENSG00000171596	NMUR1	neuromedin U receptor 1 [Source:HGNC Symbol;Acc:4518]	907.611	494.265	0.544578	-0.87679	7.29e-06	0.000302
ENSG00000171680	PLEKHG5	pleckstrin homology domain containing, family G (with RhoGef domain) member 5 [Source:HGNC Symbol;Acc:29105]	102.26	57.1675	0.559044	-0.838967	0.00551	0.0491
ENSG00000171703	TCEA2	transcription elongation factor A (SII), 2 [Source:HGNC Symbol;Acc:11614]	341.585	170.487	0.499106	-1.00258	1.38e-05	0.000493
ENSG00000171813	PWWP2B	PWWP domain containing 2B [Source:HGNC Symbol;Acc:25150]	400.204	198.898	0.496993	-1.0087	8.64e-06	0.000343
ENSG00000171823	FBXL14	F-box and leucine-rich repeat protein 14 [Source:HGNC Symbol;Acc:28624]	542.837	312.591	0.575847	-0.796242	0.000176	0.00366
ENSG00000171916	LGALS9C	lectin, galactoside-binding, soluble, 9C [Source:HGNC Symbol;Acc:33874]	63.1502	21.8278	0.345649	-1.53262	2.52e-06	0.000129
ENSG00000172183	ISG20	interferon stimulated exonuclease gene 20kDa [Source:HGNC Symbol;Acc:6130]	1598.48	781.323	0.488791	-1.03271	1.22e-08	1.62e-06
ENSG00000172216	CEBPB	CCAAT/enhancer binding protein (C/EBP), beta [Source:HGNC Symbol;Acc:1834]	2937.41	1403.09	0.477661	-1.06594	1.51e-09	3e-07
ENSG00000172250	SERHL	serine hydrolase-like [Source:HGNC Symbol;Acc:14408]	68.4158	33.9898	0.496813	-1.00923	0.00129	0.0171
ENSG00000172366	FAM195A	family with sequence similarity 195, member A [Source:HGNC Symbol;Acc:14142]	172.398	73.2639	0.42497	-1.23457	3.34e-06	0.000158
ENSG00000172460	PRSS30P	protease, serine, 30 homolog (mouse), pseudogene [Source:HGNC Symbol;Acc:28753]	189.493	92.7362	0.489391	-1.03094	7.61e-05	0.0019
ENSG00000172534	HCFC1	host cell factor C1 (VP16-accessory protein) [Source:HGNC Symbol;Acc:4839]	3521.24	1771.89	0.503201	-0.990792	1.53e-08	1.95e-06
ENSG00000172780	RAB43	RAB43, member RAS oncogene family [Source:HGNC Symbol;Acc:19983]	125.493	41.6128	0.331594	-1.59251	2.11e-08	2.55e-06
ENSG00000172803	SNX32	sorting nexin 32 [Source:HGNC Symbol;Acc:26423]	15.4697	5.56599	0.3598	-1.47473	0.000667	0.0103
ENSG00000172889	EGFL7	EGF-like-domain, multiple 7 [Source:HGNC Symbol;Acc:20594]	49.921	23.8896	0.478548	-1.06326	0.00113	0.0154
ENSG00000172932	ANKRD13D	ankyrin repeat domain 13 family, member D [Source:HGNC Symbol;Acc:27880]	4149.53	2417.62	0.582626	-0.779359	8.99e-06	0.000353
ENSG00000172985	SH3RF3	SH3 domain containing ring finger 3 [Source:HGNC Symbol;Acc:24699]	112.618	60.3752	0.536107	-0.899406	0.00148	0.0189
ENSG00000173080	RXFP4	relaxin/insulin-like family peptide receptor 4 [Source:HGNC Symbol;Acc:14666]	36.5182	13.5358	0.370659	-1.43184	8.5e-05	0.00206
ENSG00000173153	ESRRA	estrogen-related receptor alpha [Source:HGNC Symbol;Acc:3471]	1085.06	607.842	0.560192	-0.836008	1.53e-05	0.000533
ENSG00000173272	MZT2A	mitotic spindle organizing protein 2A [Source:HGNC Symbol;Acc:33187]	544.631	277.594	0.509692	-0.972303	3.81e-06	0.000176
ENSG00000173372	C1QA	complement component 1, q subcomponent, A chain [Source:HGNC Symbol;Acc:1241]	136.144	71.1337	0.522487	-0.936532	0.000788	0.0117
ENSG00000173531	MST1	macrophage stimulating 1 (hepatocyte growth factor-like) [Source:HGNC Symbol;Acc:7380]	99.7147	51.919	0.520676	-0.941543	0.00118	0.0159
ENSG00000173567	GPR113	G protein-coupled receptor 113 [Source:HGNC Symbol;Acc:18989]	69.8636	30.4869	0.436377	-1.19635	0.000143	0.0031
ENSG00000173638	SLC19A1	solute carrier family 19 (folate transporter), member 1 [Source:HGNC Symbol;Acc:10937]	563.867	311.371	0.552207	-0.85672	4.3e-05	0.00123
ENSG00000173662	TAS1R1	taste receptor, type 1, member 1 [Source:HGNC Symbol;Acc:14448]	5.66444	1.82927	0.32294	-1.63066	0.00507	0.0464
ENSG00000173801	JUP	junction plakoglobin [Source:HGNC Symbol;Acc:6207]	842.326	449.999	0.534233	-0.904459	7.4e-06	0.000306
ENSG00000173810	PPIAP7	peptidylprolyl isomerase A (cyclophilin A) pseudogene 7 [Source:HGNC Symbol;Acc:9270]	2.08659	0.354128	0.169716	-2.55881	0.00532	0.048
ENSG00000173846	PLK3	polo-like kinase 3 [Source:HGNC Symbol;Acc:2154]	778.067	431.112	0.55408	-0.851833	1.77e-05	0.000599
ENSG00000173868	PHOSPHO1	phosphatase, orphan 1 [Source:HGNC Symbol;Acc:16815]	457.447	259.623	0.567549	-0.817184	7.16e-05	0.00182
ENSG00000173991	TCAP	titin-cap (telethonin) [Source:HGNC Symbol;Acc:11610]	77.5138	30.0101	0.387159	-1.369	9.02e-06	0.000353
ENSG00000174137	FAM53A	family with sequence similarity 53, member A [Source:HGNC Symbol;Acc:31860]	24.4682	10.8318	0.44269	-1.17563	0.00269	0.0292
ENSG00000174326	SLC16A11	solute carrier family 16, member 11 (monocarboxylic acid transporter 11) [Source:HGNC Symbol;Acc:23093]	55.0762	17.8838	0.324711	-1.62277	8.15e-07	5.23e-05
ENSG00000174348	PODN	podocan [Source:HGNC Symbol;Acc:23174]	66.4308	35.5824	0.535631	-0.900688	0.00399	0.0391
ENSG00000174775	HRAS	v-Ha-ras Harvey rat sarcoma viral oncogene homolog [Source:HGNC Symbol;Acc:5173]	326.103	165.094	0.506265	-0.982036	2.2e-05	0.000717
ENSG00000174851	YIF1A	Yip1 interacting factor homolog A (S. cerevisiae) [Source:HGNC Symbol;Acc:16688]	458.495	254.769	0.555663	-0.847719	9.17e-05	0.0022
ENSG00000174885	NLRP6	NLR family, pyrin domain containing 6 [Source:HGNC Symbol;Acc:22944]	105.703	44.9345	0.425104	-1.23411	1.72e-05	0.000586
ENSG00000174943	KCTD13	potassium channel tetramerisation domain containing 13 [Source:HGNC Symbol;Acc:22234]	505.101	256.81	0.508433	-0.975871	4.67e-06	0.00021
ENSG00000174996	KLC2	kinesin light chain 2 [Source:HGNC Symbol;Acc:20716]	438.494	215.392	0.491209	-1.02559	2.63e-06	0.000134
ENSG00000175040	CHST2	carbohydrate (N-acetylglucosamine-6-O) sulfotransferase 2 [Source:HGNC Symbol;Acc:1970]	1789.23	847.529	0.473684	-1.078	6.17e-09	9.47e-07
ENSG00000175416	CLTB	clathrin, light chain B [Source:HGNC Symbol;Acc:2091]	937.902	494.529	0.527272	-0.923381	1.88e-06	0.000102
ENSG00000175662	TOM1L2	target of myb1-like 2 (chicken) [Source:HGNC Symbol;Acc:11984]	639.895	372.27	0.581767	-0.781486	0.000135	0.00297
ENSG00000175701	NCRNA00116	non-protein coding RNA 116 [Source:HGNC Symbol;Acc:27339]	146.47	78.6229	0.536785	-0.897583	0.00134	0.0176
ENSG00000175707	C1orf172	chromosome 1 open reading frame 172 [Source:HGNC Symbol;Acc:26624]	31.1519	15.3215	0.491833	-1.02376	0.00546	0.0488
ENSG00000175730	BAK1P1	BCL2-antagonist/killer 1 pseudogene 1 [Source:HGNC Symbol;Acc:996]	153.975	74.3735	0.483023	-1.04984	0.00011	0.00254
ENSG00000175756	AURKAIP1	aurora kinase A interacting protein 1 [Source:HGNC Symbol;Acc:24114]	719.207	316.8	0.440485	-1.18284	4.43e-09	7.07e-07
ENSG00000175894	C21orf29	chromosome 21 open reading frame 29 [Source:HGNC Symbol;Acc:1268]	7.23021	1.45822	0.201685	-2.30983	0.000191	0.00389
ENSG00000175920	DOK7	docking protein 7 [Source:HGNC Symbol;Acc:26594]	41.7071	13.8796	0.332788	-1.58733	8.05e-06	0.000326
ENSG00000176022	B3GALT6	UDP-Gal:betaGal beta 1,3-galactosyltransferase polypeptide 6 [Source:HGNC Symbol;Acc:17978]	489.831	276.127	0.563719	-0.826952	0.000124	0.0028
ENSG00000176058	TPRN	taperin [Source:HGNC Symbol;Acc:26894]	232.29	102.488	0.441207	-1.18047	2.93e-06	0.000143
ENSG00000176101	SSNA1	Sjogren syndrome nuclear autoantigen 1 [Source:HGNC Symbol;Acc:11321]	619.485	344.041	0.555366	-0.848489	4.54e-05	0.00128
ENSG00000176125	UFSP1	UFM1-specific peptidase 1 (non-functional) [Source:HGNC Symbol;Acc:33821]	16.7529	7.01944	0.418998	-1.25499	0.00548	0.0489
ENSG00000176155	CCDC57	coiled-coil domain containing 57 [Source:HGNC Symbol;Acc:27564]	1232.82	657.12	0.533023	-0.907731	1.11e-06	6.73e-05
ENSG00000176248	ANAPC2	anaphase promoting complex subunit 2 [Source:HGNC Symbol;Acc:19989]	1468.35	772.201	0.525899	-0.927143	4.41e-07	3.14e-05
ENSG00000176293	ZNF135	zinc finger protein 135 [Source:HGNC Symbol;Acc:12919]	377.556	191.651	0.507608	-0.978213	1.15e-05	0.000431
ENSG00000176410	DNAJC30	DnaJ (Hsp40) homolog, subfamily C, member 30 [Source:HGNC Symbol;Acc:16410]	161.878	83.8617	0.518054	-0.948826	0.000304	0.00561
ENSG00000176428	VPS37D	vacuolar protein sorting 37 homolog D (S. cerevisiae) [Source:HGNC Symbol;Acc:18287]	7.95067	2.7328	0.34372	-1.54069	0.00341	0.0348
ENSG00000176531	PHLDB3	pleckstrin homology-like domain, family B, member 3 [Source:HGNC Symbol;Acc:30499]	174.208	62.0967	0.356451	-1.48822	2.19e-08	2.62e-06
ENSG00000176532	PRR15	proline rich 15 [Source:HGNC Symbol;Acc:22310]	2.78074	0.461681	0.166028	-2.5905	0.00213	0.0249
ENSG00000176619	LMNB2	lamin B2 [Source:HGNC Symbol;Acc:6638]	753.797	390.016	0.517402	-0.950642	2.32e-06	0.000121
ENSG00000176715	ACSF3	acyl-CoA synthetase family member 3 [Source:HGNC Symbol;Acc:27288]	704.148	377.116	0.535564	-0.90087	9.65e-06	0.000372
ENSG00000176749	CDK5R1	cyclin-dependent kinase 5, regulatory subunit 1 (p35) [Source:HGNC Symbol;Acc:1775]	313.414	184.003	0.587095	-0.768334	0.000737	0.0111
ENSG00000176884	GRIN1	glutamate receptor, ionotropic, N-methyl D-aspartate 1 [Source:HGNC Symbol;Acc:4584]	8.06067	1.02192	0.126779	-2.97961	1.29e-06	7.61e-05
ENSG00000176919	C8G	complement component 8, gamma polypeptide [Source:HGNC Symbol;Acc:1354]	42.7548	18.0368	0.421865	-1.24515	0.000286	0.00537
ENSG00000176945	MUC20	mucin 20, cell surface associated [Source:HGNC Symbol;Acc:23282]	119.864	52.7471	0.440059	-1.18423	2.35e-05	0.000759
ENSG00000176978	DPP7	dipeptidyl-peptidase 7 [Source:HGNC Symbol;Acc:14892]	2549.91	1212.71	0.47559	-1.07221	1.33e-09	2.71e-07
ENSG00000177192	PUS1	pseudouridylate synthase 1 [Source:HGNC Symbol;Acc:15508]	555.529	295.568	0.532048	-0.910371	1.63e-05	0.00056
ENSG00000177455	CD19	CD19 molecule [Source:HGNC Symbol;Acc:1633]	714.75	387.35	0.541938	-0.8838	1.19e-05	0.000439
ENSG00000177542	SLC25A22	solute carrier family 25 (mitochondrial carrier: glutamate), member 22 [Source:HGNC Symbol;Acc:19954]	581.659	273.408	0.470048	-1.08912	1.75e-07	1.52e-05
ENSG00000177595	LRDD	leucine-rich repeats and death domain containing [Source:HGNC Symbol;Acc:16491]	543.5	232.592	0.427952	-1.22448	5.46e-09	8.48e-07
ENSG00000177606	JUN	jun proto-oncogene [Source:HGNC Symbol;Acc:6204]	1867.86	912.325	0.488434	-1.03376	5.49e-09	8.48e-07
ENSG00000177666	PNPLA2	patatin-like phospholipase domain containing 2 [Source:HGNC Symbol;Acc:30802]	3227.9	1478	0.457884	-1.12695	1.2e-10	3.4e-08
ENSG00000177700	POLR2L	polymerase (RNA) II (DNA directed) polypeptide L, 7.6kDa [Source:HGNC Symbol;Acc:9199]	665.389	365.42	0.549183	-0.864641	3.3e-05	0.000991
ENSG00000177732	SOX12	SRY (sex determining region Y)-box 12 [Source:HGNC Symbol;Acc:11198]	292.703	112.72	0.3851	-1.37669	6.82e-09	1.01e-06
ENSG00000177733	HNRNPA0	heterogeneous nuclear ribonucleoprotein A0 [Source:HGNC Symbol;Acc:5030]	1697.26	913.78	0.538386	-0.893286	1.15e-06	6.9e-05
ENSG00000177943	MAMDC4	MAM domain containing 4 [Source:HGNC Symbol;Acc:24083]	220.266	92.8484	0.421527	-1.2463	8.8e-07	5.52e-05
ENSG00000178038	ALS2CL	ALS2 C-terminal like [Source:HGNC Symbol;Acc:20605]	619.12	347.155	0.560723	-0.834639	5.54e-05	0.00149
ENSG00000178055	PRSS42	protease, serine, 42 [Source:HGNC Symbol;Acc:30716]	2.85229	0.519705	0.182206	-2.45636	0.00293	0.0312
ENSG00000178623	GPR35	G protein-coupled receptor 35 [Source:HGNC Symbol;Acc:4492]	272.712	137.267	0.503339	-0.990398	4.5e-05	0.00127
ENSG00000178921	PFAS	phosphoribosylformylglycinamidine synthase [Source:HGNC Symbol;Acc:8863]	622.51	355.096	0.570426	-0.809888	8.34e-05	0.00204
ENSG00000178947	NCRNA00086	non-protein coding RNA 86 [Source:HGNC Symbol;Acc:34499]	25.7294	10.7734	0.418718	-1.25595	0.00116	0.0157
ENSG00000178950	GAK	cyclin G associated kinase [Source:HGNC Symbol;Acc:4113]	4670.6	2469.83	0.528804	-0.919196	1.17e-07	1.09e-05
ENSG00000179008	C14orf39	chromosome 14 open reading frame 39 [Source:HGNC Symbol;Acc:19849]	194.197	112.609	0.579869	-0.786202	0.00244	0.0272
ENSG00000179044	EXOC3L	exocyst complex component 3-like [Source:HGNC Symbol;Acc:27540]	24.3315	10.6068	0.435929	-1.19783	0.00271	0.0294
ENSG00000179085	DPM3	dolichyl-phosphate mannosyltransferase polypeptide 3 [Source:HGNC Symbol;Acc:3007]	164.845	79.3907	0.481609	-1.05406	8.39e-05	0.00205
ENSG00000179172	HNRNPCL1	heterogeneous nuclear ribonucleoprotein C-like 1 [Source:HGNC Symbol;Acc:29295]	42.5637	16.6058	0.39014	-1.35794	5.73e-05	0.00153
ENSG00000179242	CDH4	cadherin 4, type 1, R-cadherin (retinal) [Source:HGNC Symbol;Acc:1763]	7.96066	2.37975	0.298939	-1.74208	0.00108	0.0149
ENSG00000179294	C17orf96	chromosome 17 open reading frame 96 [Source:HGNC Symbol;Acc:34493]	29.0973	12.9809	0.446121	-1.16449	0.0017	0.021
ENSG00000179304	FAM156B	family with sequence similarity 156, member B [Source:HGNC Symbol;Acc:31962]	90.3596	37.6384	0.41654	-1.26347	3.85e-05	0.00112
ENSG00000179348	GATA2	GATA binding protein 2 [Source:HGNC Symbol;Acc:4171]	2084.92	971.492	0.46596	-1.10172	1.22e-09	2.53e-07
ENSG00000179564	C3orf45	chromosome 3 open reading frame 45 [Source:HGNC Symbol;Acc:26781]	5.0398	1.45277	0.28826	-1.79456	0.00287	0.0307
ENSG00000179593	ALOX15B	arachidonate 15-lipoxygenase, type B [Source:HGNC Symbol;Acc:434]	57.4147	25.8613	0.450429	-1.15063	0.000688	0.0105
ENSG00000179840	C1orf200	chromosome 1 open reading frame 200 [Source:HGNC Symbol;Acc:32346]	69.9877	37.4366	0.534902	-0.902654	0.00424	0.0406
ENSG00000179862	CITED4	Cbp/p300-interacting transactivator, with Glu/Asp-rich carboxy-terminal domain, 4 [Source:HGNC Symbol;Acc:18696]	129.297	62.0318	0.479762	-1.05961	0.000156	0.00333
ENSG00000179886	TIGD5	tigger transposable element derived 5 [Source:HGNC Symbol;Acc:18336]	150.737	69.8951	0.463689	-1.10877	6.16e-05	0.00163
ENSG00000179967	PPP1R14BP3	protein phosphatase 1, regulatory (inhibitor) subunit 14B pseudogene 3 [Source:HGNC Symbol;Acc:16330]	301.69	157.995	0.523699	-0.93319	7.54e-05	0.00189
ENSG00000180035	ZNF48	zinc finger protein 48 [Source:HGNC Symbol;Acc:13114]	272.064	149.226	0.548493	-0.866454	0.000303	0.0056
ENSG00000180096	2014-09-01	septin 1 [Source:HGNC Symbol;Acc:2879]	3734.46	1902.07	0.509329	-0.973331	1.44e-08	1.88e-06
ENSG00000180422	C16orf81	chromosome 16 open reading frame 81 [Source:HGNC Symbol;Acc:26713]	23.7419	7.86718	0.331363	-1.59352	5.53e-05	0.00149
ENSG00000180535	BHLHA15	basic helix-loop-helix family, member a15 [Source:HGNC Symbol;Acc:22265]	17.6287	3.42941	0.194536	-2.36189	2.85e-07	2.23e-05
ENSG00000180549	FUT7	fucosyltransferase 7 (alpha (1,3) fucosyltransferase) [Source:HGNC Symbol;Acc:4018]	246.461	136.685	0.554589	-0.85051	0.000601	0.0095
ENSG00000180644	PRF1	perforin 1 (pore forming protein) [Source:HGNC Symbol;Acc:9360]	15967.4	8818.39	0.552275	-0.856542	2.39e-06	0.000124
ENSG00000180697	C3orf22	chromosome 3 open reading frame 22 [Source:HGNC Symbol;Acc:28534]	4.31016	1.00416	0.232974	-2.10176	0.00156	0.0197
ENSG00000180767	CHST13	carbohydrate (chondroitin 4) sulfotransferase 13 [Source:HGNC Symbol;Acc:21755]	143.038	51.7934	0.362095	-1.46556	5.48e-08	5.69e-06
ENSG00000180902	D2HGDH	D-2-hydroxyglutarate dehydrogenase [Source:HGNC Symbol;Acc:28358]	839.045	415.103	0.494732	-1.01528	2.07e-07	1.73e-05
ENSG00000180921	FAM83H	family with sequence similarity 83, member H [Source:HGNC Symbol;Acc:24797]	140.09	78.1577	0.557909	-0.841899	0.00262	0.0287
ENSG00000181085	MAPK15	mitogen-activated protein kinase 15 [Source:HGNC Symbol;Acc:24667]	5.73306	1.58297	0.276112	-1.85668	0.00241	0.0271
ENSG00000181218	HIST3H2A	histone cluster 3, H2a [Source:HGNC Symbol;Acc:20507]	46.8989	19.1692	0.408733	-1.29077	0.000206	0.00413
ENSG00000181284	TMEM102	transmembrane protein 102 [Source:HGNC Symbol;Acc:26722]	385.053	215.552	0.559797	-0.837023	0.000246	0.00477
ENSG00000181409	AATK	apoptosis-associated tyrosine kinase [Source:HGNC Symbol;Acc:21]	353.854	138.565	0.391587	-1.35259	3.08e-09	5.22e-07
ENSG00000181444	ZNF467	zinc finger protein 467 [Source:HGNC Symbol;Acc:23154]	1157.39	667.696	0.576897	-0.793615	4.63e-05	0.00129
ENSG00000181588	MEX3D	mex-3 homolog D (C. elegans) [Source:HGNC Symbol;Acc:16734]	58.193	27.0509	0.464848	-1.10517	0.000722	0.0109
ENSG00000182095	TNRC18	trinucleotide repeat containing 18 [Source:HGNC Symbol;Acc:11962]	3861.16	1725.61	0.446914	-1.16193	2.1e-11	8.01e-09
ENSG00000182108	DEXI	Dexi homolog (mouse) [Source:HGNC Symbol;Acc:13267]	279.701	160.908	0.575288	-0.797645	0.000914	0.0131
ENSG00000182154	MRPL41	mitochondrial ribosomal protein L41 [Source:HGNC Symbol;Acc:14492]	591.257	226.836	0.383651	-1.38213	3.9e-11	1.36e-08
ENSG00000182195	LDOC1	leucine zipper, down-regulated in cancer 1 [Source:HGNC Symbol;Acc:6548]	156.657	77.1108	0.492227	-1.02261	0.000129	0.00287
ENSG00000182230	FAM153B	family with sequence similarity 153, member B [Source:HGNC Symbol;Acc:27323]	375.709	218.842	0.582477	-0.779728	0.000181	0.00372
ENSG00000182463	TSHZ2	teashirt zinc finger homeobox 2 [Source:HGNC Symbol;Acc:13010]	552.673	313.949	0.568056	-0.815895	6.96e-05	0.00178
ENSG00000182484	WASH6P	WAS protein family homolog 6 pseudogene [Source:HGNC Symbol;Acc:31685]	14.7325	6.0061	0.407676	-1.29451	0.00405	0.0394
ENSG00000182487	NCF1B	neutrophil cytosolic factor 1B pseudogene [Source:HGNC Symbol;Acc:32522]	740.339	423.191	0.571617	-0.806878	8.13e-05	0.00201
ENSG00000182489	XKRX	XK, Kell blood group complex subunit-related, X-linked [Source:HGNC Symbol;Acc:29845]	67.2336	32.6552	0.485698	-1.04187	0.000474	0.00791
ENSG00000182685	C16orf79	chromosome 16 open reading frame 79 [Source:HGNC Symbol;Acc:28309]	103.504	42.8257	0.413758	-1.27314	1.52e-05	0.000531
ENSG00000182742	HOXB4	homeobox B4 [Source:HGNC Symbol;Acc:5115]	133.885	72.2547	0.539676	-0.889834	0.00186	0.0226
ENSG00000182858	ALG12	asparagine-linked glycosylation 12, alpha-1,6-mannosyltransferase homolog (S. cerevisiae) [Source:HGNC Symbol;Acc:19358]	584.043	327.175	0.560191	-0.83601	6.19e-05	0.00164
ENSG00000182871	COL18A1	collagen, type XVIII, alpha 1 [Source:HGNC Symbol;Acc:2195]	594.647	176.565	0.296925	-1.75183	2.28e-17	2.61e-14
ENSG00000182872	RBM10	RNA binding motif protein 10 [Source:HGNC Symbol;Acc:9896]	1583.9	909.526	0.574232	-0.800294	1.6e-05	0.000551
ENSG00000182909	LENG9	leukocyte receptor cluster (LRC) member 9 [Source:HGNC Symbol;Acc:16306]	70.1617	31.4281	0.447938	-1.15863	0.000295	0.00549
ENSG00000182912	C21orf90	chromosome 21 open reading frame 90 [Source:HGNC Symbol;Acc:16428]	10.7728	2.22085	0.206153	-2.27821	2.77e-05	0.000866
ENSG00000182979	MTA1	metastasis associated 1 [Source:HGNC Symbol;Acc:7410]	2214.27	1066.8	0.481785	-1.05354	3.72e-09	6.22e-07
ENSG00000183260	C20orf135	chromosome 20 open reading frame 135 [Source:HGNC Symbol;Acc:16128]	136.852	55.1039	0.402652	-1.31239	3.33e-06	0.000158
ENSG00000183473	SSTR3	somatostatin receptor 3 [Source:HGNC Symbol;Acc:11332]	275.725	101.862	0.369433	-1.43661	4.13e-09	6.68e-07
ENSG00000183479	TREX2	three prime repair exonuclease 2 [Source:HGNC Symbol;Acc:12270]	34.4882	13.8433	0.401392	-1.31692	0.000244	0.00475
ENSG00000183569	SERHL2	serine hydrolase-like 2 [Source:HGNC Symbol;Acc:29446]	132.99	69.7101	0.524177	-0.931874	0.000771	0.0115
ENSG00000183570	PCBP3	poly(rC) binding protein 3 [Source:HGNC Symbol;Acc:8651]	34.3943	16.1454	0.469421	-1.09105	0.00178	0.0218
ENSG00000183615	FAM167B	family with sequence similarity 167, member B [Source:HGNC Symbol;Acc:28133]	16.5921	5.66665	0.341528	-1.54992	0.000299	0.00555
ENSG00000183628	DGCR6	DiGeorge syndrome critical region gene 6 [Source:HGNC Symbol;Acc:2846]	56.765	25.9991	0.458013	-1.12654	0.000642	0.01
ENSG00000183655	KLHL25	kelch-like 25 (Drosophila) [Source:HGNC Symbol;Acc:25732]	88.1517	46.1568	0.523606	-0.933446	0.00214	0.025
ENSG00000183682	BMP8A	bone morphogenetic protein 8a [Source:HGNC Symbol;Acc:21650]	27.1426	12.2704	0.452071	-1.14538	0.00236	0.0268
ENSG00000183691	NOG	noggin [Source:HGNC Symbol;Acc:7866]	318.375	103.487	0.325048	-1.62128	2.38e-12	1.21e-09
ENSG00000183734	ASCL2	achaete-scute complex homolog 2 (Drosophila) [Source:HGNC Symbol;Acc:739]	353.076	154.477	0.437518	-1.19259	1.27e-07	1.17e-05
ENSG00000183741	CBX6	chromobox homolog 6 [Source:HGNC Symbol;Acc:1556]	2776.06	1541.78	0.555386	-0.848438	1.65e-06	9.19e-05
ENSG00000183751	TBL3	transducin (beta)-like 3 [Source:HGNC Symbol;Acc:11587]	563.502	303.759	0.539057	-0.891491	2.36e-05	0.00076
ENSG00000183828	NUDT14	nudix (nucleoside diphosphate linked moiety X)-type motif 14 [Source:HGNC Symbol;Acc:20141]	114.326	61.6792	0.539503	-0.890297	0.00254	0.0281
ENSG00000184110	EIF3C	eukaryotic translation initiation factor 3, subunit C [Source:HGNC Symbol;Acc:3279]	597.164	291.233	0.487693	-1.03595	4.92e-07	3.43e-05
ENSG00000184113	CLDN5	claudin 5 [Source:HGNC Symbol;Acc:2047]	121.057	67.8406	0.560402	-0.835466	0.00382	0.038
ENSG00000184260	HIST2H2AC	histone cluster 2, H2ac [Source:HGNC Symbol;Acc:4738]	29.5734	13.4203	0.453797	-1.13988	0.00211	0.0247
ENSG00000184270	HIST2H2AB	histone cluster 2, H2ab [Source:HGNC Symbol;Acc:20508]	13.1568	5.15101	0.391508	-1.35288	0.00367	0.0368
ENSG00000184281	TSSC4	tumor suppressing subtransferable candidate 4 [Source:HGNC Symbol;Acc:12386]	545.063	286.609	0.525828	-0.927337	1.09e-05	0.000409
ENSG00000184343	SRPK3	SRSF protein kinase 3 [Source:HGNC Symbol;Acc:11402]	61.384	26.3469	0.429214	-1.22023	0.000191	0.00388
ENSG00000184381	PLA2G6	phospholipase A2, group VI (cytosolic, calcium-independent) [Source:HGNC Symbol;Acc:9039]	1233.54	624.822	0.506527	-0.981288	1.93e-07	1.64e-05
ENSG00000184436	THAP7	THAP domain containing 7 [Source:HGNC Symbol;Acc:23190]	503.347	236.608	0.470069	-1.08906	2.84e-07	2.23e-05
ENSG00000184508	HDDC3	HD domain containing 3 [Source:HGNC Symbol;Acc:30522]	209.502	122.458	0.584517	-0.774682	0.0022	0.0254
ENSG00000184545	DUSP8	dual specificity phosphatase 8 [Source:HGNC Symbol;Acc:3074]	143.634	76.8569	0.535087	-0.902153	0.00091	0.013
ENSG00000184682	C11orf89	chromosome 11 open reading frame 89 [Source:HGNC Symbol;Acc:35118]	329.17	151.775	0.461084	-1.1169	1.28e-06	7.53e-05
ENSG00000184709	LRRC26	leucine rich repeat containing 26 [Source:HGNC Symbol;Acc:31409]	14.5995	2.6196	0.179431	-2.4785	4.64e-07	3.27e-05
ENSG00000184897	H1FX	H1 histone family, member X [Source:HGNC Symbol;Acc:4722]	2483.03	964.647	0.388496	-1.36403	6.37e-15	4.57e-12
ENSG00000184925	LCN12	lipocalin 12 [Source:HGNC Symbol;Acc:28733]	39.0725	13.0821	0.334817	-1.57856	1.27e-05	0.00046
ENSG00000185022	MAFF	v-maf musculoaponeurotic fibrosarcoma oncogene homolog F (avian) [Source:HGNC Symbol;Acc:6780]	158.093	76.7545	0.485502	-1.04245	8.47e-05	0.00206
ENSG00000185024	BRF1	BRF1 homolog, subunit of RNA polymerase III transcription initiation factor IIIB (S. cerevisiae) [Source:HGNC Symbol;Acc:11551]	778.344	380.968	0.489459	-1.03074	2.54e-07	2.04e-05
ENSG00000185049	WHSC2	Wolf-Hirschhorn syndrome candidate 2 [Source:HGNC Symbol;Acc:12768]	714.771	349.939	0.489582	-1.03038	3.31e-07	2.5e-05
ENSG00000185112	FAM43A	family with sequence similarity 43, member A [Source:HGNC Symbol;Acc:26888]	554.717	293.952	0.529913	-0.916171	1.73e-05	0.000587
ENSG00000185262	FAM100B	family with sequence similarity 100, member B [Source:HGNC Symbol;Acc:28438]	1895.74	929.88	0.49051	-1.02765	1.03e-08	1.39e-06
ENSG00000185324	CDK10	cyclin-dependent kinase 10 [Source:HGNC Symbol;Acc:1770]	1515.84	846.26	0.558279	-0.840943	5.1e-06	0.000226
ENSG00000185338	SOCS1	suppressor of cytokine signaling 1 [Source:HGNC Symbol;Acc:19383]	138.863	41.7728	0.30082	-1.73303	6.95e-10	1.58e-07
ENSG00000185347	C14orf80	chromosome 14 open reading frame 80 [Source:HGNC Symbol;Acc:20127]	235.182	109.213	0.464375	-1.10664	8.75e-06	0.000346
ENSG00000185386	MAPK11	mitogen-activated protein kinase 11 [Source:HGNC Symbol;Acc:6873]	105.87	61.4196	0.580144	-0.785517	0.005	0.046
ENSG00000185507	IRF7	interferon regulatory factor 7 [Source:HGNC Symbol;Acc:6122]	1847.35	853.568	0.462049	-1.11388	5.79e-10	1.38e-07
ENSG00000185522	C11orf35	chromosome 11 open reading frame 35 [Source:HGNC Symbol;Acc:28561]	247.409	111.902	0.452295	-1.14467	2.8e-06	0.00014
ENSG00000185818	NAT8L	N-acetyltransferase 8-like (GCN5-related, putative) [Source:HGNC Symbol;Acc:26742]	22.0258	4.43728	0.201458	-2.31145	8.3e-08	8.2e-06
ENSG00000185838	GNB1L	guanine nucleotide binding protein (G protein), beta polypeptide 1-like [Source:HGNC Symbol;Acc:4397]	80.5206	42.0965	0.522805	-0.935656	0.00215	0.025
ENSG00000185883	ATP6V0C	ATPase, H+ transporting, lysosomal 16kDa, V0 subunit c [Source:HGNC Symbol;Acc:855]	3582.75	1873.94	0.523044	-0.934995	1.31e-07	1.2e-05
ENSG00000185909	KLHDC8B	kelch domain containing 8B [Source:HGNC Symbol;Acc:28557]	156.266	86.1706	0.551434	-0.858739	0.00144	0.0186
ENSG00000185915	KLHL34	kelch-like 34 (Drosophila) [Source:HGNC Symbol;Acc:26634]	19.3942	5.94074	0.306316	-1.70691	4.44e-05	0.00126
ENSG00000186010	NDUFA13	NADH dehydrogenase (ubiquinone) 1 alpha subcomplex, 13 [Source:HGNC Symbol;Acc:17194]	1470.56	841.648	0.572331	-0.805078	1.53e-05	0.000533
ENSG00000186603	HPDL	4-hydroxyphenylpyruvate dioxygenase-like [Source:HGNC Symbol;Acc:28242]	19.0235	7.37823	0.387848	-1.36644	0.00102	0.0142
ENSG00000186654	PRR5	proline rich 5 (renal) [Source:HGNC Symbol;Acc:31682]	580.974	272.328	0.468744	-1.09313	1.53e-07	1.36e-05
ENSG00000186704	AC114737.4	postmeiotic segregation increased 2 pseudogene 11 (PMS2P11), non-coding RNA [Source:RefSeq DNA;Acc:NR_023383]	152.304	81.0241	0.531991	-0.910526	0.000853	0.0124
ENSG00000186715	MST1P9	macrophage stimulating 1 (hepatocyte growth factor-like) pseudogene 9 [Source:HGNC Symbol;Acc:7390]	40.2309	20.5581	0.511003	-0.968595	0.00478	0.0443
ENSG00000186827	TNFRSF4	tumor necrosis factor receptor superfamily, member 4 [Source:HGNC Symbol;Acc:11918]	102.877	48.3544	0.470021	-1.0892	0.00025	0.00485
ENSG00000186891	TNFRSF18	tumor necrosis factor receptor superfamily, member 18 [Source:HGNC Symbol;Acc:11914]	117.302	46.3969	0.395533	-1.33813	4.92e-06	0.00022
ENSG00000186919	ZACN	zinc activated ligand-gated ion channel [Source:HGNC Symbol;Acc:29504]	14.3972	5.22779	0.363112	-1.46151	0.00144	0.0186
ENSG00000186940	CHCHD9	coiled-coil-helix-coiled-coil-helix domain containing 9 [Source:HGNC Symbol;Acc:23676]	288.534	128.326	0.444753	-1.16892	1.13e-06	6.81e-05
ENSG00000186998	EMID1	EMI domain containing 1 [Source:HGNC Symbol;Acc:18036]	13.857	5.49976	0.396895	-1.33317	0.00273	0.0295
ENSG00000187147	RNF220	ring finger protein 220 [Source:HGNC Symbol;Acc:25552]	1887.22	1109.85	0.588086	-0.7659	2.56e-05	0.000812
ENSG00000187535	IFT140	intraflagellar transport 140 homolog (Chlamydomonas) [Source:HGNC Symbol;Acc:29077]	206.411	107.372	0.520186	-0.942902	0.000256	0.00493
ENSG00000187605	TET3	tet oncogene family member 3 [Source:HGNC Symbol;Acc:28313]	970.004	517.108	0.533099	-0.907525	3.49e-06	0.000163
ENSG00000187609	EXD3	exonuclease 3'-5' domain containing 3 [Source:HGNC Symbol;Acc:26023]	277.737	125.331	0.451258	-1.14797	1.69e-06	9.35e-05
ENSG00000187634	SAMD11	sterile alpha motif domain containing 11 [Source:HGNC Symbol;Acc:28706]	6.89341	0.639591	0.092783	-3.43	5.91e-07	3.96e-05
ENSG00000187747	OR52B6	olfactory receptor, family 52, subfamily B, member 6 [Source:HGNC Symbol;Acc:15211]	3.31295	0.73811	0.222795	-2.16621	0.00346	0.0351
ENSG00000187796	CARD9	caspase recruitment domain family, member 9 [Source:HGNC Symbol;Acc:16391]	819.858	456.993	0.557405	-0.843203	3.1e-05	0.000947
ENSG00000187860	CCDC157	coiled-coil domain containing 157 [Source:HGNC Symbol;Acc:33854]	110.217	58.5663	0.531372	-0.912205	0.00141	0.0183
ENSG00000187862	TTC24	tetratricopeptide repeat domain 24 [Source:HGNC Symbol;Acc:32348]	175.293	99.157	0.565665	-0.821979	0.00157	0.0197
ENSG00000187952	HS6ST1P1	heparan sulfate 6-O-sulfotransferase 1 pseudogene 1 [Source:HGNC Symbol;Acc:31835]	24.078	7.28099	0.302392	-1.72551	1.57e-05	0.000545
ENSG00000187961	KLHL17	kelch-like 17 (Drosophila) [Source:HGNC Symbol;Acc:24023]	370.534	181.635	0.490197	-1.02857	5.71e-06	0.000248
ENSG00000187975	AL357500.1	transmembrane protein 200B (TMEM200B), transcript variant 2, mRNA [Source:RefSeq DNA;Acc:NM_001003682]	3.6722	0.618432	0.168409	-2.56996	0.000997	0.014
ENSG00000188038	NRN1L	neuritin 1-like [Source:HGNC Symbol;Acc:29811]	35.1302	16.6766	0.474709	-1.07488	0.00296	0.0314
ENSG00000188130	MAPK12	mitogen-activated protein kinase 12 [Source:HGNC Symbol;Acc:6874]	24.96	9.32137	0.373452	-1.42101	0.000422	0.0072
ENSG00000188152	FAM22G	family with sequence similarity 22, member G [Source:HGNC Symbol;Acc:23449]	110.961	50.5024	0.455138	-1.13562	8.09e-05	0.002
ENSG00000188157	AGRN	agrin [Source:HGNC Symbol;Acc:329]	251.559	106.388	0.422913	-1.24157	2.69e-07	2.13e-05
ENSG00000188191	PRKAR1B	protein kinase, cAMP-dependent, regulatory, type I, beta [Source:HGNC Symbol;Acc:9390]	377.102	187.899	0.498272	-1.00499	6.53e-06	0.000274
ENSG00000188234	AGAP4	ArfGAP with GTPase domain, ankyrin repeat and PH domain 4 [Source:HGNC Symbol;Acc:23459]	72.6083	35.1529	0.484144	-1.04649	0.000554	0.00888
ENSG00000188282	RUFY4	RUN and FYVE domain containing 4 [Source:HGNC Symbol;Acc:24804]	158.27	90.4219	0.571315	-0.807643	0.00281	0.0301
ENSG00000188290	HES4	hairy and enhancer of split 4 (Drosophila) [Source:HGNC Symbol;Acc:24149]	64.9957	18.2782	0.281222	-1.83022	3.56e-08	3.97e-06
ENSG00000188389	PDCD1	programmed cell death 1 [Source:HGNC Symbol;Acc:8760]	104.341	57.377	0.549898	-0.862765	0.00378	0.0377
ENSG00000188460	ACTBP11	actin, beta pseudogene 11 [Source:HGNC Symbol;Acc:33971]	107.529	59.5014	0.553354	-0.853724	0.00203	0.0241
ENSG00000188483	IER5L	immediate early response 5-like [Source:HGNC Symbol;Acc:23679]	118.224	52.4765	0.443875	-1.17178	5.61e-05	0.00151
ENSG00000188511	C22orf34	chromosome 22 open reading frame 34 [Source:HGNC Symbol;Acc:28010]	300.664	166.103	0.552454	-0.856073	0.000276	0.00524
ENSG00000188522	FAM83G	family with sequence similarity 83, member G [Source:HGNC Symbol;Acc:32554]	225.791	123.387	0.546466	-0.871795	0.000444	0.00751
ENSG00000188566	NDOR1	NADPH dependent diflavin oxidoreductase 1 [Source:HGNC Symbol;Acc:29838]	716.054	369.785	0.516421	-0.953382	2.45e-06	0.000127
ENSG00000188599	NPIPP1	nuclear pore complex interacting protein pseudogene 1 [Source:HGNC Symbol;Acc:35407]	585.735	271.084	0.46281	-1.11151	1.09e-07	1.03e-05
ENSG00000188747	NOXA1	NADPH oxidase activator 1 [Source:HGNC Symbol;Acc:10668]	233.824	94.4305	0.403853	-1.3081	1.85e-07	1.59e-05
ENSG00000188807	TMEM201	transmembrane protein 201 [Source:HGNC Symbol;Acc:33719]	182.562	91.6964	0.502275	-0.993451	0.000165	0.00349
ENSG00000188886	ASTL	astacin-like metallo-endopeptidase (M12 family) [Source:HGNC Symbol;Acc:31704]	9.53789	3.44555	0.361248	-1.46894	0.00361	0.0364
ENSG00000188976	NOC2L	nucleolar complex associated 2 homolog (S. cerevisiae) [Source:HGNC Symbol;Acc:24517]	845.526	441.761	0.522469	-0.936583	1.95e-06	0.000105
ENSG00000188986	COBRA1	cofactor of BRCA1 [Source:HGNC Symbol;Acc:24324]	1645.2	914.626	0.555936	-0.847009	4.43e-06	0.0002
ENSG00000189306	RRP7A	ribosomal RNA processing 7 homolog A (S. cerevisiae) [Source:HGNC Symbol;Acc:24286]	877.434	493.483	0.562416	-0.830289	2.98e-05	0.000916
ENSG00000189319	FAM53B	family with sequence similarity 53, member B [Source:HGNC Symbol;Acc:28968]	4376.37	2547.5	0.582104	-0.780651	7.57e-06	0.000312
ENSG00000189409	MMP23B	matrix metallopeptidase 23B [Source:HGNC Symbol;Acc:7171]	55.2291	14.5457	0.263369	-1.92484	1.06e-08	1.42e-06
ENSG00000196092	PAX5	paired box 5 [Source:HGNC Symbol;Acc:8619]	2156.88	1255.27	0.581984	-0.78095	1.23e-05	0.00045
ENSG00000196169	KIF19	kinesin family member 19 [Source:HGNC Symbol;Acc:26735]	75.4861	39.2783	0.520338	-0.942478	0.00194	0.0233
ENSG00000196296	ATP2A1	ATPase, Ca++ transporting, cardiac muscle, fast twitch 1 [Source:HGNC Symbol;Acc:811]	88.7398	33.3768	0.37612	-1.41074	2.18e-06	0.000116
ENSG00000196301	HLA-DRB9	major histocompatibility complex, class II, DR beta 9 (pseudogene) [Source:HGNC Symbol;Acc:4957]	50.3576	21.2747	0.422473	-1.24307	0.000131	0.0029
ENSG00000196331	HIST1H2BO	histone cluster 1, H2bo [Source:HGNC Symbol;Acc:4758]	23.6897	7.52102	0.317481	-1.65526	2.38e-05	0.000766
ENSG00000196338	NLGN3	neuroligin 3 [Source:HGNC Symbol;Acc:14289]	122.255	71.6202	0.585824	-0.77146	0.00466	0.0435
ENSG00000196358	NTNG2	netrin G2 [Source:HGNC Symbol;Acc:14288]	405.08	204.458	0.504737	-0.986398	7.68e-06	0.000316
ENSG00000196411	EPHB4	EPH receptor B4 [Source:HGNC Symbol;Acc:3395]	207.239	86.7357	0.41853	-1.2566	6.24e-07	4.15e-05
ENSG00000196421	NCRNA00176	non-protein coding RNA 176 [Source:HGNC Symbol;Acc:27655]	36.7372	12.1578	0.33094	-1.59536	1.13e-05	0.000423
ENSG00000196453	ZNF777	zinc finger protein 777 [Source:HGNC Symbol;Acc:22213]	425.618	217.834	0.511807	-0.966328	1.2e-05	0.000442
ENSG00000196456	ZNF775	zinc finger protein 775 [Source:HGNC Symbol;Acc:28501]	1072.83	633.503	0.590496	-0.76	6.5e-05	0.00169
ENSG00000196498	NCOR2	nuclear receptor corepressor 2 [Source:HGNC Symbol;Acc:7673]	4592.23	2209.38	0.481112	-1.05556	1.47e-09	2.95e-07
ENSG00000196544	C17orf59	chromosome 17 open reading frame 59 [Source:HGNC Symbol;Acc:25939]	506.372	262.188	0.517778	-0.949595	9.79e-06	0.000376
ENSG00000196588	MKL1	megakaryoblastic leukemia (translocation) 1 [Source:HGNC Symbol;Acc:14334]	3123.32	1750.23	0.560375	-0.835535	2.95e-06	0.000144
ENSG00000196642	C9orf86	chromosome 9 open reading frame 86 [Source:HGNC Symbol;Acc:24703]	2036.88	992.762	0.487394	-1.03684	7.67e-09	1.11e-06
ENSG00000196700	ZNF512B	zinc finger protein 512B [Source:HGNC Symbol;Acc:29212]	736.184	322.555	0.438144	-1.19052	2.49e-09	4.38e-07
ENSG00000196781	TLE1	transducin-like enhancer of split 1 (E(sp1) homolog, Drosophila) [Source:HGNC Symbol;Acc:11837]	385.706	218.421	0.566289	-0.820391	0.000351	0.00623
ENSG00000196811	CHRNG	cholinergic receptor, nicotinic, gamma [Source:HGNC Symbol;Acc:1967]	17.0395	4.29752	0.252209	-1.98731	1.06e-05	0.000401
ENSG00000196843	ARID5A	AT rich interactive domain 5A (MRF1-like) [Source:HGNC Symbol;Acc:17361]	1726.87	786.334	0.455352	-1.13495	3.69e-10	9.29e-08
ENSG00000196890	HIST3H2BB	histone cluster 3, H2bb [Source:HGNC Symbol;Acc:20514]	7.74719	2.27302	0.293399	-1.76906	0.00132	0.0173
ENSG00000196924	FLNA	filamin A, alpha [Source:HGNC Symbol;Acc:3754]	74263.5	42840.7	0.576874	-0.793672	0.000653	0.0101
ENSG00000196976	LAGE3	L antigen family, member 3 [Source:HGNC Symbol;Acc:26058]	192.379	96.2039	0.500076	-0.999781	0.00012	0.00272
ENSG00000197070	ARRDC1	arrestin domain containing 1 [Source:HGNC Symbol;Acc:28633]	1739.2	916.47	0.526949	-0.924264	4.69e-07	3.3e-05
ENSG00000197093	GAL3ST4	galactose-3-O-sulfotransferase 4 [Source:HGNC Symbol;Acc:24145]	319.699	156.858	0.490644	-1.02725	8.33e-06	0.000333
ENSG00000197114	ZGPAT	zinc finger, CCCH-type with G patch domain [Source:HGNC Symbol;Acc:15948]	1154.61	510.908	0.442492	-1.17628	3.85e-10	9.48e-08
ENSG00000197150	ABCB8	ATP-binding cassette, sub-family B (MDR/TAP), member 8 [Source:HGNC Symbol;Acc:49]	943.227	519.7	0.550981	-0.859927	1.01e-05	0.000384
ENSG00000197165	SULT1A2	sulfotransferase family, cytosolic, 1A, phenol-preferring, member 2 [Source:HGNC Symbol;Acc:11454]	19.1351	8.35172	0.436461	-1.19607	0.00334	0.0342
ENSG00000197182	RP4-695O20__B.10	microRNA let-7b (MIRLET7B), microRNA [Source:RefSeq DNA;Acc:NR_029479]	101.275	42.0446	0.415151	-1.26829	1.42e-05	0.000504
ENSG00000197283	SYNGAP1	synaptic Ras GTPase activating protein 1 [Source:HGNC Symbol;Acc:11497]	2202.29	1020.48	0.463371	-1.10976	3.77e-10	9.38e-08
ENSG00000197421	GGT3P	gamma-glutamyltransferase 3 pseudogene [Source:HGNC Symbol;Acc:4252]	8.1283	2.6216	0.322528	-1.6325	0.00223	0.0256
ENSG00000197457	STMN3	stathmin-like 3 [Source:HGNC Symbol;Acc:15926]	1268.53	590.28	0.465326	-1.10369	2.89e-09	4.96e-07
ENSG00000197467	COL13A1	collagen, type XIII, alpha 1 [Source:HGNC Symbol;Acc:2190]	60.307	18.5801	0.308091	-1.69857	3.86e-07	2.81e-05
ENSG00000197483	ZNF628	zinc finger protein 628 [Source:HGNC Symbol;Acc:28054]	202.546	74.6465	0.36854	-1.44011	3.44e-08	3.86e-06
ENSG00000197530	MIB2	mindbomb homolog 2 (Drosophila) [Source:HGNC Symbol;Acc:30577]	2178.45	844.877	0.387834	-1.36649	8.87e-15	6.18e-12
ENSG00000197558	SSPO	SCO-spondin homolog (Bos taurus) [Source:HGNC Symbol;Acc:21998]	105.007	47.3743	0.451155	-1.1483	7.32e-05	0.00185
ENSG00000197562	RAB40C	RAB40C, member RAS oncogene family [Source:HGNC Symbol;Acc:18285]	436.369	228.377	0.523357	-0.934133	2.23e-05	0.000727
ENSG00000197586	ENTPD6	ectonucleoside triphosphate diphosphohydrolase 6 (putative) [Source:HGNC Symbol;Acc:3368]	1758.11	1034.4	0.588361	-0.765228	3.43e-05	0.00102
ENSG00000197599	CCDC154	coiled-coil domain containing 154 [Source:HGNC Symbol;Acc:34454]	114.753	39.543	0.344591	-1.53704	8.96e-08	8.71e-06
ENSG00000197785	ATAD3A	ATPase family, AAA domain containing 3A [Source:HGNC Symbol;Acc:25567]	403.31	173.377	0.429884	-1.21798	5.41e-08	5.65e-06
ENSG00000197859	ADAMTSL2	ADAMTS-like 2 [Source:HGNC Symbol;Acc:14631]	8.31985	2.87311	0.345332	-1.53394	0.00257	0.0283
ENSG00000197976	AKAP17A	A kinase (PRKA) anchor protein 17A [Source:HGNC Symbol;Acc:18783]	3.60135	0.901125	0.250219	-1.99874	0.00321	0.0333
ENSG00000198026	ZNF335	zinc finger protein 335 [Source:HGNC Symbol;Acc:15807]	2258.34	1269.59	0.562178	-0.830901	3.31e-06	0.000157
ENSG00000198055	GRK6	G protein-coupled receptor kinase 6 [Source:HGNC Symbol;Acc:4545]	4183.47	2281.35	0.545326	-0.87481	6.18e-07	4.12e-05
ENSG00000198089	SFI1	Sfi1 homolog, spindle assembly associated (yeast) [Source:HGNC Symbol;Acc:29064]	2660.8	1555.41	0.584565	-0.774564	8.31e-06	0.000333
ENSG00000198113	C9orf167	chromosome 9 open reading frame 167 [Source:HGNC Symbol;Acc:25981]	923.207	520.847	0.564172	-0.825794	3.78e-05	0.0011
ENSG00000198171	DDRGK1	DDRGK domain containing 1 [Source:HGNC Symbol;Acc:16110]	796.458	427.68	0.536977	-0.897067	7.11e-06	0.000297
ENSG00000198198	KIAA0467	KIAA0467 [Source:HGNC Symbol;Acc:29040]	2755.98	1638.51	0.594529	-0.750181	2.65e-05	0.000835
ENSG00000198276	UCKL1	uridine-cytidine kinase 1-like 1 [Source:HGNC Symbol;Acc:15938]	794.996	471.694	0.593329	-0.753096	0.000167	0.0035
ENSG00000198286	CARD11	caspase recruitment domain family, member 11 [Source:HGNC Symbol;Acc:16393]	3457.83	1774.03	0.513048	-0.962833	2.46e-08	2.89e-06
ENSG00000198355	PIM3	pim-3 oncogene [Source:HGNC Symbol;Acc:19310]	1044.19	507.377	0.485902	-1.04126	6.17e-08	6.3e-06
ENSG00000198467	TPM2	tropomyosin 2 (beta) [Source:HGNC Symbol;Acc:12011]	467.41	222.724	0.476507	-1.06943	5.35e-07	3.65e-05
ENSG00000198517	MAFK	v-maf musculoaponeurotic fibrosarcoma oncogene homolog K (avian) [Source:HGNC Symbol;Acc:6782]	992.957	437.28	0.440381	-1.18318	8.78e-10	1.9e-07
ENSG00000198520	C1orf228	chromosome 1 open reading frame 228 [Source:HGNC Symbol;Acc:34345]	207.174	88.3572	0.426488	-1.22942	1.22e-06	7.24e-05
ENSG00000198816	ZNF358	zinc finger protein 358 [Source:HGNC Symbol;Acc:16838]	259.999	115.823	0.445474	-1.16659	2.22e-06	0.000117
ENSG00000198821	CD247	CD247 molecule [Source:HGNC Symbol;Acc:1677]	8416.45	4626.73	0.549724	-0.863219	5.04e-07	3.5e-05
ENSG00000198832	RP3-412A9.11	Selenoprotein M [Source:UniProtKB/Swiss-Prot;Acc:Q8WWX9]	149.347	69.4756	0.465197	-1.10409	4.19e-05	0.0012
ENSG00000198835	GJC2	gap junction protein, gamma 2, 47kDa [Source:HGNC Symbol;Acc:17494]	11.9545	4.39739	0.367845	-1.44283	0.00228	0.026
ENSG00000198883	PNMA5	paraneoplastic antigen like 5 [Source:HGNC Symbol;Acc:18743]	26.3105	10.6247	0.403819	-1.30822	0.000663	0.0102
ENSG00000198917	C9orf114	chromosome 9 open reading frame 114 [Source:HGNC Symbol;Acc:26933]	825.008	472.7	0.572964	-0.803482	5.06e-05	0.00139
ENSG00000203485	INF2	inverted formin, FH2 and WH2 domain containing [Source:HGNC Symbol;Acc:23791]	1703.35	748.791	0.439599	-1.18574	5.58e-11	1.84e-08
ENSG00000203804	C1orf138	chromosome 1 open reading frame 138 [Source:HGNC Symbol;Acc:32041]	46.2936	19.0783	0.412115	-1.27888	0.000201	0.00405
ENSG00000203993	C9orf37	chromosome 9 open reading frame 37 [Source:HGNC Symbol;Acc:23395]	343.888	199.919	0.581351	-0.782518	0.00063	0.00984
ENSG00000204219	TCEA3	transcription elongation factor A (SII), 3 [Source:HGNC Symbol;Acc:11615]	259.279	145.604	0.561573	-0.832454	0.000538	0.00871
ENSG00000204228	HSD17B8	hydroxysteroid (17-beta) dehydrogenase 8 [Source:HGNC Symbol;Acc:3554]	171.99	93.543	0.543885	-0.878626	0.000682	0.0105
ENSG00000204248	COL11A2	collagen, type XI, alpha 2 [Source:HGNC Symbol;Acc:2187]	48.9078	22.4964	0.459976	-1.12037	0.000701	0.0107
ENSG00000204301	NOTCH4	notch 4 [Source:HGNC Symbol;Acc:7884]	97.553	51.2782	0.525644	-0.927842	0.00162	0.0202
ENSG00000204305	AGER	advanced glycosylation end product-specific receptor [Source:HGNC Symbol;Acc:320]	997.921	576.81	0.578012	-0.79083	3.97e-05	0.00115
ENSG00000204314	PRRT1	proline-rich transmembrane protein 1 [Source:HGNC Symbol;Acc:13943]	59.3455	22.0063	0.370816	-1.43122	7.32e-06	0.000303
ENSG00000204316	MRPL38	mitochondrial ribosomal protein L38 [Source:HGNC Symbol;Acc:14033]	1034.02	540.263	0.522486	-0.936535	9.48e-07	5.9e-05
ENSG00000204351	SKIV2L	superkiller viralicidic activity 2-like (S. cerevisiae) [Source:HGNC Symbol;Acc:10898]	1883.47	1114.6	0.591779	-0.756869	3.3e-05	0.000991
ENSG00000204366	ZBTB12	zinc finger and BTB domain containing 12 [Source:HGNC Symbol;Acc:19066]	45.3808	19.5726	0.431296	-1.21325	0.000546	0.00878
ENSG00000204371	EHMT2	euchromatic histone-lysine N-methyltransferase 2 [Source:HGNC Symbol;Acc:14129]	1572.39	888.584	0.565116	-0.823382	8.52e-06	0.000339
ENSG00000204394	VARS	valyl-tRNA synthetase [Source:HGNC Symbol;Acc:12651]	1695.17	938.975	0.553912	-0.852272	3.42e-06	0.000161
ENSG00000204469	BAT2	HLA-B associated transcript 2 [Source:HGNC Symbol;Acc:13918]	8873.77	4479.42	0.504793	-0.986236	1.6e-08	2.02e-06
ENSG00000204498	NFKBIL1	nuclear factor of kappa light polypeptide gene enhancer in B-cells inhibitor-like 1 [Source:HGNC Symbol;Acc:7800]	237.191	114.22	0.481553	-1.05423	1.88e-05	0.000627
ENSG00000204580	DDR1	discoidin domain receptor tyrosine kinase 1 [Source:HGNC Symbol;Acc:2730]	332.012	145.42	0.437998	-1.19101	2.34e-07	1.9e-05
ENSG00000204673	AKT1S1	AKT1 substrate 1 (proline-rich) [Source:HGNC Symbol;Acc:28426]	634.396	372.875	0.587765	-0.76669	0.000222	0.00439
ENSG00000204677	FAM153C	family with sequence similarity 153, member C [Source:HGNC Symbol;Acc:33936]	106.329	57.2369	0.538301	-0.893514	0.00123	0.0165
ENSG00000204859	ZBTB48	zinc finger and BTB domain containing 48 [Source:HGNC Symbol;Acc:4930]	942.287	537.153	0.570052	-0.810834	3.24e-05	0.00098
ENSG00000205220	PSMB10	proteasome (prosome, macropain) subunit, beta type, 10 [Source:HGNC Symbol;Acc:9538]	2693.27	1549.91	0.575476	-0.797173	8.27e-06	0.000333
ENSG00000205356	TECPR1	tectonin beta-propeller repeat containing 1 [Source:HGNC Symbol;Acc:22214]	3033.55	1436.73	0.473614	-1.07822	7.31e-10	1.64e-07
ENSG00000205578	POM121B	POM121 membrane glycoprotein B (pseudogene) [Source:HGNC Symbol;Acc:34004]	138.232	65.4634	0.473575	-1.07834	7.06e-05	0.0018
ENSG00000205593	FAM116B	family with sequence similarity 116, member B [Source:HGNC Symbol;Acc:32690]	223.627	119.784	0.535642	-0.900658	0.000412	0.00706
ENSG00000205702	CYP2D7P1	cytochrome P450, family 2, subfamily D, polypeptide 7 pseudogene 1 [Source:HGNC Symbol;Acc:2624]	91.2096	49.5109	0.542826	-0.881439	0.00317	0.033
ENSG00000205847	OR7E91P	olfactory receptor, family 7, subfamily E, member 91 pseudogene [Source:HGNC Symbol;Acc:14747]	1.84709	0.189232	0.102449	-3.28703	0.00246	0.0274
ENSG00000206341	HLA-H	major histocompatibility complex, class I, H (pseudogene) [Source:HGNC Symbol;Acc:4965]	986.435	491.423	0.498181	-1.00526	3.04e-07	2.35e-05
ENSG00000206561	COLQ	collagen-like tail subunit (single strand of homotrimer) of asymmetric acetylcholinesterase [Source:HGNC Symbol;Acc:2226]	615.482	358.107	0.581832	-0.781326	0.000133	0.00294
ENSG00000211637	D86993.1	V5-6 protein [Source:UniProtKB/TrEMBL;Acc:Q5NV92]	111.893	47.9106	0.428183	-1.2237	1.48e-05	0.000522
ENSG00000211639	D87000.1	V5-4 protein [Source:UniProtKB/TrEMBL;Acc:Q5NV79]	36.6879	9.8954	0.269718	-1.89048	6.32e-07	4.17e-05
ENSG00000211664	D87007.4	V1-5 protein [Source:UniProtKB/TrEMBL;Acc:Q5NV65]	60.4091	14.9379	0.247279	-2.01579	7.66e-10	1.7e-07
ENSG00000211667	D86998.2	V2-8 protein [Source:UniProtKB/TrEMBL;Acc:Q5NV85]	40.3164	18.6705	0.463099	-1.11061	0.00445	0.042
ENSG00000211669	D87021.1	V2-7 protein [Source:UniProtKB/TrEMBL;Acc:A2MYD4]	83.9401	44.1354	0.525796	-0.927425	0.00155	0.0196
ENSG00000211671	D87021.3	V1-2 protein [Source:UniProtKB/TrEMBL;Acc:A2MYD6]	293.937	168.595	0.573576	-0.801944	0.000972	0.0138
ENSG00000211685	IGLC7	immunoglobulin lambda constant 7 [Source:HGNC Symbol;Acc:5861]	97.6238	43.6053	0.446666	-1.16273	4.42e-05	0.00126
ENSG00000212123	PRR22	proline rich 22 [Source:HGNC Symbol;Acc:28354]	47.8351	18.1374	0.379165	-1.3991	4.21e-05	0.0012
ENSG00000212994	RPS26P6	ribosomal protein S26 pseudogene 6 [Source:HGNC Symbol;Acc:31090]	224.06	125.913	0.561962	-0.831457	0.000344	0.00614
ENSG00000213130	EEF1DP5	eukaryotic translation elongation factor 1 delta pseudogene 5 [Source:HGNC Symbol;Acc:33524]	20.2678	6.17939	0.304887	-1.71365	6.28e-05	0.00165
ENSG00000213145	CRIP1	cysteine-rich protein 1 (intestinal) [Source:HGNC Symbol;Acc:2360]	240.3	141.678	0.589587	-0.762224	0.00262	0.0287
ENSG00000213199	ACCN3	amiloride-sensitive cation channel 3 [Source:HGNC Symbol;Acc:101]	98.594	42.304	0.429072	-1.22071	3.04e-05	0.000933
ENSG00000213213	KIAA1984	KIAA1984 [Source:HGNC Symbol;Acc:28236]	106.045	60.9136	0.574412	-0.799843	0.00447	0.0422
ENSG00000213347	MXD3	MAX dimerization protein 3 [Source:HGNC Symbol;Acc:14008]	272.953	136.259	0.499201	-1.00231	3.12e-05	0.00095
ENSG00000213366	GSTM2	glutathione S-transferase mu 2 (muscle) [Source:HGNC Symbol;Acc:4634]	627.107	358.864	0.572252	-0.805276	5.41e-05	0.00147
ENSG00000213398	LCAT	lecithin-cholesterol acyltransferase [Source:HGNC Symbol;Acc:6522]	192.838	112.219	0.581934	-0.781072	0.00218	0.0253
ENSG00000213402	PTPRCAP	protein tyrosine phosphatase, receptor type, C-associated protein [Source:HGNC Symbol;Acc:9667]	4215.28	1875.92	0.445029	-1.16803	7.94e-12	3.52e-09
ENSG00000213420	GPC2	glypican 2 [Source:HGNC Symbol;Acc:4450]	146.105	50.2174	0.343707	-1.54075	1.59e-08	2.02e-06
ENSG00000213512	GBP7	guanylate binding protein 7 [Source:HGNC Symbol;Acc:29606]	6.05206	1.67926	0.27747	-1.8496	0.00141	0.0183
ENSG00000213533	TMEM110	transmembrane protein 110 [Source:HGNC Symbol;Acc:30526]	23.2173	9.91559	0.427078	-1.22743	0.00265	0.0289
ENSG00000213638	ADAT3	adenosine deaminase, tRNA-specific 3, TAD3 homolog (S. cerevisiae) [Source:HGNC Symbol;Acc:25151]	65.9625	22.3694	0.339123	-1.56012	1.77e-06	9.69e-05
ENSG00000213658	LAT	linker for activation of T cells [Source:HGNC Symbol;Acc:18874]	3283.28	1782.91	0.543028	-0.880903	3.57e-07	2.66e-05
ENSG00000213676	ATF6B	activating transcription factor 6 beta [Source:HGNC Symbol;Acc:2349]	4210.25	2461.45	0.584632	-0.774398	1.01e-05	0.000385
ENSG00000213906	LTB4R2	leukotriene B4 receptor 2 [Source:HGNC Symbol;Acc:19260]	492.879	243.629	0.494299	-1.01655	3.01e-06	0.000146
ENSG00000214022	REPIN1	replication initiator 1 [Source:HGNC Symbol;Acc:17922]	2072.97	1147.66	0.553632	-0.853001	2.5e-06	0.000129
ENSG00000214026	MRPL23	mitochondrial ribosomal protein L23 [Source:HGNC Symbol;Acc:10322]	460.388	227.543	0.494243	-1.01671	2.76e-06	0.000139
ENSG00000214063	TSPAN4	tetraspanin 4 [Source:HGNC Symbol;Acc:11859]	447.625	205.525	0.459146	-1.12298	2.97e-07	2.3e-05
ENSG00000214140	PRCD	progressive rod-cone degeneration [Source:HGNC Symbol;Acc:32528]	16.2869	6.60218	0.405366	-1.3027	0.00261	0.0286
ENSG00000214309	MBLAC1	metallo-beta-lactamase domain containing 1 [Source:HGNC Symbol;Acc:22180]	18.7474	7.44699	0.397229	-1.33196	0.00191	0.023
ENSG00000214351	OR1X5P	olfactory receptor, family 1, subfamily X, member 5 pseudogene [Source:HGNC Symbol;Acc:31245]	8.26141	2.71768	0.328961	-1.60401	0.00184	0.0224
ENSG00000214402	LCNL1	lipocalin-like 1 [Source:HGNC Symbol;Acc:34436]	70.7246	21.3404	0.30174	-1.72862	4.45e-08	4.74e-06
ENSG00000214706	IFRD2	interferon-related developmental regulator 2 [Source:HGNC Symbol;Acc:5457]	364.21	208.469	0.572386	-0.80494	0.000391	0.00677
ENSG00000215041	NEURL4	neuralized homolog 4 (Drosophila) [Source:HGNC Symbol;Acc:34410]	888.121	468.887	0.527953	-0.921518	2.39e-06	0.000124
ENSG00000215045	GRID2IP	glutamate receptor, ionotropic, delta 2 (Grid2) interacting protein [Source:HGNC Symbol;Acc:18464]	39.273	12.9784	0.330465	-1.59743	1.12e-05	0.000417
ENSG00000215375	MYL5	myosin, light chain 5, regulatory [Source:HGNC Symbol;Acc:7586]	234.863	135.986	0.579001	-0.788363	0.00151	0.0192
ENSG00000215440	NPEPL1	aminopeptidase-like 1 [Source:HGNC Symbol;Acc:16244]	1823.43	934.273	0.51237	-0.964742	8.57e-08	8.4e-06
ENSG00000215788	TNFRSF25	tumor necrosis factor receptor superfamily, member 25 [Source:HGNC Symbol;Acc:11910]	2054.39	1195.26	0.581809	-0.781382	1.39e-05	0.000494
ENSG00000215790	SLC35E2	solute carrier family 35, member E2 [Source:HGNC Symbol;Acc:20863]	451.43	250.669	0.555277	-0.84872	0.000107	0.0025
ENSG00000215914	MMP23A	matrix metallopeptidase 23A (pseudogene) [Source:HGNC Symbol;Acc:7170]	23.9689	9.06939	0.378381	-1.40209	0.000591	0.00938
ENSG00000217930	PAM16	presequence translocase-associated motor 16 homolog (S. cerevisiae) [Source:HGNC Symbol;Acc:29679]	153.47	83.3851	0.54333	-0.880099	0.00124	0.0165
ENSG00000218754	RPL18AP3	ribosomal protein L18a pseudogene 3 [Source:HGNC Symbol;Acc:31387]	16152	9107.59	0.563868	-0.826572	7.25e-06	0.000301
ENSG00000220323	HIST2H2BC	histone cluster 2, H2bc [Source:HGNC Symbol;Acc:20516]	11.1509	4.38136	0.392915	-1.34771	0.00476	0.0442
ENSG00000220785	MTMR9LP	myotubularin related protein 9-like, pseudogene [Source:HGNC Symbol;Acc:27920]	63.8161	26.7138	0.418606	-1.25633	6.79e-05	0.00174
ENSG00000221821	C6orf226	chromosome 6 open reading frame 226 [Source:HGNC Symbol;Acc:34431]	82.2271	40.1883	0.488748	-1.03284	0.00079	0.0117
ENSG00000221869	CEBPD	CCAAT/enhancer binding protein (C/EBP), delta [Source:HGNC Symbol;Acc:1835]	2521.52	1238.64	0.491229	-1.02553	7.83e-09	1.13e-06
ENSG00000221890	NPTXR	neuronal pentraxin receptor [Source:HGNC Symbol;Acc:7954]	316.772	179.696	0.567273	-0.817885	0.000464	0.00777
ENSG00000221990	C5orf55	chromosome 5 open reading frame 55 [Source:HGNC Symbol;Acc:25175]	31.6413	13.7048	0.433131	-1.20713	0.00123	0.0164
ENSG00000222037	IGLL5	immunoglobulin lambda-like polypeptide 5 [Source:HGNC Symbol;Acc:38476]	66.8325	25.3954	0.379985	-1.39598	1.33e-05	0.000477
ENSG00000222040	ADRA2B	adrenergic, alpha-2B-, receptor [Source:HGNC Symbol;Acc:282]	1.93999	0.178529	0.092025	-3.44182	0.00423	0.0406
ENSG00000222046	DCDC2B	doublecortin domain containing 2B [Source:HGNC Symbol;Acc:32576]	31.0153	14.3487	0.462634	-1.11206	0.00322	0.0334
ENSG00000223350	D87016.3	V5-2 protein [Source:UniProtKB/TrEMBL;Acc:A2MYC8]	62.7715	18.3496	0.292324	-1.77436	6.35e-08	6.41e-06
ENSG00000224051	GLTPD1	glycolipid transfer protein domain containing 1 [Source:HGNC Symbol;Acc:28116]	369.13	193.272	0.523587	-0.933499	4.29e-05	0.00123
ENSG00000224389	C4B	complement component 4B (Chido blood group) [Source:HGNC Symbol;Acc:1324]	55.1383	28.9605	0.525234	-0.928968	0.00485	0.0449
ENSG00000225217	HSPA7	heat shock 70kDa protein 7 (HSP70B) [Source:HGNC Symbol;Acc:5240]	1864.2	860.019	0.461333	-1.11612	1.25e-09	2.57e-07
ENSG00000225690	TREML2P1	triggering receptor expressed on myeloid cells-like 2 pseudogene 1 [Source:HGNC Symbol;Acc:30808]	4.82081	1.27758	0.265013	-1.91586	0.00277	0.0298
ENSG00000225756	NCRNA00118	non-protein coding RNA 118 [Source:HGNC Symbol;Acc:24155]	71.9722	33.6545	0.467604	-1.09664	0.000361	0.00637
ENSG00000225840	RN18S1	RNA, 18S ribosomal 1 [Source:HGNC Symbol;Acc:37657]	253.645	46.167	0.182014	-2.45788	3.85e-23	6.27e-20
ENSG00000225978	HAR1A	highly accelerated region 1A (non-protein coding) [Source:HGNC Symbol;Acc:33117]	55.3692	25.9312	0.468332	-1.0944	0.000761	0.0114
ENSG00000225992	TRGVA	T cell receptor gamma variable A pseudogene [Source:HGNC Symbol;Acc:12296]	26.6412	10.7327	0.402859	-1.31165	0.000596	0.00943
ENSG00000226287	TMEM191A	transmembrane protein 191A [Source:HGNC Symbol;Acc:25317]	100.905	45.7981	0.453874	-1.13963	0.000114	0.00261
ENSG00000226450	CYP2D8P1	cytochrome P450, family 2, subfamily D, polypeptide 8 pseudogene 1 [Source:HGNC Symbol;Acc:2628]	48.2535	24.1788	0.501079	-0.99689	0.0034	0.0347
ENSG00000226478	UPF3AP1	UPF3 regulator of nonsense transcripts homolog A (yeast) pseudogene 1 [Source:HGNC Symbol;Acc:30568]	190.825	105.888	0.554893	-0.849718	0.000719	0.0109
ENSG00000226981	FAM108A7P	family with sequence similarity 108, member A7, pseudogene [Source:HGNC Symbol;Acc:34044]	252.908	143.674	0.568087	-0.815816	0.000668	0.0103
ENSG00000227500	SCAMP4	secretory carrier membrane protein 4 [Source:HGNC Symbol;Acc:30385]	945.371	513.341	0.543005	-0.880962	6.1e-06	0.000262
ENSG00000227507	LTB	lymphotoxin beta (TNF superfamily, member 3) [Source:HGNC Symbol;Acc:6711]	4817.45	2096.49	0.435187	-1.20029	2.25e-12	1.18e-09
ENSG00000228050	TOP3B2	topoisomerase (DNA) III beta, 2 [Source:HGNC Symbol;Acc:11994]	8.35181	1.17456	0.140635	-2.82997	1.55e-06	8.72e-05
ENSG00000228078	HLA-U	major histocompatibility complex, class I, U (pseudogene) [Source:HGNC Symbol;Acc:23477]	212.174	93.6743	0.441497	-1.17952	1.83e-06	0.0001
ENSG00000228110	ST13P19	suppression of tumorigenicity 13 (colon carcinoma) (Hsp70 interacting protein) pseudogene 19 [Source:HGNC Symbol;Acc:38862]	128.705	70.7168	0.549448	-0.863946	0.00179	0.0219
ENSG00000228300	C19orf24	chromosome 19 open reading frame 24 [Source:HGNC Symbol;Acc:26073]	462.884	215.412	0.46537	-1.10355	4.47e-07	3.16e-05
ENSG00000228744	RPS3AP30	ribosomal protein S3a pseudogene 30 [Source:HGNC Symbol;Acc:35538]	6.27051	2.17515	0.346886	-1.52747	0.004	0.0391
ENSG00000229205	NCRNA00200	non-protein coding RNA 200 [Source:HGNC Symbol;Acc:30974]	4.91904	0.36067	0.073321	-3.76963	7.69e-07	4.96e-05
ENSG00000229809	ZNF688	zinc finger protein 688 [Source:HGNC Symbol;Acc:30489]	331.57	171.192	0.516308	-0.953696	4.1e-05	0.00118
ENSG00000230216	HSPB1P2	heat shock 27kDa protein 1 pseudogene 2 [Source:HGNC Symbol;Acc:5252]	17.729	5.31201	0.299622	-1.73879	7.49e-05	0.00188
ENSG00000230373	AC048382.5	golgin A6 family-like 5 (pseudogene) (GOLGA6L5), non-coding RNA [Source:RefSeq DNA;Acc:NR_003246]	30.7816	14.4741	0.470218	-1.0886	0.00224	0.0258
ENSG00000231302	RPL36P2	ribosomal protein L36 pseudogene 2 [Source:HGNC Symbol;Acc:16570]	14.8015	5.90719	0.399094	-1.3252	0.00212	0.0248
ENSG00000231707	PABPC1P1	poly(A) binding protein, cytoplasmic 1 pseudogene 1 [Source:HGNC Symbol;Acc:8558]	25.8397	10.5273	0.40741	-1.29545	0.000719	0.0109
ENSG00000231793	DOC2GP	double C2-like domains, gamma, pseudogene [Source:HGNC Symbol;Acc:37962]	57.5312	24.2544	0.421588	-1.24609	0.000142	0.00308
ENSG00000232871	AC008888.7	secretory blood group 1 (SEC1), non-coding RNA [Source:RefSeq DNA;Acc:NR_004401]	31.5644	15.1515	0.480019	-1.05883	0.0052	0.0473
ENSG00000233125	ACTBP12	actin, beta pseudogene 12 [Source:HGNC Symbol;Acc:150]	6.48952	1.8768	0.289205	-1.78984	0.00239	0.0269
ENSG00000234419	CICP13	capicua homolog (Drosophila) pseudogene 13 [Source:HGNC Symbol;Acc:37907]	9.21612	3.38274	0.367046	-1.44596	0.00341	0.0348
ENSG00000234965	SHISA8	shisa homolog 8 (Xenopus laevis) [Source:HGNC Symbol;Acc:18351]	4.73963	0.52236	0.110211	-3.18166	3e-05	0.00092
ENSG00000235459	RPS26P31	ribosomal protein S26 pseudogene 31 [Source:HGNC Symbol;Acc:36614]	6.22702	2.03784	0.327258	-1.6115	0.00381	0.0379
ENSG00000235863	B3GALT4	UDP-Gal:betaGlcNAc beta 1,3-galactosyltransferase, polypeptide 4 [Source:HGNC Symbol;Acc:919]	372.936	209.86	0.562726	-0.829496	0.000275	0.00523
ENSG00000236104	ZBTB22	zinc finger and BTB domain containing 22 [Source:HGNC Symbol;Acc:13085]	760.426	427.286	0.561904	-0.831605	3.81e-05	0.00111
ENSG00000236552	RPL13AP5	ribosomal protein L13a pseudogene 5 [Source:HGNC Symbol;Acc:23736]	30478.9	15894.6	0.521497	-0.93927	1.32e-06	7.7e-05
ENSG00000236683	HMGA1P1	high mobility group AT-hook 1 pseudogene 1 [Source:HGNC Symbol;Acc:13321]	42.8618	18.4901	0.431388	-1.21294	0.000493	0.00815
ENSG00000237627	THA1P	threonine aldolase 1, pseudogene [Source:HGNC Symbol;Acc:18004]	14.9731	6.45959	0.431413	-1.21286	0.00551	0.0491
ENSG00000237872	POU5F1P4	POU class 5 homeobox 1 pseudogene 4 [Source:HGNC Symbol;Acc:33310]	9.25484	3.29732	0.356281	-1.48891	0.00362	0.0365
ENSG00000238227	C9orf69	chromosome 9 open reading frame 69 [Source:HGNC Symbol;Acc:31009]	1348.75	700.95	0.519703	-0.94424	5.18e-07	3.57e-05
ENSG00000239264	TXNDC5	thioredoxin domain containing 5 (endoplasmic reticulum) [Source:HGNC Symbol;Acc:21073]	51.6177	20.8106	0.403168	-1.31055	8.23e-05	0.00202
ENSG00000239605	C2orf61	chromosome 2 open reading frame 61 [Source:HGNC Symbol;Acc:26850]	3.88586	0.451383	0.11616	-3.10581	0.000103	0.00242
ENSG00000239697	TNFSF12	tumor necrosis factor (ligand) superfamily, member 12 [Source:HGNC Symbol;Acc:11927]	775.338	448.908	0.578984	-0.788405	9.95e-05	0.00235
ENSG00000239736	CEACAMP3	carcinoembryonic antigen-related cell adhesion molecule pseudogene 3 [Source:HGNC Symbol;Acc:1825]	25.9711	12.5889	0.48473	-1.04475	0.0029	0.031
ENSG00000239779	WBP1	WW domain binding protein 1 [Source:HGNC Symbol;Acc:12737]	270.013	150.917	0.558926	-0.839271	0.000398	0.00686
ENSG00000239857	GET4	golgi to ER traffic protein 4 homolog (S. cerevisiae) [Source:HGNC Symbol;Acc:21690]	164.02	83.826	0.511073	-0.968399	0.00027	0.00514
ENSG00000239961	LILRA4	leukocyte immunoglobulin-like receptor, subfamily A (with TM domain), member 4 [Source:HGNC Symbol;Acc:15503]	234.826	80.3485	0.342162	-1.54725	7.23e-10	1.63e-07
ENSG00000240403	KIR3DL2	killer cell immunoglobulin-like receptor, three domains, long cytoplasmic tail, 2 [Source:HGNC Symbol;Acc:6339]	346.326	202.607	0.585018	-0.773446	0.000688	0.0105
ENSG00000240463	RPS19P3	ribosomal protein S19 pseudogene 3 [Source:HGNC Symbol;Acc:23560]	1079.75	539.315	0.499481	-1.0015	9.71e-08	9.37e-06
ENSG00000240505	TNFRSF13B	tumor necrosis factor receptor superfamily, member 13B [Source:HGNC Symbol;Acc:18153]	162.864	96.1176	0.590171	-0.760795	0.00424	0.0406
ENSG00000240972	MIF	macrophage migration inhibitory factor (glycosylation-inhibiting factor) [Source:HGNC Symbol;Acc:7097]	8.96562	3.3762	0.376572	-1.409	0.00412	0.0397
ENSG00000241404	EGFL8	EGF-like-domain, multiple 8 [Source:HGNC Symbol;Acc:13944]	50.9223	22.5426	0.442686	-1.17564	0.000413	0.00707
ENSG00000241549	GUSBL1	glucuronidase, beta-like 1 [Source:HGNC Symbol;Acc:18792]	205.986	115.14	0.558972	-0.839153	0.000985	0.0139
ENSG00000241945	PWP2	PWP2 periodic tryptophan protein homolog (yeast) [Source:HGNC Symbol;Acc:9711]	873.64	509.962	0.583721	-0.776649	7.79e-05	0.00194
ENSG00000242083	RPL7AP31	ribosomal protein L7a pseudogene 31 [Source:HGNC Symbol;Acc:36857]	16.7329	6.5059	0.388809	-1.36287	0.00126	0.0167
ENSG00000242473	KIR2DP1	killer cell immunoglobulin-like receptor, two domains, pseudogene 1 [Source:HGNC Symbol;Acc:16344]	67.2702	19.1083	0.284053	-1.81577	3.2e-08	3.68e-06
ENSG00000242551	POU5F1P6	POU class 5 homeobox 1 pseudogene 6 [Source:HGNC Symbol;Acc:33312]	11.1955	4.03287	0.360221	-1.47305	0.0021	0.0247
ENSG00000242612	DECR2	2,4-dienoyl CoA reductase 2, peroxisomal [Source:HGNC Symbol;Acc:2754]	94.5372	53.3588	0.564421	-0.825157	0.00424	0.0406
ENSG00000242802	KIAA0415	KIAA0415 [Source:HGNC Symbol;Acc:22197]	1561.87	760.936	0.487195	-1.03743	1.51e-08	1.95e-06
ENSG00000243056	EIF4EBP3	eukaryotic translation initiation factor 4E binding protein 3 [Source:HGNC Symbol;Acc:3290]	12.985	4.77141	0.367455	-1.44436	0.00208	0.0246
ENSG00000243323	PTPRVP	protein tyrosine phosphatase, receptor type, V, pseudogene [Source:HGNC Symbol;Acc:13421]	27.1747	10.7542	0.395745	-1.33736	0.000373	0.00651
ENSG00000243449	C4orf48	chromosome 4 open reading frame 48 [Source:HGNC Symbol;Acc:34437]	61.2293	22.7766	0.371988	-1.42667	1.92e-05	0.000636
ENSG00000243477	NAT6	N-acetyltransferase 6 (GCN5-related) [Source:HGNC Symbol;Acc:30252]	299.218	176.241	0.589005	-0.763647	0.0013	0.0171
ENSG00000243566	UPK3B	uroplakin 3B [Source:HGNC Symbol;Acc:21444]	12.5041	2.75565	0.22038	-2.18194	8.64e-06	0.000343
ENSG00000243772	KIR2DL3	killer cell immunoglobulin-like receptor, two domains, long cytoplasmic tail, 3 [Source:HGNC Symbol;Acc:6331]	221.619	106.076	0.478641	-1.06299	1.49e-05	0.000523
ENSG00000244165	P2RY11	purinergic receptor P2Y, G-protein coupled, 11 [Source:HGNC Symbol;Acc:8540]	821.3	380.354	0.463112	-1.11057	1.76e-08	2.18e-06
ENSG00000244187	TMEM141	transmembrane protein 141 [Source:HGNC Symbol;Acc:28211]	359.629	202.486	0.56304	-0.828692	0.00028	0.00529
ENSG00000244274	DBNDD2	dysbindin (dystrobrevin binding protein 1) domain containing 2 [Source:HGNC Symbol;Acc:15881]	13.7072	5.46848	0.398949	-1.32572	0.0035	0.0355
ENSG00000244437	AC116654.5	Ig kappa chain V-III region CLL [Source:UniProtKB/Swiss-Prot;Acc:P04207]	168.886	87.2364	0.51654	-0.953047	0.000239	0.00468
ENSG00000244486	SCARF2	scavenger receptor class F, member 2 [Source:HGNC Symbol;Acc:19869]	30.0879	13.5923	0.451753	-1.14639	0.00186	0.0225
ENSG00000244560	RP4-800G7.2	AI894139 pseudogene (LOC155060), non-coding RNA [Source:RefSeq DNA;Acc:NR_036573]	141.123	83.3585	0.590682	-0.759547	0.00508	0.0465
ENSG00000247596	TWF2	twinfilin, actin-binding protein, homolog 2 (Drosophila) [Source:HGNC Symbol;Acc:9621]	1060.23	608.83	0.574246	-0.800259	3.53e-05	0.00104
ENSG00000248213	CICP16	capicua homolog (Drosophila) pseudogene 16 [Source:HGNC Symbol;Acc:38550]	21.7276	9.19479	0.423186	-1.24064	0.00166	0.0206
ENSG00000248546	ANP32C	acidic (leucine-rich) nuclear phosphoprotein 32 family, member C [Source:HGNC Symbol;Acc:16675]	362.035	183.244	0.506149	-0.982365	1.18e-05	0.000438
ENSG00000248626	GAPDHP40	glyceraldehyde 3 phosphate dehydrogenase pseudogene 40 [Source:HGNC Symbol;Acc:37797]	104.821	56.8778	0.542617	-0.881994	0.00273	0.0296
ENSG00000249489	GAPDHP70	glyceraldehyde 3 phosphate dehydrogenase pseudogene 70 [Source:HGNC Symbol;Acc:4148]	72.9727	30.5339	0.418429	-1.25695	4.11e-05	0.00118
ENSG00000250479	CHCHD10	coiled-coil-helix-coiled-coil-helix domain containing 10 [Source:HGNC Symbol;Acc:15559]	423.318	167.294	0.395197	-1.33935	2.17e-09	3.98e-07
ENSG00000253136	C15orf51	chromosome 15 open reading frame 51 [Source:HGNC Symbol;Acc:25290]	48.8146	20.4657	0.419253	-1.25411	0.000245	0.00477
ENSG00000254600	AC090651.1	GRINL1A complex locus protein 1 [Source:UniProtKB/Swiss-Prot;Acc:P0CAP1]	30.2161	11.7437	0.388657	-1.36343	9.31e-05	0.00223
ENSG00000245848	CEBPA	CCAAT/enhancer binding protein (C/EBP), alpha [Source:HGNC Symbol;Acc:1833]	1283.19	869.889	0.67791	-0.560834	0.00799896	0.0677846

## Sheet: genes up-regulated in T2D
geneID	Gene name	Description	Control (average expression - normalized readcount)	T2D (averge expression - normalized readcount)	foldChange	log2FoldChange	p-value	Benjamini and Hochberg adjusted p-value
ENSG00000243064	ABCC13	ATP-binding cassette, sub-family C (CFTR/MRP), member 13, pseudogene [Source:HGNC Symbol;Acc:16022]	1.02879	8.03025	7.80556	2.9645	2.36e-05	0.00076
ENSG00000138678	AGPAT9	1-acylglycerol-3-phosphate O-acyltransferase 9 [Source:HGNC Symbol;Acc:28157]	395.321	683.562	1.72913	0.790046	0.000326	0.0059
ENSG00000135046	ANXA1	annexin A1 [Source:HGNC Symbol;Acc:533]	9422.73	16968.4	1.80079	0.848629	3.11e-05	0.00095
ENSG00000118520	ARG1	arginase, liver [Source:HGNC Symbol;Acc:663]	48.3281	190.553	3.9429	1.97926	6.45e-10	1.5e-07
ENSG00000140450	ARRDC4	arrestin domain containing 4 [Source:HGNC Symbol;Acc:28087]	609.388	1091.04	1.79039	0.840274	6.34e-05	0.00166
ENSG00000227682	ATP5A1P2	ATP synthase, H+ transporting, mitochondrial F1 complex, alpha subunit 1 pseudogene 2 [Source:HGNC Symbol;Acc:828]	55.2441	103.98	1.88219	0.912414	0.00522	0.0474
ENSG00000177324	BEND2	BEN domain containing 2 [Source:HGNC Symbol;Acc:28509]	190.083	326.483	1.71759	0.780384	0.00364	0.0366
ENSG00000102010	BMX	BMX non-receptor tyrosine kinase [Source:HGNC Symbol;Acc:1079]	6.76685	21.4061	3.16337	1.66146	0.000325	0.00589
ENSG00000172331	BPGM	2,3-bisphosphoglycerate mutase [Source:HGNC Symbol;Acc:1093]	270.774	488.666	1.8047	0.851761	0.000527	0.00857
ENSG00000165899	C12orf64	chromosome 12 open reading frame 64 [Source:HGNC Symbol;Acc:26901]	0.0889989	2.04712	23.0016	4.52366	0.00113	0.0154
ENSG00000165985	C1QL3	complement component 1, q subcomponent-like 3 [Source:HGNC Symbol;Acc:19359]	36.1171	78.2337	2.16611	1.11511	0.000601	0.0095
ENSG00000064989	CALCRL	calcitonin receptor-like [Source:HGNC Symbol;Acc:16709]	56.9711	131.479	2.30782	1.20653	0.000156	0.00333
ENSG00000164047	CAMP	cathelicidin antimicrobial peptide [Source:HGNC Symbol;Acc:1472]	118.107	571.563	4.83938	2.27482	1.44e-05	0.000589252
ENSG00000108700	CCL8	chemokine (C-C motif) ligand 8 [Source:HGNC Symbol;Acc:10635]	6.97777	27.2953	3.91176	1.96782	0.00134007	0.0181382
ENSG00000185275	CD24P4	CD24 molecule pseudogene 4 [Source:HGNC Symbol;Acc:1649]	210.552	414.91	1.97058	0.978622	9.52e-05	0.00227
ENSG00000116815	CD58	CD58 molecule [Source:HGNC Symbol;Acc:1688]	441.601	793.406	1.79666	0.845316	0.000189	0.00386
ENSG00000079385	CEACAM1	carcinoembryonic antigen-related cell adhesion molecule 1 (biliary glycoprotein) [Source:HGNC Symbol;Acc:1814]	134.428	358.045	2.66347	1.41331	1.41e-07	1.27e-05
ENSG00000188452	CERKL	ceramide kinase-like [Source:HGNC Symbol;Acc:21699]	1874.3	3358.84	1.79205	0.841611	3.39e-05	0.00101
ENSG00000000971	CFH	complement factor H [Source:HGNC Symbol;Acc:4883]	142.772	309.048	2.16463	1.11412	5.71e-05	0.00153
ENSG00000164237	CMBL	carboxymethylenebutenolidase homolog (Pseudomonas) [Source:HGNC Symbol;Acc:25090]	11.6434	30.68	2.63496	1.39778	0.000529	0.0086
ENSG00000065618	COL17A1	collagen, type XVII, alpha 1 [Source:HGNC Symbol;Acc:2194]	17.5692	61.7801	3.51639	1.81409	5.77e-07	3.88e-05
ENSG00000163751	CPA3	carboxypeptidase A3 (mast cell) [Source:HGNC Symbol;Acc:2298]	175.575	303.976	1.73131	0.791867	0.00229	0.0262
ENSG00000119326	CTNNAL1	catenin (cadherin-associated protein), alpha-like 1 [Source:HGNC Symbol;Acc:2512]	39.0261	83.794	2.14713	1.10241	0.00129	0.017
ENSG00000196188	CTSE	cathepsin E [Source:HGNC Symbol;Acc:2530]	0.304978	3.05356	10.0124	3.32372	0.000882	0.0127
ENSG00000100448	CTSG	cathepsin G [Source:HGNC Symbol;Acc:2532]	46.5677	107.846	2.3159	1.21157	0.000122	0.00275
ENSG00000071967	CYBRD1	cytochrome b reductase 1 [Source:HGNC Symbol;Acc:20797]	725.495	1304.05	1.79746	0.845962	4.72e-05	0.00131
ENSG00000080007	DDX43	DEAD (Asp-Glu-Ala-Asp) box polypeptide 43 [Source:HGNC Symbol;Acc:18677]	39.2781	77.4677	1.97229	0.979871	0.00322	0.0334
ENSG00000223629	DEFA8P	defensin, alpha 8 pseudogene [Source:HGNC Symbol;Acc:31799]	1.53352	6.63239	4.32495	2.11268	0.00096	0.0137
ENSG00000073737	DHRS9	dehydrogenase/reductase (SDR family) member 9 [Source:HGNC Symbol;Acc:16888]	125.016	217.745	1.74173	0.800521	0.00435	0.0414
ENSG00000104093	DMXL2	Dmx-like 2 [Source:HGNC Symbol;Acc:2938]	3854.88	6499.25	1.68598	0.753586	8.28e-05	0.00203
ENSG00000134755	DSC2	desmocollin 2 [Source:HGNC Symbol;Acc:3036]	264.113	495.673	1.87675	0.908234	0.00018	0.00372
ENSG00000114346	ECT2	epithelial cell transforming sequence 2 oncogene [Source:HGNC Symbol;Acc:3155]	112.021	204.423	1.82486	0.867787	0.00208	0.0245
ENSG00000214199	EEF1A1P12	eukaryotic translation elongation factor 1 alpha 1 pseudogene 12 [Source:HGNC Symbol;Acc:3195]	550.579	997.713	1.81212	0.857677	8.73e-05	0.00211
ENSG00000233476	EEF1A1P6	eukaryotic translation elongation factor 1 alpha 1 pseudogene 6 [Source:HGNC Symbol;Acc:3201]	5422.16	9133.63	1.6845	0.75232	0.000128	0.00286
ENSG00000138798	EGF	epidermal growth factor [Source:HGNC Symbol;Acc:3229]	107.511	209.99	1.9532	0.965836	0.000683	0.0105
ENSG00000231752	EMBP1	embigin pseudogene 1 [Source:HGNC Symbol;Acc:38661]	89.8342	178.719	1.98943	0.992352	0.000762	0.0114
ENSG00000166947	EPB42	erythrocyte membrane protein band 4.2 [Source:HGNC Symbol;Acc:3381]	163.815	298.928	1.8248	0.867735	0.000991	0.014
ENSG00000157554	ERG	v-ets erythroblastosis virus E26 oncogene homolog (avian) [Source:HGNC Symbol;Acc:3446]	22.4562	53.0439	2.3621	1.24007	0.00062	0.00973
ENSG00000124491	F13A1	coagulation factor XIII, A1 polypeptide [Source:HGNC Symbol;Acc:3531]	5924.56	10144.4	1.71227	0.77591	0.000102	0.00239
ENSG00000144369	FAM171B	family with sequence similarity 171, member B [Source:HGNC Symbol;Acc:29412]	8.4753	20.4532	2.41327	1.27099	0.00405	0.0394
ENSG00000165874	FAM35B	family with sequence similarity 35, member B [Source:HGNC Symbol;Acc:31425]	4.02704	11.9446	2.96611	1.56857	0.00398	0.0391
ENSG00000189014	FAM35B2	family with sequence similarity 35, member B2 [Source:HGNC Symbol;Acc:34038]	14.2777	31.4423	2.2022	1.13894	0.00558	0.0494
ENSG00000026103	FAS	Fas (TNF receptor superfamily, member 6) [Source:HGNC Symbol;Acc:11920]	664.107	1137.48	1.71279	0.776352	0.000344	0.00613
ENSG00000118564	FBXL5	F-box and leucine-rich repeat protein 5 [Source:HGNC Symbol;Acc:13602]	4008.56	6770.97	1.68912	0.756276	0.000113	0.00259
ENSG00000129682	FGF13	fibroblast growth factor 13 [Source:HGNC Symbol;Acc:3670]	2.52655	8.2267	3.2561	1.70315	0.00237	0.0268
ENSG00000254685	FPGT	fucose-1-phosphate guanylyltransferase [Source:HGNC Symbol;Acc:3825]	268.664	480.148	1.78717	0.837677	0.000528	0.00859
ENSG00000163430	FSTL1	follistatin-like 1 [Source:HGNC Symbol;Acc:3972]	127.725	287.523	2.25111	1.17064	1.91e-05	0.000636
ENSG00000230204	FTH1P5	ferritin, heavy polypeptide 1 pseudogene 5 [Source:HGNC Symbol;Acc:3996]	782.81	1593.76	2.03595	1.0257	1.55e-06	8.72e-05
ENSG00000136542	GALNT5	UDP-N-acetyl-alpha-D-galactosamine:polypeptide N-acetylgalactosaminyltransferase 5 (GalNAc-T5) [Source:HGNC Symbol;Acc:4127]	0.236341	2.32537	9.83904	3.29852	0.00183	0.0223
ENSG00000203972	GLYATL3	glycine-N-acyltransferase-like 3 [Source:HGNC Symbol;Acc:21349]	0.108659	2.80912	25.8526	4.69224	0.000103	0.00242
ENSG00000127920	GNG11	guanine nucleotide binding protein (G protein), gamma 11 [Source:HGNC Symbol;Acc:4403]	594.678	1342.79	2.25801	1.17505	2.19e-07	1.8e-05
ENSG00000169508	GPR183	G protein-coupled receptor 183 [Source:HGNC Symbol;Acc:3128]	1250.43	2110.53	1.68785	0.755185	0.000201	0.00405
ENSG00000232561	GTF2IP1	general transcription factor IIi, pseudogene 1 [Source:HGNC Symbol;Acc:4660]	192.781	328.228	1.70259	0.767732	0.00231	0.0263
ENSG00000164116	GUCY1A3	guanylate cyclase 1, soluble, alpha 3 [Source:HGNC Symbol;Acc:4685]	129.547	235.362	1.81681	0.86141	0.00149	0.0191
ENSG00000061918	GUCY1B3	guanylate cyclase 1, soluble, beta 3 [Source:HGNC Symbol;Acc:4687]	208.287	375.814	1.80431	0.851445	0.000921	0.0132
ENSG00000170180	GYPA	glycophorin A (MNS blood group) [Source:HGNC Symbol;Acc:4702]	1.29365	11.3941	8.80771	3.13877	9.93e-07	6.12e-05
ENSG00000250361	GYPB	glycophorin B (MNS blood group) [Source:HGNC Symbol;Acc:4703]	1.66731	13.5322	8.1162	3.0208	5.21e-07	3.58e-05
ENSG00000213934	HBG1	hemoglobin, gamma A [Source:HGNC Symbol;Acc:4831]	10.3532	30.1264	2.90987	1.54096	0.000637	0.00994
ENSG00000206177	HBM	hemoglobin, mu [Source:HGNC Symbol;Acc:4826]	3.62713	30.6715	8.45612	3.08	7.27e-11	2.16e-08
ENSG00000181061	HIGD1A	HIG1 hypoxia inducible domain family, member 1A [Source:HGNC Symbol;Acc:29527]	511.465	878.368	1.71736	0.780191	0.000591	0.00938
ENSG00000231531	HINT1P1	histidine triad nucleotide binding protein 1 pseudogene 1 [Source:HGNC Symbol;Acc:18467]	62.3685	115.984	1.85965	0.895033	0.00558	0.0494
ENSG00000213707	HMGB1P10	high-mobility group box 1 pseudogene 10 [Source:HGNC Symbol;Acc:4994]	65.8868	125.807	1.90944	0.933152	0.00327	0.0337
ENSG00000181359	HSP90AA6P	heat shock protein 90kDa alpha (cytosolic), class A member 6 (pseudogene) [Source:HGNC Symbol;Acc:32536]	60.8226	115.393	1.8972	0.923872	0.0046	0.0431
ENSG00000169271	HSPB3	heat shock 27kDa protein 3 [Source:HGNC Symbol;Acc:5248]	0.088222	1.65237	18.7297	4.22726	0.00549	0.0489
ENSG00000170801	HTRA3	HtrA serine peptidase 3 [Source:HGNC Symbol;Acc:30406]	3.84344	12.6421	3.28926	1.71776	0.000476	0.00793
ENSG00000122641	INHBA	inhibin, beta A [Source:HGNC Symbol;Acc:6066]	9.97208	40.5803	4.06939	2.02481	8.63e-07	5.46e-05
ENSG00000122641	INHBA	inhibin, beta A [Source:HGNC Symbol;Acc:6066]	10.0919	40.008	3.96438	1.98709	0.00129743	0.0177181
ENSG00000183856	IQGAP3	IQ motif containing GTPase activating protein 3 [Source:HGNC Symbol;Acc:20669]	7.46136	19.8146	2.65563	1.40905	0.00147	0.0188
ENSG00000213949	ITGA1	integrin, alpha 1 [Source:HGNC Symbol;Acc:6134]	98.782	316.82	3.20727	1.68134	3.82e-09	6.34e-07
ENSG00000204001	LCN8	lipocalin 8 [Source:HGNC Symbol;Acc:27038]	10.6056	48.9286	4.61347	2.20585	4.66e-08	4.94e-06
ENSG00000116678	LEPR	leptin receptor [Source:HGNC Symbol;Acc:6554]	149.316	258.689	1.73249	0.792847	0.00377	0.0376
ENSG00000105609	LILRB5	leukocyte immunoglobulin-like receptor, subfamily B (with TM and ITIM domains), member 5 [Source:HGNC Symbol;Acc:6609]	17.5704	42.7282	2.43182	1.28204	0.000456	0.00768
ENSG00000087253	LPCAT2	lysophosphatidylcholine acyltransferase 2 [Source:HGNC Symbol;Acc:26032]	813.503	1391.87	1.71096	0.774807	0.000212	0.00423
ENSG00000188906	LRRK2	leucine-rich repeat kinase 2 [Source:HGNC Symbol;Acc:18618]	4053.16	7332.81	1.80916	0.85532	1.44e-05	0.000511
ENSG00000049323	LTBP1	latent transforming growth factor beta binding protein 1 [Source:HGNC Symbol;Acc:6714]	216.134	395.625	1.83046	0.872204	0.000568	0.00907
ENSG00000012223	LTF	lactotransferrin [Source:HGNC Symbol;Acc:6720]	1061.59	5401.78	5.08836	2.3472	2.12e-05	0.000786161
ENSG00000069535	MAOB	monoamine oxidase B [Source:HGNC Symbol;Acc:6834]	3.41141	11.4804	3.36529	1.75073	0.00134	0.0175
ENSG00000143797	MBOAT2	membrane bound O-acyltransferase domain containing 2 [Source:HGNC Symbol;Acc:25193]	191.259	352.081	1.84086	0.88038	0.000615	0.00968
ENSG00000178053	MLF1	myeloid leukemia factor 1 [Source:HGNC Symbol;Acc:7125]	11.6908	27.6579	2.36578	1.24231	0.00261	0.0286
ENSG00000196611	MMP1	matrix metallopeptidase 1 (interstitial collagenase) [Source:HGNC Symbol;Acc:7155]	3.43063	14.3324	4.17778	2.06274	8.57e-05	0.00208
ENSG00000138722	MMRN1	multimerin 1 [Source:HGNC Symbol;Acc:7178]	109.638	288.568	2.63201	1.39616	8.66e-07	5.46e-05
ENSG00000115540	MOBKL3	MOB1, Mps One Binder kinase activator-like 3 (yeast) [Source:HGNC Symbol;Acc:17261]	508.861	873.846	1.71726	0.780109	0.000526	0.00856
ENSG00000038945	MSR1	macrophage scavenger receptor 1 [Source:HGNC Symbol;Acc:7376]	176.356	368.408	2.089	1.06281	5.1e-05	0.0014
ENSG00000041515	MYO16	myosin XVI [Source:HGNC Symbol;Acc:29822]	5.28943	17.1302	3.23858	1.69536	0.000426	0.00725
ENSG00000238245	MYO5BP2	myosin VB pseudogene 2 [Source:HGNC Symbol;Acc:38496]	2.36973	9.18122	3.87437	1.95396	0.0019	0.0229
ENSG00000229644	NAMPTL	nicotinamide phosphoribosyltransferase-like [Source:HGNC Symbol;Acc:17633]	928.96	1569.9	1.68995	0.756981	0.00048	0.00798
ENSG00000213371	NAP1L1P3	nucleosome assembly protein 1-like 1 pseudogene 3 [Source:HGNC Symbol;Acc:38007]	146.883	252.527	1.71924	0.781772	0.00471	0.0439
ENSG00000061676	NCKAP1	NCK-associated protein 1 [Source:HGNC Symbol;Acc:7666]	131.543	266.026	2.02235	1.01603	0.000224	0.00441
ENSG00000229314	ORM1	orosomucoid 1 [Source:HGNC Symbol;Acc:8498]	11.4719	33.4827	2.91868	1.54532	0.000153	0.00326
ENSG00000163710	PCOLCE2	procollagen C-endopeptidase enhancer 2 [Source:HGNC Symbol;Acc:8739]	2.90298	15.3728	5.29553	2.40477	3.81e-06	0.000176
ENSG00000004799	PDK4	pyruvate dehydrogenase kinase, isozyme 4 [Source:HGNC Symbol;Acc:8812]	854.413	1576.18	1.84475	0.883428	1.58e-05	0.000549
ENSG00000116711	PLA2G4A	phospholipase A2, group IVA (cytosolic, calcium-dependent) [Source:HGNC Symbol;Acc:9035]	120.922	211.911	1.75246	0.80938	0.00388	0.0383
ENSG00000075651	PLD1	phospholipase D1, phosphatidylcholine-specific [Source:HGNC Symbol;Acc:9067]	213.504	363.685	1.70341	0.768429	0.00151	0.0192
ENSG00000152952	PLOD2	procollagen-lysine, 2-oxoglutarate 5-dioxygenase 2 [Source:HGNC Symbol;Acc:9082]	18.0458	42.0883	2.33231	1.22176	0.00158	0.0198
ENSG00000105854	PON2	paraoxonase 2 [Source:HGNC Symbol;Acc:9205]	201.135	355.805	1.76898	0.822922	0.00103	0.0143
ENSG00000163736	PPBP	pro-platelet basic protein (chemokine (C-X-C motif) ligand 7) [Source:HGNC Symbol;Acc:9240]	3837.64	8897.2	2.3184	1.21313	0.00236668	0.0280928
ENSG00000158528	PPP1R9A	protein phosphatase 1, regulatory (inhibitor) subunit 9A [Source:HGNC Symbol;Acc:14946]	17.5647	39.5462	2.25146	1.17086	0.00241	0.0271
ENSG00000092020	PPP2R3C	protein phosphatase 2, regulatory subunit B'', gamma [Source:HGNC Symbol;Acc:17485]	651.742	1121.18	1.72029	0.782651	0.000309	0.00568
ENSG00000005249	PRKAR2B	protein kinase, cAMP-dependent, regulatory, type II, beta [Source:HGNC Symbol;Acc:9392]	1459.54	2588.25	1.77333	0.826464	6.49e-05	0.00169
ENSG00000184500	PROS1	protein S (alpha) [Source:HGNC Symbol;Acc:9456]	78.3342	180.264	2.30122	1.2024	7.55e-05	0.00189
ENSG00000106772	PRUNE2	prune homolog 2 (Drosophila) [Source:HGNC Symbol;Acc:25209]	72.0571	134.216	1.86263	0.897344	0.00269	0.0292
ENSG00000188921	PTPLAD2	protein tyrosine phosphatase-like A domain containing 2 [Source:HGNC Symbol;Acc:20920]	2236.39	4017.99	1.79664	0.8453	1.53e-05	0.000534
ENSG00000163629	PTPN13	protein tyrosine phosphatase, non-receptor type 13 (APO-1/CD95 (Fas)-associated phosphatase) [Source:HGNC Symbol;Acc:9646]	152.454	262.787	1.72371	0.785519	0.00375	0.0375
ENSG00000177707	PVRL3	poliovirus receptor-related 3 [Source:HGNC Symbol;Acc:17664]	27.191	64.602	2.37586	1.24845	0.000546	0.00878
ENSG00000152932	RAB3C	RAB3C, member RAS oncogene family [Source:HGNC Symbol;Acc:30269]	2.75851	9.08821	3.29461	1.72011	0.00216	0.0251
ENSG00000127314	RAP1B	RAP1B, member of RAS oncogene family [Source:HGNC Symbol;Acc:9857]	1669.49	3181.07	1.90542	0.930106	4.92e-06	0.00022
ENSG00000100302	RASD2	RASD family, member 2 [Source:HGNC Symbol;Acc:18229]	0.470671	5.2534	11.1615	3.48046	0.0001	0.00237
ENSG00000090104	RGS1	regulator of G-protein signaling 1 [Source:HGNC Symbol;Acc:9991]	43.4915	88.6481	2.03828	1.02736	0.00251	0.0278
ENSG00000169385	RNASE2	ribonuclease, RNase A family, 2 (liver, eosinophil-derived neurotoxin) [Source:HGNC Symbol;Acc:10045]	379.087	772.952	2.03898	1.02785	9.43e-06	0.000364
ENSG00000169397	RNASE3	ribonuclease, RNase A family, 3 [Source:HGNC Symbol;Acc:10046]	34.4942	153.214	4.44175	2.15113	3.01e-10	7.74e-08
ENSG00000157576	RP11-115M6.4	HCG17955, isoform CRA_aUncharacterized protein [Source:UniProtKB/TrEMBL;Acc:A6NMX9]	31.078	71.9927	2.31652	1.21196	0.000646	0.01
ENSG00000225492	RP4-644F6.3	interferon-induced guanylate-binding protein 1 pseudogene (LOC400759), non-coding RNA [Source:RefSeq DNA;Acc:NR_003133]	25.2913	66.0717	2.61243	1.38539	0.000187	0.00383
ENSG00000117600	RP4-788L13.1	Lipid phosphate phosphatase-related protein type 4 [Source:UniProtKB/Swiss-Prot;Acc:Q7Z2D5]	2.97857	9.27797	3.1149	1.63919	0.00329	0.0339
ENSG00000235175	RPL26P37	ribosomal protein L26 pseudogene 37 [Source:HGNC Symbol;Acc:36004]	7.49714	26.3173	3.51031	1.8116	0.000116	0.00266
ENSG00000243431	RPL5P30	ribosomal protein L5 pseudogene 30 [Source:HGNC Symbol;Acc:35837]	42.1076	91.1434	2.16453	1.11406	0.000805	0.0119
ENSG00000238103	RPL9P7	ribosomal protein L9 pseudogene 7 [Source:HGNC Symbol;Acc:30335]	308.907	657.638	2.12892	1.09012	6.09e-06	0.000262
ENSG00000188856	RPSAP47	ribosomal protein SA pseudogene 47 [Source:HGNC Symbol;Acc:36162]	242.705	410.841	1.69276	0.759378	0.00229	0.0262
ENSG00000163221	S100A12	S100 calcium binding protein A12 [Source:HGNC Symbol;Acc:10489]	1848.5	3379.39	1.82818	0.87041	2.25e-05	0.000731
ENSG00000163993	S100P	S100 calcium binding protein P [Source:HGNC Symbol;Acc:10504]	80.2924	148.049	1.84387	0.882737	0.00313	0.0327
ENSG00000174175	SELP	selectin P (granule membrane protein 140kDa, antigen CD62) [Source:HGNC Symbol;Acc:10721]	287.412	544.927	1.89598	0.922942	0.000118	0.00267
ENSG00000075223	SEMA3C	sema domain, immunoglobulin domain (Ig), short basic domain, secreted, (semaphorin) 3C [Source:HGNC Symbol;Acc:10725]	164.382	288.315	1.75393	0.810589	0.0017	0.0211
ENSG00000242550	SERPINB10	serpin peptidase inhibitor, clade B (ovalbumin), member 10 [Source:HGNC Symbol;Acc:8942]	35.598	138.256	3.88382	1.95748	2.99e-09	5.11e-07
ENSG00000114204	SERPINI2	serpin peptidase inhibitor, clade I (pancpin), member 2 [Source:HGNC Symbol;Acc:8945]	20.8866	44.4307	2.12723	1.08898	0.0027	0.0293
ENSG00000004809	SLC22A16	solute carrier family 22 (organic cation/carnitine transporter), member 16 [Source:HGNC Symbol;Acc:20302]	42.4212	88.5642	2.08773	1.06194	0.000648	0.01
ENSG00000112053	SLC26A8	solute carrier family 26, member 8 [Source:HGNC Symbol;Acc:14468]	34.4605	68.5888	1.99036	0.99303	0.00407	0.0395
ENSG00000100191	SLC5A4	solute carrier family 5 (low affinity glucose cotransporter), member 4 [Source:HGNC Symbol;Acc:11039]	2.48755	8.71709	3.50428	1.80912	0.00204	0.0242
ENSG00000174640	SLCO2A1	solute carrier organic anion transporter family, member 2A1 [Source:HGNC Symbol;Acc:10955]	1.18171	4.57053	3.86773	1.95149	0.00513	0.0469
ENSG00000179542	SLITRK4	SLIT and NTRK-like family, member 4 [Source:HGNC Symbol;Acc:23502]	79.3166	161.321	2.03389	1.02424	0.000594	0.0094
ENSG00000124107	SLPI	secretory leukocyte peptidase inhibitor [Source:HGNC Symbol;Acc:11092]	29.903	84.0896	2.81208	1.49164	1.16e-05	0.000433
ENSG00000163554	SPTA1	spectrin, alpha, erythrocytic 1 (elliptocytosis 2) [Source:HGNC Symbol;Acc:11272]	5.84509	23.6377	4.04403	2.01579	8.77e-06	0.000346
ENSG00000064225	ST3GAL6	ST3 beta-galactoside alpha-2,3-sialyltransferase 6 [Source:HGNC Symbol;Acc:18080]	280.294	476.034	1.69834	0.764122	0.00131	0.0173
ENSG00000164211	STARD4	StAR-related lipid transfer (START) domain containing 4 [Source:HGNC Symbol;Acc:18058]	536.687	959.273	1.7874	0.83786	0.000128	0.00286
ENSG00000127954	STEAP4	STEAP family member 4 [Source:HGNC Symbol;Acc:21923]	673.156	1191.3	1.76972	0.82352	0.000164	0.00346
ENSG00000082146	STRADB	STE20-related kinase adaptor beta [Source:HGNC Symbol;Acc:13205]	212.801	378.447	1.77841	0.830589	0.00129	0.0171
ENSG00000198829	SUCNR1	succinate receptor 1 [Source:HGNC Symbol;Acc:4542]	9.29364	28.1904	3.0333	1.60089	0.000139	0.00304
ENSG00000147041	SYTL5	synaptotagmin-like 5 [Source:HGNC Symbol;Acc:15589]	3.23318	10.8615	3.35938	1.74819	0.000768	0.0115
ENSG00000133138	TBC1D8B	TBC1 domain family, member 8B (with GRAM domain) [Source:HGNC Symbol;Acc:24715]	24.4843	53.4417	2.18269	1.12611	0.002	0.0238
ENSG00000152760	TCTEX1D1	Tctex1 domain containing 1 [Source:HGNC Symbol;Acc:26882]	8.45712	33.365	3.94519	1.9801	3.09e-06	0.000149
ENSG00000173231	TERF1P1	telomeric repeat binding factor (NIMA-interacting) 1 pseudogene 1 [Source:HGNC Symbol;Acc:16733]	5.82726	19.1388	3.28436	1.71561	0.000374	0.00652
ENSG00000174125	TLR1	toll-like receptor 1 [Source:HGNC Symbol;Acc:11847]	1374.07	2194.37	1.59698	0.675345	0.00205624	0.0253723
ENSG00000137462	TLR2	toll-like receptor 2 [Source:HGNC Symbol;Acc:11848]	2866.75	4902.86	1.71025	0.774209	6.29e-05	0.00165
ENSG00000187554	TLR5	toll-like receptor 5 [Source:HGNC Symbol;Acc:11851]	458.822	711.788	1.55134	0.633513	0.00296515	0.0330996
ENSG00000174130	TLR6	toll-like receptor 6 [Source:HGNC Symbol;Acc:16711]	415.238	666.947	1.60618	0.683636	0.00240363	0.0284264
ENSG00000196664	TLR7	toll-like receptor 7 [Source:HGNC Symbol;Acc:15631]	856.836	1490.9	1.74	0.799089	0.000188	0.00384
ENSG00000101916	TLR8	toll-like receptor 8 [Source:HGNC Symbol;Acc:15632]	2214.15	3952.44	1.78508	0.835989	1.83e-05	0.000614
ENSG00000181458	TMEM45A	transmembrane protein 45A [Source:HGNC Symbol;Acc:25480]	8.88316	22.0144	2.47822	1.3093	0.00246	0.0274
ENSG00000152078	TMEM56	transmembrane protein 56 [Source:HGNC Symbol;Acc:26477]	9.52687	27.8563	2.92397	1.54793	0.000321	0.00583
ENSG00000152503	TRIM36	tripartite motif-containing 36 [Source:HGNC Symbol;Acc:16280]	35.5084	69.1633	1.9478	0.961844	0.00531	0.048
ENSG00000134198	TSPAN2	tetraspanin 2 [Source:HGNC Symbol;Acc:20659]	355.995	774.101	2.17447	1.12066	1.42e-06	8.17e-05
ENSG00000102595	UGGT2	UDP-glucose glycoprotein glucosyltransferase 2 [Source:HGNC Symbol;Acc:15664]	82.4146	148.084	1.79682	0.845447	0.00412	0.0397
ENSG00000197415	VEPH1	ventricular zone expressed PH domain homolog 1 (zebrafish) [Source:HGNC Symbol;Acc:25735]	37.535	86.957	2.31669	1.21207	0.000469	0.00785
ENSG00000112303	VNN2	vanin 2 [Source:HGNC Symbol;Acc:12706]	1801.92	3233.51	1.79448	0.843569	2.84e-05	0.00088
ENSG00000047597	XK	X-linked Kx blood group (McLeod syndrome) [Source:HGNC Symbol;Acc:12811]	69.1317	132.163	1.91176	0.934903	0.00256	0.0282
ENSG00000213260	YWHAZP5	tyrosine 3-monooxygenase/tryptophan 5-monooxygenase activation protein, zeta pseudogene 5 [Source:HGNC Symbol;Acc:30564]	72.1072	136.146	1.8881	0.916939	0.00299	0.0316
ENSG00000215199	YWHAZP6	tyrosine 3-monooxygenase/tryptophan 5-monooxygenase activation protein, zeta pseudogene 6 [Source:HGNC Symbol;Acc:30849]	133.9	323.664	2.4172	1.27334	2.83e-06	0.000141
ENSG00000204644	ZFP57	zinc finger protein 57 homolog (mouse) [Source:HGNC Symbol;Acc:18791]	35.6329	72.9943	2.04851	1.03458	0.00376	0.0375
ENSG00000138311	ZNF365	zinc finger protein 365 [Source:HGNC Symbol;Acc:18194]	62.7385	118.5	1.88879	0.917465	0.00269	0.0292
