# Supplementary material for: Interactome-transcriptome analysis discovers signatures complementary to GWAS Loci of Type 2 Diabetes
Source: Sci Rep. 2016 Oct 18;6:35228. doi: 10.1038/srep35228 (PMC5067504; doi:10.1038/srep35228)
Supplement: Supplementary Table S2 [file srep35228-s3.xls]

## Sheet: T2D Interactome signatures
T2D interactome signatures and differential gene expression in our discovery cohort				Signature discovered by		Expression status of Interactome signatures in T2D relevant* tissues assayed by multiple technologies in public databases (*Tissue targeted by current T2D drugs including Insulin, Metaformin, TZDs, Sulfonylureas, GLP-1 receptor agonist, DPP4 inhibitors, Amylin meimetics, Meglitinides, alpha-Glucosidase inhibitors) [Tissue Expression Database; PMID: 26157623] (RNA-Seq: RNA-Seq Atlas; HPA-RNA: The …
Interactome signatures (HUGO names)	Gene description	log2Fold Change (-ve means down-regulated in T2D)	Benjamini and Hochberg adjusted p-value	jActive	DIAMOnD	Adipose tissue~Exon array	Adipose tissue~RNA-seq	Adipose tissue~UniProtKB-RC	Brain~GNF	Brain~HPM	Brain~UniGene	Brain~UniProtKB-RC	Cardiac muscle~HPA	Cardiac muscle~HPA-RNA	Cardiac muscle~UniProtKB-RC	Intestine~UniGene	Intestine~UniProtKB-RC	Liver~Exon array	Liver~GNF	Liver~HPA	Liver~HPA-RNA	Liver~HPM	Liver~RNA-seq	Liver~UniGene	Liver~UniProtKB-RC	Muscle~UniGene	Muscle~UniProtKB-RC	Pancreas~GNF	Pancreas~HPA	Pancreas~HPA-RNA	Pancreas~HPM	Pancreas~UniGene	Pancreas~UniProtKB-RC	Pectoral muscle~UniProtKB-RC	Skeletal muscle~Exon array	Skeletal muscle~GNF	Skeletal muscle~HPA	Skeletal muscle~HPA-RNA	Skeletal muscle~RNA-seq	Skeletal muscle~UniProtKB-RC	Slow muscle~UniProtKB-RC	Smooth muscle~HPA	Smooth muscle~HPA-RNA	Small intestine~GNF	Small intestine~HPA	Small intestine~HPA-RNA	Small intestine~UniProtKB-RC
AAMP	angio-associated, migratory cell protein [Source:HGNC Symbol;Acc:18]	-0.797909	0.000493	T	F	105 intensity units	8.54 RPKM	.	92 Intensity units	4 peptides	131 ESTs	CURATED	Low: 1 antibody	51.0 FPKM	.	34 ESTs	.	136 intensity units	38 Intensity units	Medium: 1 antibody	41.1 FPKM	5 peptides	8.179 RPKM	.	CURATED	27 ESTs	.	.	Medium: 1 antibody	39.0 FPKM	5 peptides	26 ESTs	.	.	151 intensity units	21 Intensity units	.	37.9 FPKM	5.098 RPKM	.	.	High: 1 antibody	58.4 FPKM	24 Intensity units	.	.	.
ABCA2	ATP-binding cassette, sub-family A (ABC1), member 2 [Source:HGNC Symbol;Acc:32]	-1.11105	2.32e-08	T	F	173 intensity units	0.68 RPKM	.	.	.	298 ESTs	CURATED	Low: 1 antibody	14.0 FPKM	.	15 ESTs	.	186 intensity units	.	Medium: 1 antibody	9.8 FPKM	2 peptides	.	.	CURATED	.	.	.	Medium: 1 antibody	9.9 FPKM	2 peptides	13 ESTs	.	.	193 intensity units	.	Medium: 1 antibody	8.4 FPKM	.	.	.	Medium: 1 antibody	6.2 FPKM	.	.	.	.
ABCB8	ATP-binding cassette, sub-family B (MDR/TAP), member 8 [Source:HGNC Symbol;Acc:49]	-0.859927	0.000384	T	F	.	.	.	.	3 peptides	126 ESTs	.	Medium: 1 antibody	10.4 FPKM	.	16 ESTs	.	65 intensity units	.	Medium: 1 antibody	9.1 FPKM	12 peptides	.	13 ESTs	.	.	.	.	Medium: 1 antibody	6.4 FPKM	1 peptide	.	.	.	66 intensity units	.	Medium: 1 antibody	9.9 FPKM	.	.	.	Medium: 1 antibody	11.9 FPKM	.	.	.	.
ABI3	ABI family, member 3 [Source:HGNC Symbol;Acc:29859]	-0.801522	0.000403	T	F	105 intensity units	.	.	.	.	.	.	High: 1 antibody	4.2 FPKM	.	.	.	102 intensity units	.	.	3.0 FPKM	2 peptides	0.562 RPKM	.	CURATED	.	.	.	.	.	3 peptides	.	.	.	64 intensity units	.	High: 1 antibody	.	.	.	.	Medium: 1 antibody	6.7 FPKM	.	Low: 1 antibody	.	.
ACAP1	ArfGAP with coiled-coil, ankyrin repeat and PH domains 1 [Source:HGNC Symbol;Acc:16467]	-0.846222	5.94e-05	T	F	108 intensity units	.	.	.	.	17 ESTs	.	Low: 1 antibody	6.8 FPKM	.	.	.	74 intensity units	.	Medium: 1 antibody	3.9 FPKM	1 peptide	.	.	.	.	.	.	High: 1 antibody	.	1 peptide	.	.	.	71 intensity units	43 Intensity units	Low: 1 antibody	11.0 FPKM	0.31 RPKM	.	.	Low: 1 antibody	4.8 FPKM	.	.	.	.
ADAMTSL4	ADAMTS-like 4 [Source:HGNC Symbol;Acc:19706]	-0.852204	0.000411	T	F	216 intensity units	0.489 RPKM	.	.	.	.	.	Low: 1 antibody	12.2 FPKM	.	.	.	166 intensity units	35 Intensity units	Medium: 1 antibody	11.7 FPKM	2 peptides	0.328 RPKM	.	CURATED	.	.	31 Intensity units	Medium: 1 antibody	2.0 FPKM	.	.	.	.	482 intensity units	39 Intensity units	Medium: 1 antibody	19.6 FPKM	0.492 RPKM	.	.	Low: 1 antibody	18.2 FPKM	35 Intensity units	.	.	.
ADORA1	adenosine A1 receptor [Source:HGNC Symbol;Acc:262]	-1.95891	0.00382	T	F	.	0.327 RPKM	.	.	.	141 ESTs	CURATED	.	7.5 FPKM	.	.	.	.	.	.	.	.	.	.	.	.	.	.	.	5.6 FPKM	.	.	.	.	.	25 Intensity units	.	.	.	.	.	.	.	.	.	.	.
ADORA2A	adenosine A2a receptor [Source:HGNC Symbol;Acc:263]	-1.58631	0.00504	T	F	.	.	.	.	27 peptides	42 ESTs	CURATED	.	3.6 FPKM	.	.	.	.	.	.	2.0 FPKM	39 peptides	.	.	.	.	.	.	.	.	4 peptides	.	.	.	.	.	.	.	.	.	.	.	.	.	.	.	.
ADRM1	adhesion regulating molecule 1 [Source:HGNC Symbol;Acc:15759]	-0.940887	0.000402	T	F	402 intensity units	1.389 RPKM	.	.	8 peptides	99 ESTs	CURATED	.	40.1 FPKM	.	40 ESTs	.	467 intensity units	206 Intensity units	Medium: 1 antibody	35.8 FPKM	10 peptides	2.892 RPKM	21 ESTs	CURATED	.	.	75 Intensity units	High: 1 antibody	37.3 FPKM	9 peptides	26 ESTs	CURATED	.	1130 intensity units	92 Intensity units	Medium: 1 antibody	91.1 FPKM	3.667 RPKM	.	.	Medium: 1 antibody	23.3 FPKM	65 Intensity units	.	.	.
AGAP3	ArfGAP with GTPase domain, ankyrin repeat and PH domain 3 [Source:HGNC Symbol;Acc:16923]	-0.758732	0.00286	T	F	83 intensity units	3.511 RPKM	.	.	15 peptides	113 ESTs	CURATED	Medium: 1 antibody	23.2 FPKM	.	.	.	105 intensity units	423 Intensity units	Medium: 1 antibody	15.9 FPKM	3 peptides	1.479 RPKM	.	CURATED	.	.	430 Intensity units	Medium: 1 antibody	24.8 FPKM	6 peptides	12 ESTs	.	.	130 intensity units	291 Intensity units	Medium: 1 antibody	23.0 FPKM	0.75 RPKM	.	.	Medium: 1 antibody	28.9 FPKM	415 Intensity units	.	.	.
AHDC1	AT hook, DNA binding motif, containing 1 [Source:HGNC Symbol;Acc:25230]	-1.31345	1.72e-08	T	F	.	.	.	.	4 peptides	19 ESTs	CURATED	Low: 1 antibody\nMedium: 1 antibody	4.1 FPKM	.	.	.	.	.	Medium: 2 antibodies	2.1 FPKM	.	.	.	CURATED	.	.	.	High: 1 antibody\nMedium: 1 antibody	2.3 FPKM	1 peptide	.	.	.	.	.	Low: 1 antibody\nMedium: 1 antibody	11.3 FPKM	1.784 RPKM	.	.	Low: 1 antibody\nMedium: 1 antibody	4.7 FPKM	.	.	.	.
AKNA	AT-hook transcription factor [Source:HGNC Symbol;Acc:24108]	-0.947205	1.67e-05	T	F	421 intensity units	0.537 RPKM	.	.	.	13 ESTs	CURATED	.	3.2 FPKM	.	.	.	222 intensity units	.	.	4.3 FPKM	.	.	.	.	.	.	.	.	1.9 FPKM	.	.	.	.	71 intensity units	.	.	.	.	.	.	.	19.2 FPKM	.	.	.	.
AKT2	v-akt murine thymoma viral oncogene homolog 2 [Source:HGNC Symbol;Acc:392]	-0.775072	0.000442	T	T	321 intensity units	1.486 RPKM	.	.	10 peptides	161 ESTs	.	.	78.9 FPKM	.	31 ESTs	.	325 intensity units	.	Medium: 1 antibody	48.4 FPKM	9 peptides	1.516 RPKM	.	CURATED	.	.	.	High: 1 antibody	37.8 FPKM	6 peptides	30 ESTs	.	.	712 intensity units	.	.	93.9 FPKM	1.259 RPKM	.	.	Low: 1 antibody	66.3 FPKM	.	.	.	.
ALS2CL	ALS2 C-terminal like [Source:HGNC Symbol;Acc:20605]	-0.834639	0.00149	T	F	.	0.364 RPKM	.	.	.	19 ESTs	.	Low: 2 antibodies	12.9 FPKM	.	.	.	.	46 Intensity units	.	5.3 FPKM	1 peptide	0.427 RPKM	.	CURATED	.	.	35 Intensity units	Medium: 2 antibodies	4.6 FPKM	.	.	.	.	.	56 Intensity units	Low: 1 antibody\nMedium: 1 antibody	12.9 FPKM	.	.	.	.	7.9 FPKM	57 Intensity units	.	.	.
AMDHD2	amidohydrolase domain containing 2 [Source:HGNC Symbol;Acc:24262]	-1.11271	3.86e-06	T	F	78 intensity units	.	.	.	.	24 ESTs	.	Medium: 2 antibodies	5.3 FPKM	.	.	.	99 intensity units	.	.	4.2 FPKM	3 peptides	.	.	.	.	.	.	Low: 2 antibodies	4.6 FPKM	3 peptides	.	.	.	80 intensity units	.	Low: 1 antibody\nMedium: 1 antibody	3.9 FPKM	.	.	.	High: 1 antibody\nMedium: 1 antibody	4.2 FPKM	.	.	.	.
ANXA1	annexin A1 [Source:HGNC Symbol;Acc:533]	0.848629	0.00095	T	T	627 intensity units	552.954 RPKM	.	.	12 peptides	99 ESTs	.	Low: 5 antibodies	83.0 FPKM	.	42 ESTs	.	114 intensity units	.	Low: 5 antibodies	33.1 FPKM	31 peptides	5.213 RPKM	190 ESTs	CURATED	19 ESTs	.	25 Intensity units	Low: 5 antibodies	29.7 FPKM	26 peptides	25 ESTs	.	.	213 intensity units	55 Intensity units	.	15.2 FPKM	19.266 RPKM	.	.	Low: 5 antibodies	241.0 FPKM	69 Intensity units	.	.	.
APBA2	amyloid beta (A4) precursor protein-binding, family A, member 2 [Source:HGNC Symbol;Acc:579]	-1.29932	2.22e-10	T	F	.	.	.	.	2 peptides	126 ESTs	CURATED	Medium: 1 antibody	.	.	.	.	.	.	Medium: 1 antibody	.	1 peptide	.	.	.	.	.	.	Medium: 1 antibody	.	.	.	.	.	.	29 Intensity units	Medium: 1 antibody	.	.	.	.	Medium: 1 antibody	.	.	.	.	.
ARFGAP1	ADP-ribosylation factor GTPase activating protein 1 [Source:HGNC Symbol;Acc:15852]	-0.931046	2.27e-05	T	F	95 intensity units	0.452 RPKM	.	.	7 peptides	230 ESTs	CURATED	Low: 1 antibody\nMedium: 1 antibody	17.5 FPKM	.	24 ESTs	.	124 intensity units	36 Intensity units	Low: 1 antibody\nMedium: 1 antibody	10.8 FPKM	7 peptides	0.623 RPKM	.	CURATED	.	.	42 Intensity units	High: 1 antibody\nMedium: 1 antibody	25.1 FPKM	9 peptides	.	.	.	78 intensity units	36 Intensity units	Low: 2 antibodies	17.0 FPKM	0.397 RPKM	.	.	Low: 1 antibody\nMedium: 1 antibody	21.4 FPKM	33 Intensity units	.	.	.
ARFRP1	ADP-ribosylation factor related protein 1 [Source:HGNC Symbol;Acc:662]	-0.892692	0.000328	T	F	114 intensity units	2.007 RPKM	.	.	.	57 ESTs	CURATED	Medium: 1 antibody	16.9 FPKM	.	.	.	101 intensity units	105 Intensity units	Medium: 1 antibody	8.6 FPKM	.	1.832 RPKM	.	.	.	.	74 Intensity units	High: 1 antibody	7.1 FPKM	4 peptides	22 ESTs	.	.	137 intensity units	194 Intensity units	Medium: 1 antibody	14.1 FPKM	1.242 RPKM	.	.	Low: 1 antibody	11.8 FPKM	51 Intensity units	.	.	.
ARID5A	AT rich interactive domain 5A (MRF1-like) [Source:HGNC Symbol;Acc:17361]	-1.13495	9.29e-08	T	F	129 intensity units	0.533 RPKM	.	.	.	22 ESTs	.	Low: 1 antibody	15.7 FPKM	.	.	.	105 intensity units	.	Medium: 1 antibody	10.5 FPKM	.	0.918 RPKM	.	.	.	.	.	Medium: 1 antibody	4.8 FPKM	.	19 ESTs	.	.	180 intensity units	.	Low: 1 antibody	7.4 FPKM	0.847 RPKM	.	.	Low: 1 antibody	19.0 FPKM	.	.	.	.
ARRDC1	arrestin domain containing 1 [Source:HGNC Symbol;Acc:28633]	-0.924264	3.3e-05	T	F	105 intensity units	.	.	.	.	31 ESTs	.	Low: 1 antibody	13.6 FPKM	.	21 ESTs	.	144 intensity units	105 Intensity units	Medium: 1 antibody	13.6 FPKM	1 peptide	0.431 RPKM	.	CURATED	.	.	96 Intensity units	Medium: 1 antibody	16.7 FPKM	2 peptides	21 ESTs	.	.	106 intensity units	92 Intensity units	High: 1 antibody	9.4 FPKM	.	.	.	.	11.5 FPKM	96 Intensity units	.	.	.
ATAD3A	ATPase family, AAA domain containing 3A [Source:HGNC Symbol;Acc:25567]	-1.21798	5.65e-06	T	F	.	.	.	.	6 peptides	43 ESTs	CURATED	Medium: 1 antibody	5.8 FPKM	.	.	.	.	.	Medium: 1 antibody	4.0 FPKM	14 peptides	0.714 RPKM	.	.	.	.	.	High: 1 antibody	5.8 FPKM	8 peptides	24 ESTs	.	.	.	.	Medium: 1 antibody	10.0 FPKM	0.443 RPKM	.	.	Low: 1 antibody	4.2 FPKM	.	.	.	.
ATAD3B	ATPase family, AAA domain containing 3B [Source:HGNC Symbol;Acc:24007]	-0.976194	5.38e-05	T	F	101 intensity units	.	.	.	8 peptides	41 ESTs	CURATED	Medium: 1 antibody	3.4 FPKM	.	12 ESTs	.	137 intensity units	.	Medium: 1 antibody	2.5 FPKM	25 peptides	.	.	.	.	.	.	High: 1 antibody	5.6 FPKM	17 peptides	15 ESTs	.	.	165 intensity units	.	Medium: 1 antibody	6.6 FPKM	.	.	.	Low: 1 antibody	4.2 FPKM	.	.	.	.
ATG2A	ATG2 autophagy related 2 homolog A (S. cerevisiae) [Source:HGNC Symbol;Acc:29028]	-1.12936	1.17e-07	T	F	101 intensity units	.	.	30 Intensity units	1 peptide	19 ESTs	CURATED	.	3.4 FPKM	.	.	.	147 intensity units	54 Intensity units	Low: 1 antibody	6.2 FPKM	3 peptides	0.445 RPKM	.	CURATED	.	.	34 Intensity units	.	3.8 FPKM	.	.	.	.	208 intensity units	.	.	4.3 FPKM	.	.	.	.	3.4 FPKM	29 Intensity units	.	.	.
ATP13A2	ATPase type 13A2 [Source:HGNC Symbol;Acc:30213]	-0.837884	0.000442	T	F	.	.	.	.	.	71 ESTs	CURATED	Medium: 1 antibody	4.8 FPKM	.	.	.	.	.	High: 1 antibody	.	.	.	.	.	.	.	.	High: 1 antibody	18.7 FPKM	.	21 ESTs	.	.	.	.	Medium: 1 antibody	4.8 FPKM	.	.	.	Medium: 1 antibody	8.0 FPKM	.	.	.	.
ATP2A1	ATPase, Ca++ transporting, cardiac muscle, fast twitch 1 [Source:HGNC Symbol;Acc:811]	-1.41074	0.000116	T	F	454 intensity units	.	.	.	6 peptides	.	.	.	.	.	.	.	102 intensity units	.	.	1.7 FPKM	11 peptides	.	20 ESTs	.	102 ESTs	.	.	.	.	20 peptides	.	.	.	6256 intensity units	27 Intensity units	Medium: 1 antibody	1985.2 FPKM	129.492 RPKM	CURATED	.	.	.	.	.	2.7 FPKM	.
ATXN2L	ataxin 2-like [Source:HGNC Symbol;Acc:31326]	-0.865028	4.36e-05	T	F	307 intensity units	3.052 RPKM	.	.	17 peptides	53 ESTs	CURATED	Low: 2 antibodies	15.8 FPKM	.	23 ESTs	.	247 intensity units	101 Intensity units	Low: 2 antibodies	14.3 FPKM	16 peptides	3.627 RPKM	.	CURATED	.	.	57 Intensity units	Medium: 2 antibodies	19.0 FPKM	13 peptides	21 ESTs	.	.	301 intensity units	134 Intensity units	Low: 2 antibodies	16.5 FPKM	5.596 RPKM	.	.	Low: 2 antibodies	33.9 FPKM	32 Intensity units	.	.	.
AURKAIP1	aurora kinase A interacting protein 1 [Source:HGNC Symbol;Acc:24114]	-1.18284	7.07e-07	T	F	332 intensity units	5.452 RPKM	.	.	.	52 ESTs	.	Medium: 1 antibody	77.4 FPKM	.	40 ESTs	.	475 intensity units	.	.	33.0 FPKM	1 peptide	9.535 RPKM	.	.	.	.	.	Medium: 1 antibody	32.4 FPKM	1 peptide	25 ESTs	CURATED	.	1176 intensity units	.	Low: 1 antibody	101.5 FPKM	4.964 RPKM	.	.	Medium: 1 antibody	19.9 FPKM	.	.	.	.
AXIN1	axin 1 [Source:HGNC Symbol;Acc:903]	-0.942796	1.66e-05	T	F	.	0.682 RPKM	.	.	.	20 ESTs	.	Medium: 1 antibody	4.0 FPKM	.	12 ESTs	.	.	.	Medium: 1 antibody	2.7 FPKM	.	0.934 RPKM	.	CURATED	.	.	.	Medium: 1 antibody	5.5 FPKM	.	.	.	.	70 intensity units	.	High: 1 antibody	5.8 FPKM	0.766 RPKM	.	.	Medium: 1 antibody	5.4 FPKM	.	.	.	.
B4GALT7	xylosylprotein beta 1,4-galactosyltransferase, polypeptide 7 (galactosyltransferase I) [Source:HGNC Symbol;Acc:930]	-0.961053	0.000271	T	F	62 intensity units	.	.	.	.	24 ESTs	.	Medium: 1 antibody	10.4 FPKM	.	.	.	66 intensity units	.	Low: 1 antibody	5.3 FPKM	1 peptide	.	.	.	.	.	.	Medium: 1 antibody	15.3 FPKM	.	.	CURATED	.	74 intensity units	22 Intensity units	Low: 1 antibody	5.8 FPKM	.	.	.	Low: 1 antibody	8.2 FPKM	.	.	.	.
BAHD1	bromo adjacent homology domain containing 1 [Source:HGNC Symbol;Acc:29153]	-0.759042	0.00135	T	F	88 intensity units	0.438 RPKM	.	.	.	30 ESTs	CURATED	Low: 1 antibody\nMedium: 1 antibody	6.2 FPKM	.	15 ESTs	.	79 intensity units	24 Intensity units	.	7.1 FPKM	.	0.43 RPKM	.	.	.	.	.	.	6.4 FPKM	.	12 ESTs	CURATED	.	103 intensity units	28 Intensity units	Low: 1 antibody\nMedium: 1 antibody	3.0 FPKM	.	.	.	Low: 1 antibody\nMedium: 1 antibody	8.0 FPKM	.	.	.	.
BAX	BCL2-associated X protein [Source:HGNC Symbol;Acc:959]	-0.753301	0.00182	T	F	109 intensity units	1.526 RPKM	.	.	10 peptides	.	CURATED	High: 1 antibody\nLow: 1 antibody	16.7 FPKM	.	.	.	163 intensity units	.	Medium: 2 antibodies	27.3 FPKM	13 peptides	2.683 RPKM	.	.	.	.	.	High: 2 antibodies	12.4 FPKM	10 peptides	.	.	.	562 intensity units	.	.	9.3 FPKM	0.953 RPKM	.	.	Low: 2 antibodies	41.5 FPKM	.	.	.	.
BCL3	B-cell CLL/lymphoma 3 [Source:HGNC Symbol;Acc:998]	-1.0453	9.69e-06	T	T	159 intensity units	.	.	.	1 peptide	.	.	Medium: 1 antibody	5.0 FPKM	.	14 ESTs	.	295 intensity units	.	.	29.8 FPKM	1 peptide	0.63 RPKM	.	.	.	.	.	.	9.1 FPKM	.	11 ESTs	.	.	134 intensity units	.	.	2.7 FPKM	0.477 RPKM	.	.	.	12.4 FPKM	.	.	.	.
BCL7C	B-cell CLL/lymphoma 7C [Source:HGNC Symbol;Acc:1006]	-1.08769	1.27e-05	T	F	182 intensity units	.	.	.	.	15 ESTs	CURATED	Medium: 1 antibody	11.8 FPKM	.	12 ESTs	.	119 intensity units	64 Intensity units	Low: 1 antibody	3.5 FPKM	2 peptides	.	.	CURATED	.	.	44 Intensity units	Medium: 1 antibody	5.2 FPKM	2 peptides	.	CURATED	.	244 intensity units	47 Intensity units	Low: 1 antibody	7.3 FPKM	.	CURATED	.	.	10.4 FPKM	39 Intensity units	.	.	.
BRF1	BRF1 homolog, subunit of RNA polymerase III transcription initiation factor IIIB (S. cerevisiae) [Source:HGNC Symbol;Acc:11551]	-1.03074	2.04e-05	T	F	64 intensity units	.	.	.	.	121 ESTs	CURATED	.	5.9 FPKM	.	.	.	.	.	.	5.1 FPKM	.	0.41 RPKM	.	CURATED	.	.	.	.	8.3 FPKM	.	.	.	.	109 intensity units	.	.	11.1 FPKM	.	.	.	.	6.8 FPKM	.	.	.	.
C16orf58	chromosome 16 open reading frame 58 [Source:HGNC Symbol;Acc:25848]	-0.85638	0.000319	T	F	224 intensity units	0.519 RPKM	.	.	3 peptides	191 ESTs	.	Low: 1 antibody	30.9 FPKM	.	36 ESTs	.	504 intensity units	22 Intensity units	.	31.7 FPKM	6 peptides	1.527 RPKM	19 ESTs	.	.	.	.	Medium: 1 antibody	34.7 FPKM	10 peptides	25 ESTs	.	.	110 intensity units	.	.	10.4 FPKM	.	.	.	.	36.4 FPKM	.	.	.	.
C1orf228	chromosome 1 open reading frame 228 [Source:HGNC Symbol;Acc:34345]	-1.22942	7.24e-05	T	F	.	.	.	.	.	11 ESTs	.	Medium: 1 antibody	.	.	.	.	.	.	.	4.3 FPKM	.	.	.	.	.	.	.	Medium: 1 antibody	.	.	.	.	.	.	.	Low: 1 antibody	.	.	.	.	Medium: 1 antibody	3.7 FPKM	.	.	.	.
C1orf35	chromosome 1 open reading frame 35 [Source:HGNC Symbol;Acc:19032]	-0.880921	0.00207	T	F	.	2.192 RPKM	.	.	1 peptide	16 ESTs	.	Medium: 1 antibody	4.1 FPKM	.	16 ESTs	.	.	1383 Intensity units	Medium: 1 antibody	2.7 FPKM	1 peptide	0.691 RPKM	.	.	.	.	801 Intensity units	Medium: 1 antibody	5.3 FPKM	.	.	.	.	71 intensity units	199 Intensity units	Medium: 1 antibody	4.6 FPKM	0.983 RPKM	.	.	Medium: 1 antibody	4.1 FPKM	1920 Intensity units	.	.	.
C1orf86	chromosome 1 open reading frame 86 [Source:HGNC Symbol;Acc:26428]	-1.20234	3.48e-06	T	F	195 intensity units	.	.	.	.	33 ESTs	.	.	6.5 FPKM	.	.	.	156 intensity units	55 Intensity units	Medium: 1 antibody	5.6 FPKM	.	.	.	.	.	.	26 Intensity units	High: 1 antibody	5.6 FPKM	.	16 ESTs	.	.	180 intensity units	42 Intensity units	.	6.1 FPKM	.	.	.	.	6.4 FPKM	58 Intensity units	.	.	.
C7orf43	chromosome 7 open reading frame 43 [Source:HGNC Symbol;Acc:25604]	-0.878583	8.89e-05	T	F	.	0.351 RPKM	.	.	3 peptides	14 ESTs	.	Low: 1 antibody\nMedium: 2 antibodies	5.5 FPKM	.	.	.	.	73 Intensity units	High: 1 antibody\nLow: 2 antibodies	5.3 FPKM	.	.	.	.	.	.	58 Intensity units	High: 1 antibody\nMedium: 2 antibodies	6.4 FPKM	.	.	.	.	.	56 Intensity units	High: 1 antibody\nLow: 2 antibodies	2.9 FPKM	.	.	.	Low: 2 antibodies\nMedium: 1 antibody	8.8 FPKM	83 Intensity units	Medium: 3 antibodies	.	.
C9orf114	chromosome 9 open reading frame 114 [Source:HGNC Symbol;Acc:26933]	-0.803482	0.00139	T	F	84 intensity units	3.462 RPKM	.	.	.	23 ESTs	CURATED	Medium: 1 antibody	11.2 FPKM	.	.	.	133 intensity units	.	.	13.6 FPKM	2 peptides	3.907 RPKM	.	.	.	.	.	Medium: 1 antibody	12.8 FPKM	2 peptides	.	.	.	167 intensity units	.	Low: 1 antibody	10.5 FPKM	1.45 RPKM	.	.	.	13.0 FPKM	.	.	.	.
C9orf142	chromosome 9 open reading frame 142 [Source:HGNC Symbol;Acc:27849]	-1.12711	3.06e-07	T	F	151 intensity units	.	.	.	6 peptides	20 ESTs	CURATED	.	13.7 FPKM	.	.	.	229 intensity units	.	Low: 1 antibody	7.1 FPKM	7 peptides	0.349 RPKM	.	CURATED	.	.	.	High: 1 antibody	19.1 FPKM	10 peptides	.	.	.	185 intensity units	.	.	7.8 FPKM	.	.	.	Low: 1 antibody	12.6 FPKM	.	.	.	.
CABIN1	calcineurin binding protein 1 [Source:HGNC Symbol;Acc:24187]	-0.907986	1.77e-05	T	F	.	0.473 RPKM	.	.	.	31 ESTs	CURATED	Medium: 1 antibody	9.0 FPKM	.	23 ESTs	.	.	62 Intensity units	Low: 1 antibody	3.4 FPKM	.	0.494 RPKM	.	CURATED	.	.	54 Intensity units	Medium: 1 antibody	6.5 FPKM	1 peptide	11 ESTs	.	.	.	89 Intensity units	Medium: 1 antibody	5.6 FPKM	0.443 RPKM	.	.	Medium: 1 antibody	12.7 FPKM	44 Intensity units	.	.	.
CACNA1I	calcium channel, voltage-dependent, T type, alpha 1I subunit [Source:HGNC Symbol;Acc:1396]	-1.22717	2.2e-08	T	F	.	.	.	.	.	20 ESTs	CURATED	.	.	.	.	.	.	.	.	.	.	.	.	.	.	.	.	.	.	.	.	.	.	.	.	.	.	.	.	.	.	.	.	.	.	.
CACNA2D2	calcium channel, voltage-dependent, alpha 2/delta subunit 2 [Source:HGNC Symbol;Acc:1400]	-0.951535	2.81e-05	T	F	.	.	.	.	31 peptides	19 ESTs	CURATED	Low: 1 antibody	4.4 FPKM	.	.	.	.	.	.	.	1 peptide	.	.	.	.	.	.	Low: 1 antibody	1.6 FPKM	1 peptide	.	.	.	.	26 Intensity units	.	.	.	.	.	.	.	.	.	.	.
CAMTA2	calmodulin binding transcription activator 2 [Source:HGNC Symbol;Acc:18807]	-0.88278	5.9e-05	T	F	236 intensity units	0.747 RPKM	.	.	.	86 ESTs	CURATED	.	16.6 FPKM	.	12 ESTs	.	174 intensity units	.	.	7.2 FPKM	.	0.661 RPKM	.	.	.	.	.	.	12.3 FPKM	1 peptide	.	.	.	579 intensity units	.	.	26.5 FPKM	1.203 RPKM	.	.	.	26.9 FPKM	.	.	.	.
CARD11	caspase recruitment domain family, member 11 [Source:HGNC Symbol;Acc:16393]	-0.962833	2.89e-06	T	F	.	.	.	.	.	.	.	Low: 1 antibody	.	.	.	.	.	.	Medium: 1 antibody	.	.	.	.	.	.	.	.	Low: 1 antibody	.	1 peptide	.	.	.	.	.	Low: 1 antibody	.	.	.	.	.	.	.	.	.	.
CARD9	caspase recruitment domain family, member 9 [Source:HGNC Symbol;Acc:16391]	-0.843203	0.000947	T	F	710 intensity units	.	.	.	.	12 ESTs	.	Low: 1 antibody	.	.	.	.	164 intensity units	.	.	.	.	.	.	.	.	CURATED	.	.	.	1 peptide	.	.	.	264 intensity units	.	.	.	.	.	.	.	2.0 FPKM	.	.	.	.
CASZ1	castor zinc finger 1 [Source:HGNC Symbol;Acc:26002]	-0.876104	0.00208	T	F	.	.	.	.	.	.	.	Low: 1 antibody\nMedium: 1 antibody	6.8 FPKM	.	.	.	.	23 Intensity units	High: 1 antibody\nLow: 1 antibody	.	.	.	.	.	.	.	.	High: 1 antibody\nLow: 1 antibody	2.6 FPKM	.	.	CURATED	.	161 intensity units	22 Intensity units	Low: 1 antibody\nMedium: 1 antibody	12.2 FPKM	1.646 RPKM	.	.	.	4.6 FPKM	22 Intensity units	.	.	.
CBX6	chromobox homolog 6 [Source:HGNC Symbol;Acc:1556]	-0.848438	9.19e-05	T	F	356 intensity units	1.371 RPKM	.	.	.	59 ESTs	.	Medium: 1 antibody	11.8 FPKM	.	.	.	145 intensity units	117 Intensity units	Low: 1 antibody	.	.	0.719 RPKM	.	.	.	.	111 Intensity units	Low: 1 antibody	6.6 FPKM	2 peptides	.	.	.	223 intensity units	129 Intensity units	Low: 1 antibody	2.4 FPKM	0.742 RPKM	.	.	Medium: 1 antibody	24.4 FPKM	121 Intensity units	.	.	.
CBX7	chromobox homolog 7 [Source:HGNC Symbol;Acc:1557]	-0.786471	0.000355	T	F	137 intensity units	5.932 RPKM	.	.	.	60 ESTs	.	Low: 2 antibodies\nMedium: 1 antibody	40.8 FPKM	.	.	.	88 intensity units	44 Intensity units	Low: 2 antibodies\nMedium: 1 antibody	4.5 FPKM	.	2.239 RPKM	.	.	.	.	47 Intensity units	Low: 1 antibody\nMedium: 2 antibodies	9.6 FPKM	.	21 ESTs	.	.	272 intensity units	69 Intensity units	Low: 1 antibody\nMedium: 2 antibodies	27.4 FPKM	14.217 RPKM	.	.	Low: 1 antibody\nMedium: 2 antibodies	27.2 FPKM	87 Intensity units	.	.	.
CCDC102A	coiled-coil domain containing 102A [Source:HGNC Symbol;Acc:28097]	-1.33689	6.26e-06	T	F	.	.	.	.	.	.	.	Medium: 2 antibodies	7.2 FPKM	.	.	.	.	.	Low: 1 antibody\nMedium: 1 antibody	.	.	.	.	.	.	.	.	High: 2 antibodies	2.6 FPKM	1 peptide	.	.	.	.	.	High: 1 antibody\nMedium: 1 antibody	.	.	.	.	High: 1 antibody\nLow: 1 antibody	6.2 FPKM	.	.	.	.
CCDC88B	coiled-coil domain containing 88B [Source:HGNC Symbol;Acc:26757]	-1.0539	1.86e-07	T	F	110 intensity units	.	.	.	2 peptides	.	CURATED	.	5.8 FPKM	.	.	.	63 intensity units	.	Low: 1 antibody	3.1 FPKM	14 peptides	.	.	CURATED	.	.	.	Medium: 1 antibody	4.0 FPKM	19 peptides	.	.	.	103 intensity units	.	.	.	.	.	.	.	3.6 FPKM	.	.	.	.
CD19	CD19 molecule [Source:HGNC Symbol;Acc:1633]	-0.8838	0.000439	T	T	107 intensity units	.	.	.	.	.	.	Medium: 1 antibody	.	.	.	.	.	.	.	.	.	.	.	.	.	.	.	.	.	.	.	.	.	.	.	.	.	.	.	.	Low: 1 antibody	.	.	.	2.2 FPKM	.
CD247	CD247 molecule [Source:HGNC Symbol;Acc:1677]	-0.863219	3.5e-05	T	T	.	.	.	.	.	.	.	.	.	.	.	.	.	.	.	3.2 FPKM	.	.	.	CURATED	.	.	.	.	.	.	.	CURATED	.	.	.	.	.	.	CURATED	.	.	1.8 FPKM	.	.	.	.
CDC42BPG	CDC42 binding protein kinase gamma (DMPK-like) [Source:HGNC Symbol;Acc:29829]	-1.16119	0.000141	T	F	.	.	.	.	7 peptides	.	.	Low: 1 antibody\nMedium: 1 antibody	.	.	.	.	.	.	.	.	1 peptide	.	.	.	.	.	.	High: 1 antibody\nMedium: 1 antibody	3.2 FPKM	7 peptides	.	.	.	.	.	Low: 1 antibody\nMedium: 1 antibody	.	.	.	.	Low: 2 antibodies	.	.	.	.	.
CDC42EP1	CDC42 effector protein (Rho GTPase binding) 1 [Source:HGNC Symbol;Acc:17014]	-1.1033	0.000758	T	F	176 intensity units	0.459 RPKM	.	.	6 peptides	47 ESTs	.	.	10.0 FPKM	.	16 ESTs	.	180 intensity units	48 Intensity units	Medium: 1 antibody	22.1 FPKM	5 peptides	1.387 RPKM	.	CURATED	.	.	51 Intensity units	Medium: 1 antibody	48.5 FPKM	7 peptides	11 ESTs	CURATED	.	142 intensity units	.	Low: 1 antibody	4.4 FPKM	.	.	.	Low: 1 antibody	16.6 FPKM	67 Intensity units	.	.	.
CDKN2A	cyclin-dependent kinase inhibitor 2A (melanoma, p16, inhibits CDK4) [Source:HGNC Symbol;Acc:1787]	-0.869241	0.0126639	T	F	.	.	.	.	.	25 ESTs	.	Low: 3 antibodies	.	.	21 ESTs	.	.	.	Low: 3 antibodies	.	.	.	.	.	.	.	.	High: 1 antibody\nMedium: 2 antibodies	.	.	.	.	.	.	.	.	.	.	.	.	.	.	.	Low: 3 antibodies	2.0 FPKM	.
CEBPA	CCAAT/enhancer binding protein (C/EBP), alpha [Source:HGNC Symbol;Acc:1833]	-0.560834	0.0677846	F	T	.	.	.	.	.	.	.	.	.	.	.	.	.	.	.	.	.	.	.	CURATED	.	.	.	.	.	.	.	CURATED	.	.	.	.	.	.	.	.	.	.	.	.	.	.
CEBPB	CCAAT/enhancer binding protein (C/EBP), beta [Source:HGNC Symbol;Acc:1834]	-1.06594	3e-07	F	T	450 intensity units	2.918 RPKM	.	.	.	88 ESTs	.	.	7.1 FPKM	.	15 ESTs	.	1423 intensity units	1124 Intensity units	Medium: 1 antibody	34.3 FPKM	2 peptides	5.536 RPKM	.	.	.	CURATED	402 Intensity units	Medium: 1 antibody	12.6 FPKM	2 peptides	19 ESTs	.	.	1579 intensity units	1056 Intensity units	High: 1 antibody	41.5 FPKM	2.917 RPKM	.	.	.	13.0 FPKM	238 Intensity units	.	.	.
CENPB	centromere protein B, 80kDa [Source:HGNC Symbol;Acc:1852]	-0.848554	0.000152	T	F	206 intensity units	5.935 RPKM	.	.	.	61 ESTs	.	Medium: 1 antibody	19.2 FPKM	.	32 ESTs	.	165 intensity units	32 Intensity units	Medium: 1 antibody	10.7 FPKM	.	4.051 RPKM	13 ESTs	CURATED	.	.	21 Intensity units	Low: 1 antibody	11.0 FPKM	5 peptides	37 ESTs	.	.	477 intensity units	33 Intensity units	.	27.9 FPKM	3.414 RPKM	.	.	.	17.3 FPKM	28 Intensity units	.	.	.
CFH	complement factor H [Source:HGNC Symbol;Acc:4883]	1.11412	0.00153	T	F	180 intensity units	13.088 RPKM	.	.	3 peptides	39 ESTs	.	Low: 4 antibodies\nMedium: 1 antibody	86.8 FPKM	.	19 ESTs	.	1487 intensity units	542 Intensity units	.	697.5 FPKM	24 peptides	230.249 RPKM	109 ESTs	CURATED	12 ESTs	.	35 Intensity units	.	6.9 FPKM	20 peptides	12 ESTs	.	.	.	46 Intensity units	Low: 4 antibodies\nMedium: 1 antibody	4.8 FPKM	6.865 RPKM	.	.	Low: 4 antibodies\nMedium: 1 antibody	30.5 FPKM	78 Intensity units	.	.	.
CHCHD9	coiled-coil-helix-coiled-coil-helix domain containing 9 [Source:HGNC Symbol;Acc:23676]	-1.16892	6.81e-05	T	F	.	.	.	.	.	.	.	.	.	.	.	.	.	.	.	.	.	.	.	.	.	.	.	.	.	.	.	.	.	.	.	.	.	.	.	.	.	.	.	.	.	.
CHPF	chondroitin polymerizing factor [Source:HGNC Symbol;Acc:24291]	-1.41934	1.95e-05	T	F	74 intensity units	0.307 RPKM	.	.	.	77 ESTs	CURATED	Medium: 1 antibody	25.9 FPKM	.	16 ESTs	.	189 intensity units	46 Intensity units	Medium: 1 antibody	10.7 FPKM	1 peptide	1.598 RPKM	.	.	.	CURATED	36 Intensity units	Medium: 1 antibody	26.4 FPKM	1 peptide	.	.	.	83 intensity units	38 Intensity units	.	2.0 FPKM	.	.	.	.	9.9 FPKM	32 Intensity units	.	.	CURATED
CHST12	carbohydrate (chondroitin 4) sulfotransferase 12 [Source:HGNC Symbol;Acc:17423]	-0.905075	0.000318	T	F	61 intensity units	.	.	.	.	23 ESTs	CURATED	Medium: 1 antibody	2.9 FPKM	.	.	.	.	.	Medium: 1 antibody	2.0 FPKM	.	.	.	.	.	.	.	Medium: 1 antibody	2.2 FPKM	.	.	.	.	65 intensity units	.	Low: 1 antibody	2.2 FPKM	.	.	.	Low: 1 antibody	2.6 FPKM	.	.	.	.
CHTF18	CTF18, chromosome transmission fidelity factor 18 homolog (S. cerevisiae) [Source:HGNC Symbol;Acc:18435]	-1.28293	2.06e-06	T	F	.	.	.	.	11 peptides	22 ESTs	CURATED	.	1.8 FPKM	.	.	.	.	.	.	.	1 peptide	.	13 ESTs	.	.	.	.	.	3.2 FPKM	.	.	.	.	.	.	.	3.4 FPKM	.	.	.	.	2.0 FPKM	.	.	.	.
CLCN7	chloride channel 7 [Source:HGNC Symbol;Acc:2025]	-0.887287	4.16e-05	T	F	124 intensity units	0.521 RPKM	.	.	2 peptides	152 ESTs	CURATED	Low: 1 antibody\nMedium: 1 antibody	18.1 FPKM	.	28 ESTs	.	139 intensity units	44 Intensity units	High: 2 antibodies	12.8 FPKM	2 peptides	0.556 RPKM	.	CURATED	.	.	29 Intensity units	High: 1 antibody\nMedium: 1 antibody	18.2 FPKM	2 peptides	12 ESTs	.	.	125 intensity units	56 Intensity units	Medium: 2 antibodies	14.5 FPKM	.	.	.	Low: 2 antibodies	20.8 FPKM	25 Intensity units	.	.	.
CLTB	clathrin, light chain B [Source:HGNC Symbol;Acc:2091]	-0.923381	0.000102	T	F	244 intensity units	10.133 RPKM	.	57 Intensity units	11 peptides	38 ESTs	.	Medium: 1 antibody	109.2 FPKM	.	14 ESTs	.	198 intensity units	.	Medium: 1 antibody	17.6 FPKM	7 peptides	9.026 RPKM	.	CURATED	.	.	.	Medium: 1 antibody	20.9 FPKM	6 peptides	12 ESTs	.	.	853 intensity units	.	Low: 1 antibody	97.1 FPKM	11.147 RPKM	.	.	Medium: 1 antibody	34.8 FPKM	.	.	.	.
COL18A1	collagen, type XVIII, alpha 1 [Source:HGNC Symbol;Acc:2195]	-1.75183	2.61e-14	T	F	224 intensity units	1.542 RPKM	.	.	2 peptides	56 ESTs	.	Low: 2 antibodies	26.2 FPKM	.	27 ESTs	.	1161 intensity units	396 Intensity units	Low: 2 antibodies	111.1 FPKM	28 peptides	5.36 RPKM	39 ESTs	CURATED	.	.	34 Intensity units	Low: 2 antibodies	28.8 FPKM	17 peptides	64 ESTs	.	.	131 intensity units	38 Intensity units	.	6.8 FPKM	.	.	.	.	29.1 FPKM	40 Intensity units	Low: 2 antibodies	.	.
COL6A1	collagen, type VI, alpha 1 [Source:HGNC Symbol;Acc:2211]	-1.65775	3.93e-07	T	F	.	22.658 RPKM	.	.	12 peptides	60 ESTs	.	.	66.6 FPKM	.	44 ESTs	.	.	50 Intensity units	.	26.9 FPKM	51 peptides	1.458 RPKM	.	CURATED	.	.	36 Intensity units	.	26.0 FPKM	48 peptides	35 ESTs	.	.	.	36 Intensity units	.	37.7 FPKM	2.9 RPKM	.	.	Low: 1 antibody\nMedium: 1 antibody	152.6 FPKM	132 Intensity units	.	.	.
COLQ	collagen-like tail subunit (single strand of homotrimer) of asymmetric acetylcholinesterase [Source:HGNC Symbol;Acc:2226]	-0.781326	0.00294	T	F	.	.	.	.	.	.	.	.	15.8 FPKM	.	.	.	.	.	.	.	.	.	.	.	.	CURATED	.	.	.	.	.	.	.	190 intensity units	.	.	5.5 FPKM	.	CURATED	.	.	1.6 FPKM	.	.	.	.
CORO1A	coronin, actin binding protein, 1A [Source:HGNC Symbol;Acc:2252]	-0.901369	0.000113	T	F	.	.	.	30 Intensity units	15 peptides	147 ESTs	CURATED	.	8.7 FPKM	.	43 ESTs	.	.	.	Low: 1 antibody\nMedium: 1 antibody	11.1 FPKM	30 peptides	.	.	CURATED	.	.	.	.	4.0 FPKM	21 peptides	35 ESTs	.	.	.	.	.	2.9 FPKM	.	.	.	.	24.8 FPKM	.	Low: 2 antibodies	.	.
CORO7	coronin 7 [Source:HGNC Symbol;Acc:26161]	-1.00675	9.91e-07	T	F	.	.	.	.	.	.	.	.	.	.	.	.	.	.	.	.	.	.	.	.	.	.	.	.	.	.	.	.	.	.	.	.	.	.	.	.	.	.	.	.	.	.
CRELD1	cysteine-rich with EGF-like domains 1 [Source:HGNC Symbol;Acc:14630]	-0.7832	0.00218	T	F	192 intensity units	1.37 RPKM	.	.	1 peptide	39 ESTs	.	.	51.4 FPKM	.	.	.	207 intensity units	.	Medium: 1 antibody	12.2 FPKM	5 peptides	1.107 RPKM	.	.	.	.	.	High: 1 antibody	10.4 FPKM	3 peptides	.	.	.	249 intensity units	.	.	16.6 FPKM	0.715 RPKM	.	.	.	27.4 FPKM	.	.	.	.
CROCC	ciliary rootlet coiled-coil, rootletin [Source:HGNC Symbol;Acc:21299]	-1.22085	1.88e-08	T	F	.	.	.	.	8 peptides	158 ESTs	CURATED	.	2.9 FPKM	.	33 ESTs	.	.	.	.	2.3 FPKM	5 peptides	.	27 ESTs	CURATED	.	CURATED	.	.	3.6 FPKM	41 peptides	31 ESTs	.	.	.	60 Intensity units	.	7.1 FPKM	.	.	.	.	4.2 FPKM	.	.	.	.
CRTC2	CREB regulated transcription coactivator 2 [Source:HGNC Symbol;Acc:27301]	-0.785525	0.000394	T	F	291 intensity units	1.989 RPKM	.	.	.	31 ESTs	CURATED	Low: 1 antibody\nMedium: 1 antibody	13.4 FPKM	.	.	.	225 intensity units	.	.	12.3 FPKM	1 peptide	2.257 RPKM	.	CURATED	.	.	.	High: 1 antibody\nMedium: 1 antibody	10.4 FPKM	1 peptide	.	.	.	364 intensity units	.	Low: 1 antibody\nMedium: 1 antibody	10.2 FPKM	3.871 RPKM	.	.	Medium: 2 antibodies	23.5 FPKM	.	.	.	.
CSTB	cystatin B (stefin B) [Source:HGNC Symbol;Acc:2482]	-0.899947	0.00198	T	F	593 intensity units	29.131 RPKM	.	.	4 peptides	49 ESTs	.	.	24.2 FPKM	.	43 ESTs	.	311 intensity units	472 Intensity units	Low: 2 antibodies	24.7 FPKM	7 peptides	19.579 RPKM	.	CURATED	.	.	618 Intensity units	Low: 1 antibody\nMedium: 1 antibody	11.0 FPKM	8 peptides	38 ESTs	.	.	375 intensity units	53 Intensity units	.	9.9 FPKM	4.563 RPKM	.	.	.	18.4 FPKM	571 Intensity units	.	.	.
CTDP1	CTD (carboxy-terminal domain, RNA polymerase II, polypeptide A) phosphatase, subunit 1 [Source:HGNC Symbol;Acc:2498]	-0.872362	0.000333	T	F	61 intensity units	0.617 RPKM	.	.	1 peptide	14 ESTs	.	High: 1 antibody\nMedium: 1 antibody	2.7 FPKM	.	.	.	118 intensity units	.	Low: 1 antibody\nMedium: 1 antibody	2.9 FPKM	5 peptides	0.778 RPKM	.	CURATED	.	.	.	Medium: 2 antibodies	3.5 FPKM	3 peptides	12 ESTs	.	.	82 intensity units	.	Low: 2 antibodies	2.1 FPKM	0.557 RPKM	.	.	High: 1 antibody\nLow: 1 antibody	3.4 FPKM	.	.	.	.
CTDSP1	CTD (carboxy-terminal domain, RNA polymerase II, polypeptide A) small phosphatase 1 [Source:HGNC Symbol;Acc:21614]	-0.811948	0.000158	T	F	.	1.313 RPKM	.	.	.	21 ESTs	.	.	64.6 FPKM	.	24 ESTs	.	.	133 Intensity units	.	39.7 FPKM	4 peptides	1.345 RPKM	.	.	12 ESTs	.	71 Intensity units	.	38.4 FPKM	.	13 ESTs	.	.	.	95 Intensity units	.	30.2 FPKM	0.71 RPKM	.	.	.	72.3 FPKM	83 Intensity units	.	.	.
CTSD	cathepsin D [Source:HGNC Symbol;Acc:2529]	-0.801096	0.000316	T	F	957 intensity units	27.54 RPKM	.	.	14 peptides	200 ESTs	.	High: 1 antibody\nMedium: 1 antibody	260.4 FPKM	.	88 ESTs	.	1344 intensity units	436 Intensity units	High: 2 antibodies	273.8 FPKM	28 peptides	16.779 RPKM	23 ESTs	CURATED	.	.	83 Intensity units	Medium: 2 antibodies	145.7 FPKM	17 peptides	127 ESTs	.	.	1363 intensity units	87 Intensity units	.	85.0 FPKM	8.14 RPKM	.	.	Low: 1 antibody\nMedium: 1 antibody	131.4 FPKM	132 Intensity units	.	.	.
CXXC1	CXXC finger protein 1 [Source:HGNC Symbol;Acc:24343]	-0.952647	1.24e-05	T	F	.	0.966 RPKM	.	.	1 peptide	56 ESTs	.	Medium: 1 antibody	22.3 FPKM	.	14 ESTs	.	.	.	Medium: 1 antibody	12.6 FPKM	.	0.82 RPKM	.	.	.	.	.	Medium: 1 antibody	32.6 FPKM	5 peptides	.	.	.	.	.	Medium: 1 antibody	19.1 FPKM	0.585 RPKM	.	.	Medium: 1 antibody	27.1 FPKM	.	.	.	.
D2HGDH	D-2-hydroxyglutarate dehydrogenase [Source:HGNC Symbol;Acc:28358]	-1.01528	1.73e-05	T	F	104 intensity units	.	.	.	1 peptide	29 ESTs	.	.	10.8 FPKM	.	.	.	173 intensity units	.	.	13.5 FPKM	12 peptides	.	.	.	.	.	.	.	12.6 FPKM	1 peptide	.	.	.	94 intensity units	.	.	17.9 FPKM	.	.	.	.	8.6 FPKM	.	.	.	.
DBN1	drebrin 1 [Source:HGNC Symbol;Acc:2695]	-1.33295	2.29e-07	T	F	372 intensity units	8.958 RPKM	.	.	36 peptides	285 ESTs	CURATED	.	12.8 FPKM	.	12 ESTs	.	.	.	.	2.9 FPKM	12 peptides	0.45 RPKM	.	CURATED	.	CURATED	.	Low: 2 antibodies	7.1 FPKM	9 peptides	.	.	.	399 intensity units	.	.	12.8 FPKM	3.003 RPKM	.	.	.	25.6 FPKM	.	.	.	.
DCHS1	dachsous 1 (Drosophila) [Source:HGNC Symbol;Acc:13681]	-1.0832	9.08e-06	T	F	200 intensity units	.	.	.	15 peptides	25 ESTs	CURATED	High: 2 antibodies	6.5 FPKM	.	.	.	90 intensity units	25 Intensity units	High: 1 antibody\nMedium: 1 antibody	.	3 peptides	.	.	.	.	.	.	High: 1 antibody\nMedium: 1 antibody	.	.	.	.	.	166 intensity units	.	Low: 2 antibodies	.	.	.	.	Low: 1 antibody\nMedium: 1 antibody	15.7 FPKM	23 Intensity units	.	.	.
DDIT4	DNA-damage-inducible transcript 4 [Source:HGNC Symbol;Acc:24944]	-1.24438	6.01e-09	T	F	280 intensity units	9.054 RPKM	.	162 Intensity units	.	148 ESTs	CURATED	Medium: 2 antibodies	27.5 FPKM	.	30 ESTs	.	263 intensity units	65 Intensity units	Low: 1 antibody\nMedium: 1 antibody	28.5 FPKM	.	17.69 RPKM	20 ESTs	.	13 ESTs	.	1181 Intensity units	High: 2 antibodies	242.0 FPKM	.	45 ESTs	.	.	320 intensity units	128 Intensity units	High: 1 antibody\nMedium: 1 antibody	25.9 FPKM	8.377 RPKM	.	.	High: 2 antibodies	22.8 FPKM	181 Intensity units	.	.	.
DDRGK1	DDRGK domain containing 1 [Source:HGNC Symbol;Acc:16110]	-0.897067	0.000297	T	F	122 intensity units	11.01 RPKM	.	.	2 peptides	29 ESTs	CURATED	.	14.4 FPKM	.	.	.	197 intensity units	50 Intensity units	Medium: 1 antibody	30.3 FPKM	13 peptides	20.741 RPKM	.	CURATED	.	.	62 Intensity units	High: 1 antibody	23.7 FPKM	4 peptides	14 ESTs	.	.	108 intensity units	.	Low: 1 antibody	17.3 FPKM	4.469 RPKM	.	.	Medium: 1 antibody	17.8 FPKM	47 Intensity units	.	.	.
DEF6	differentially expressed in FDCP 6 homolog (mouse) [Source:HGNC Symbol;Acc:2760]	-0.869187	3.58e-05	T	F	69 intensity units	.	.	.	.	.	.	.	.	.	.	.	.	.	.	1.8 FPKM	4 peptides	.	.	.	.	.	.	Low: 1 antibody\nMedium: 1 antibody	5.9 FPKM	7 peptides	.	.	.	.	.	.	.	.	.	.	.	4.2 FPKM	.	.	.	.
DGCR14	DiGeorge syndrome critical region gene 14 [Source:HGNC Symbol;Acc:16817]	-0.811617	0.00352	T	F	110 intensity units	0.382 RPKM	.	.	1 peptide	52 ESTs	.	High: 1 antibody\nMedium: 1 antibody	5.6 FPKM	.	.	.	106 intensity units	.	Low: 2 antibodies	2.5 FPKM	.	0.308 RPKM	.	.	.	.	.	Low: 1 antibody\nMedium: 1 antibody	4.1 FPKM	2 peptides	.	.	.	160 intensity units	.	Low: 1 antibody\nMedium: 1 antibody	4.3 FPKM	0.396 RPKM	.	.	Medium: 2 antibodies	5.7 FPKM	.	.	.	.
DGKD	diacylglycerol kinase, delta 130kDa [Source:HGNC Symbol;Acc:2851]	-0.756683	0.000517	T	F	100 intensity units	0.489 RPKM	.	.	.	45 ESTs	CURATED	Low: 1 antibody	13.5 FPKM	.	20 ESTs	.	87 intensity units	51 Intensity units	Medium: 1 antibody	4.3 FPKM	.	0.468 RPKM	.	.	.	.	37 Intensity units	Medium: 1 antibody	2.7 FPKM	.	.	.	.	314 intensity units	123 Intensity units	.	34.7 FPKM	2.699 RPKM	.	.	Low: 1 antibody	9.5 FPKM	75 Intensity units	.	.	.
DGKQ	diacylglycerol kinase, theta 110kDa [Source:HGNC Symbol;Acc:2856]	-1.00275	5.6e-06	T	F	.	.	.	.	.	13 ESTs	.	Low: 1 antibody\nMedium: 1 antibody	1.9 FPKM	.	.	.	63 intensity units	.	Low: 2 antibodies	.	.	.	.	.	.	.	.	Medium: 2 antibodies	3.6 FPKM	.	.	.	.	.	.	Low: 2 antibodies	.	.	.	.	.	2.4 FPKM	.	.	.	.
DHRS3	dehydrogenase/reductase (SDR family) member 3 [Source:HGNC Symbol;Acc:17693]	-0.961835	7.82e-05	T	F	339 intensity units	12.118 RPKM	.	.	.	28 ESTs	.	High: 1 antibody	40.1 FPKM	.	24 ESTs	.	287 intensity units	1257 Intensity units	High: 1 antibody	110.6 FPKM	13 peptides	21.76 RPKM	21 ESTs	CURATED	.	.	139 Intensity units	High: 1 antibody	28.7 FPKM	2 peptides	.	.	.	141 intensity units	73 Intensity units	Medium: 1 antibody	21.8 FPKM	3.83 RPKM	.	.	High: 1 antibody	20.1 FPKM	76 Intensity units	.	.	.
DHX34	DEAH (Asp-Glu-Ala-His) box polypeptide 34 [Source:HGNC Symbol;Acc:16719]	-0.763364	0.00204	T	F	.	.	.	.	.	36 ESTs	.	Low: 1 antibody\nMedium: 1 antibody	2.2 FPKM	.	15 ESTs	.	98 intensity units	.	Low: 1 antibody\nMedium: 1 antibody	1.6 FPKM	.	.	.	CURATED	.	.	.	Low: 1 antibody\nMedium: 1 antibody	2.7 FPKM	.	.	.	.	81 intensity units	32 Intensity units	.	2.4 FPKM	.	.	.	Low: 1 antibody\nMedium: 1 antibody	3.5 FPKM	.	.	.	.
DNMT3A	DNA (cytosine-5-)-methyltransferase 3 alpha [Source:HGNC Symbol;Acc:2978]	-0.862512	0.000143	T	F	65 intensity units	3.131 RPKM	.	.	2 peptides	11 ESTs	.	Medium: 2 antibodies	5.7 FPKM	.	54 ESTs	.	72 intensity units	.	High: 1 antibody\nLow: 1 antibody	3.0 FPKM	2 peptides	3.003 RPKM	.	.	.	.	.	High: 1 antibody\nLow: 1 antibody	4.2 FPKM	1 peptide	.	.	.	111 intensity units	.	High: 1 antibody\nMedium: 1 antibody	11.2 FPKM	5.558 RPKM	.	.	High: 1 antibody\nLow: 1 antibody	8.1 FPKM	.	.	.	.
DOK2	docking protein 2, 56kDa [Source:HGNC Symbol;Acc:2991]	-0.773621	0.000441	T	F	.	2.655 RPKM	.	.	.	.	CURATED	.	2.3 FPKM	.	.	.	.	.	.	5.2 FPKM	1 peptide	.	.	.	.	.	.	.	.	2 peptides	.	.	.	.	.	.	.	.	.	.	.	6.6 FPKM	.	.	.	.
DOT1L	DOT1-like, histone H3 methyltransferase (S. cerevisiae) [Source:HGNC Symbol;Acc:24948]	-1.04116	1.68e-06	T	F	.	0.514 RPKM	.	.	.	27 ESTs	CURATED	.	4.3 FPKM	.	14 ESTs	.	.	.	.	4.2 FPKM	.	0.801 RPKM	.	.	.	.	.	.	5.6 FPKM	.	11 ESTs	.	.	.	.	.	4.5 FPKM	0.706 RPKM	.	.	.	6.5 FPKM	.	.	.	.
DPP7	dipeptidyl-peptidase 7 [Source:HGNC Symbol;Acc:14892]	-1.07221	2.71e-07	T	F	580 intensity units	0.681 RPKM	.	.	.	79 ESTs	CURATED	High: 1 antibody\nLow: 1 antibody	52.8 FPKM	.	16 ESTs	.	706 intensity units	38 Intensity units	Medium: 2 antibodies	24.2 FPKM	9 peptides	0.476 RPKM	.	CURATED	.	.	35 Intensity units	High: 1 antibody\nMedium: 1 antibody	46.1 FPKM	10 peptides	24 ESTs	.	.	506 intensity units	.	Low: 2 antibodies	26.1 FPKM	0.55 RPKM	.	.	.	16.9 FPKM	36 Intensity units	.	.	.
DRD4	dopamine receptor D4 [Source:HGNC Symbol;Acc:3025]	-1.97461	0.00538	T	F	.	.	.	.	.	.	CURATED	.	.	.	.	.	.	.	.	.	.	.	.	.	.	.	.	.	.	.	.	.	.	.	.	.	.	.	.	.	.	.	.	.	.	.
DTX2	deltex homolog 2 (Drosophila) [Source:HGNC Symbol;Acc:15973]	-0.942045	0.000628	T	F	131 intensity units	.	.	.	.	35 ESTs	CURATED	.	.	.	21 ESTs	.	107 intensity units	.	.	.	.	.	.	.	.	CURATED	.	.	.	.	13 ESTs	.	.	74 intensity units	62 Intensity units	.	.	.	.	.	.	.	.	.	.	.
DUSP2	dual specificity phosphatase 2 [Source:HGNC Symbol;Acc:3068]	-1.39845	2.84e-09	T	F	.	.	.	29 Intensity units	.	13 ESTs	.	.	1.7 FPKM	.	.	.	.	.	.	6.0 FPKM	.	.	.	.	.	.	.	.	.	.	.	.	.	.	.	.	.	.	.	.	.	3.9 FPKM	.	.	.	.
DVL1	dishevelled, dsh homolog 1 (Drosophila) [Source:HGNC Symbol;Acc:3084]	-1.22606	3.07e-07	T	F	72 intensity units	0.691 RPKM	.	.	2 peptides	77 ESTs	CURATED	High: 1 antibody	12.4 FPKM	.	31 ESTs	.	111 intensity units	144 Intensity units	High: 1 antibody	7.0 FPKM	.	1.067 RPKM	21 ESTs	.	11 ESTs	.	116 Intensity units	Medium: 1 antibody	16.0 FPKM	2 peptides	32 ESTs	.	.	442 intensity units	126 Intensity units	Low: 1 antibody	74.8 FPKM	2.38 RPKM	.	.	.	5.8 FPKM	131 Intensity units	.	.	.
DVL2	dishevelled, dsh homolog 2 (Drosophila) [Source:HGNC Symbol;Acc:3086]	-0.898399	0.00029	T	F	99 intensity units	1.059 RPKM	.	.	2 peptides	76 ESTs	.	High: 1 antibody\nMedium: 1 antibody	12.8 FPKM	.	.	.	85 intensity units	.	High: 1 antibody\nLow: 1 antibody	5.2 FPKM	1 peptide	0.537 RPKM	.	CURATED	.	.	.	Low: 1 antibody\nMedium: 1 antibody	8.0 FPKM	3 peptides	.	.	.	101 intensity units	.	High: 1 antibody\nMedium: 1 antibody	7.6 FPKM	1.593 RPKM	.	.	Medium: 2 antibodies	19.7 FPKM	.	Medium: 2 antibodies	.	.
ECT2	epithelial cell transforming sequence 2 oncogene [Source:HGNC Symbol;Acc:3155]	0.867787	0.0245	T	F	.	0.845 RPKM	.	.	.	26 ESTs	.	.	2.6 FPKM	.	24 ESTs	.	.	.	.	1.7 FPKM	2 peptides	0.497 RPKM	.	.	.	.	.	.	.	1 peptide	.	.	.	.	.	.	.	0.421 RPKM	.	.	.	7.7 FPKM	.	.	.	.
EDF1	endothelial differentiation-related factor 1 [Source:HGNC Symbol;Acc:3164]	-0.833652	0.000143	T	F	930 intensity units	27.483 RPKM	.	.	9 peptides	76 ESTs	.	Medium: 1 antibody	296.6 FPKM	.	13 ESTs	.	1208 intensity units	433 Intensity units	High: 1 antibody	238.0 FPKM	13 peptides	54.819 RPKM	.	CURATED	13 ESTs	.	415 Intensity units	High: 1 antibody	300.4 FPKM	11 peptides	30 ESTs	CURATED	.	1606 intensity units	243 Intensity units	.	175.7 FPKM	30.334 RPKM	.	.	Low: 1 antibody	154.8 FPKM	480 Intensity units	.	.	.
EFHD2	EF-hand domain family, member D2 [Source:HGNC Symbol;Acc:28670]	-0.771277	0.000511	T	F	.	2.428 RPKM	.	.	7 peptides	23 ESTs	.	.	7.3 FPKM	.	19 ESTs	.	.	78 Intensity units	.	9.1 FPKM	18 peptides	1.473 RPKM	.	CURATED	.	CURATED	63 Intensity units	Medium: 1 antibody	23.9 FPKM	12 peptides	29 ESTs	.	.	.	46 Intensity units	.	2.1 FPKM	0.377 RPKM	.	.	.	15.6 FPKM	110 Intensity units	.	.	.
EFNA1	ephrin-A1 [Source:HGNC Symbol;Acc:3221]	-1.27263	0.00828	T	F	120 intensity units	1.983 RPKM	.	.	.	38 ESTs	.	.	34.8 FPKM	.	27 ESTs	.	303 intensity units	376 Intensity units	Medium: 1 antibody	79.9 FPKM	1 peptide	12.208 RPKM	21 ESTs	CURATED	.	.	224 Intensity units	High: 1 antibody	20.7 FPKM	1 peptide	17 ESTs	.	.	96 intensity units	23 Intensity units	.	5.9 FPKM	0.697 RPKM	.	.	Low: 1 antibody	14.1 FPKM	25 Intensity units	.	.	.
EGF	epidermal growth factor [Source:HGNC Symbol;Acc:3229]	0.965836	0.0105	F	T	.	.	.	.	.	.	.	Medium: 1 antibody	2.6 FPKM	.	.	.	.	.	Low: 1 antibody	.	.	.	.	.	.	.	.	Low: 1 antibody	45.3 FPKM	.	.	.	.	218 intensity units	.	Low: 1 antibody	18.3 FPKM	6.427 RPKM	.	.	Low: 1 antibody	.	.	.	.	.
EGR2	early growth response 2 [Source:HGNC Symbol;Acc:3239]	-0.86624	0.0043	T	F	.	0.358 RPKM	.	.	.	22 ESTs	CURATED	.	5.8 FPKM	.	.	.	.	.	.	4.9 FPKM	.	0.354 RPKM	.	.	.	.	.	.	1.6 FPKM	.	.	.	.	.	.	.	.	.	.	.	.	14.6 FPKM	.	.	.	.
EHD1	EH-domain containing 1 [Source:HGNC Symbol;Acc:3242]	-0.88754	2.37e-05	T	F	171 intensity units	1.211 RPKM	.	.	29 peptides	416 ESTs	CURATED	Low: 2 antibodies	20.1 FPKM	.	31 ESTs	.	92 intensity units	.	.	11.7 FPKM	37 peptides	0.551 RPKM	20 ESTs	CURATED	.	.	.	.	4.9 FPKM	28 peptides	29 ESTs	.	.	134 intensity units	29 Intensity units	.	13.1 FPKM	0.733 RPKM	.	.	Low: 1 antibody\nMedium: 1 antibody	28.8 FPKM	.	Low: 2 antibodies	.	.
EIF3C	eukaryotic translation initiation factor 3, subunit C [Source:HGNC Symbol;Acc:3279]	-1.03595	3.43e-05	T	F	1147 intensity units	.	.	.	10 peptides	570 ESTs	CURATED	High: 1 antibody\nLow: 2 antibodies\nMedium: 1 antibody	100.4 FPKM	.	97 ESTs	.	1156 intensity units	.	Low: 3 antibodies\nMedium: 1 antibody	57.7 FPKM	24 peptides	.	56 ESTs	CURATED	55 ESTs	.	.	High: 2 antibodies\nMedium: 2 antibodies	75.0 FPKM	18 peptides	78 ESTs	.	.	1663 intensity units	.	Low: 2 antibodies\nMedium: 2 antibodies	106.8 FPKM	.	.	.	Low: 2 antibodies\nMedium: 2 antibodies	127.0 FPKM	.	High: 3 antibodies\nMedium: 1 antibody	.	.
EIF5A	eukaryotic translation initiation factor 5A [Source:HGNC Symbol;Acc:3300]	-0.766578	0.00053	T	F	442 intensity units	0.383 RPKM	.	.	4 peptides	54 ESTs	CURATED	Low: 1 antibody\nMedium: 1 antibody	62.8 FPKM	.	38 ESTs	.	481 intensity units	310 Intensity units	Low: 1 antibody\nMedium: 1 antibody	76.2 FPKM	5 peptides	1.024 RPKM	29 ESTs	CURATED	.	CURATED	144 Intensity units	High: 2 antibodies	54.6 FPKM	5 peptides	15 ESTs	.	.	816 intensity units	152 Intensity units	Low: 2 antibodies	94.3 FPKM	0.371 RPKM	.	.	.	88.9 FPKM	165 Intensity units	.	.	.
ELK1	ELK1, member of ETS oncogene family [Source:HGNC Symbol;Acc:3321]	-0.762171	0.00337	T	F	84 intensity units	.	.	.	.	19 ESTs	.	Low: 1 antibody\nMedium: 1 antibody	12.3 FPKM	.	.	.	132 intensity units	.	.	7.8 FPKM	.	1.042 RPKM	.	.	.	.	.	.	6.5 FPKM	.	.	.	.	163 intensity units	.	.	8.4 FPKM	0.526 RPKM	.	.	Low: 2 antibodies	12.3 FPKM	.	Low: 1 antibody\nMedium: 1 antibody	.	.
EML3	echinoderm microtubule associated protein like 3 [Source:HGNC Symbol;Acc:26666]	-0.852276	7.63e-05	T	F	203 intensity units	0.869 RPKM	.	.	.	36 ESTs	.	.	12.7 FPKM	.	17 ESTs	.	145 intensity units	.	.	13.7 FPKM	9 peptides	0.423 RPKM	.	CURATED	.	.	.	.	9.5 FPKM	7 peptides	15 ESTs	.	.	69 intensity units	.	.	6.6 FPKM	.	.	.	.	29.2 FPKM	.	.	.	.
ENDOG	endonuclease G [Source:HGNC Symbol;Acc:3346]	-1.89657	0.000138	T	F	158 intensity units	.	.	41 Intensity units	.	24 ESTs	CURATED	Medium: 2 antibodies	11.6 FPKM	.	.	.	292 intensity units	96 Intensity units	Medium: 2 antibodies	8.3 FPKM	4 peptides	.	.	.	.	.	.	Low: 1 antibody\nMedium: 1 antibody	4.2 FPKM	1 peptide	.	.	.	1180 intensity units	.	Low: 1 antibody\nMedium: 1 antibody	43.7 FPKM	.	.	.	Low: 2 antibodies	2.2 FPKM	.	.	.	.
ENTPD6	ectonucleoside triphosphate diphosphohydrolase 6 (putative) [Source:HGNC Symbol;Acc:3368]	-0.765228	0.00102	T	F	135 intensity units	0.332 RPKM	.	94 Intensity units	2 peptides	245 ESTs	.	Medium: 1 antibody	48.8 FPKM	.	41 ESTs	.	136 intensity units	.	Low: 1 antibody	13.0 FPKM	.	0.499 RPKM	13 ESTs	.	.	.	29 Intensity units	Medium: 1 antibody	25.7 FPKM	.	14 ESTs	.	.	148 intensity units	.	Medium: 1 antibody	17.5 FPKM	.	.	.	Low: 1 antibody	21.8 FPKM	.	.	.	.
EPHA2	EPH receptor A2 [Source:HGNC Symbol;Acc:3386]	-2.046	2.67e-06	T	F	162 intensity units	0.344 RPKM	.	.	1 peptide	.	.	Medium: 1 antibody	7.2 FPKM	.	24 ESTs	.	131 intensity units	.	Medium: 1 antibody	18.3 FPKM	3 peptides	0.729 RPKM	.	CURATED	.	.	.	Medium: 1 antibody	11.0 FPKM	2 peptides	45 ESTs	CURATED	.	139 intensity units	.	Medium: 1 antibody	1.7 FPKM	.	.	.	Low: 1 antibody	3.6 FPKM	.	.	.	.
EPHB4	EPH receptor B4 [Source:HGNC Symbol;Acc:3395]	-1.2566	4.15e-05	T	F	148 intensity units	2.144 RPKM	.	.	1 peptide	11 ESTs	.	High: 1 antibody	17.2 FPKM	.	13 ESTs	.	235 intensity units	176 Intensity units	High: 1 antibody	17.7 FPKM	5 peptides	4.665 RPKM	.	CURATED	.	.	81 Intensity units	Medium: 1 antibody	9.2 FPKM	2 peptides	15 ESTs	CURATED	.	140 intensity units	157 Intensity units	.	5.2 FPKM	0.358 RPKM	.	.	.	29.7 FPKM	61 Intensity units	.	.	.
EPN2	epsin 2 [Source:HGNC Symbol;Acc:18639]	-0.789784	0.0179	T	F	194 intensity units	0.653 RPKM	.	21 Intensity units	5 peptides	176 ESTs	CURATED	.	22.0 FPKM	.	.	.	108 intensity units	.	.	4.6 FPKM	3 peptides	0.321 RPKM	.	CURATED	.	.	.	.	7.0 FPKM	1 peptide	.	.	.	137 intensity units	.	.	8.6 FPKM	0.825 RPKM	.	.	.	23.9 FPKM	.	Medium: 1 antibody	.	.
ESRRA	estrogen-related receptor alpha [Source:HGNC Symbol;Acc:3471]	-0.836008	0.000533	T	F	.	0.645 RPKM	.	.	.	38 ESTs	.	.	31.7 FPKM	.	15 ESTs	.	.	155 Intensity units	.	10.5 FPKM	.	1.66 RPKM	.	.	.	.	62 Intensity units	.	11.3 FPKM	.	17 ESTs	.	.	.	66 Intensity units	.	63.4 FPKM	1.662 RPKM	.	.	.	5.7 FPKM	107 Intensity units	.	.	.
EXD3	exonuclease 3'-5' domain containing 3 [Source:HGNC Symbol;Acc:26023]	-1.14797	9.35e-05	T	F	.	.	.	.	.	26 ESTs	.	Medium: 1 antibody	5.1 FPKM	.	.	.	.	.	.	2.2 FPKM	.	.	.	.	.	.	.	High: 1 antibody	4.7 FPKM	1 peptide	.	.	.	.	.	.	6.2 FPKM	.	.	.	Medium: 1 antibody	2.7 FPKM	.	.	.	.
FAM193B	family with sequence similarity 193, member B [Source:HGNC Symbol;Acc:25524]	-0.840879	0.000101	T	F	104 intensity units	0.363 RPKM	.	.	.	28 ESTs	CURATED	High: 1 antibody	19.7 FPKM	.	.	.	147 intensity units	79 Intensity units	Medium: 1 antibody	12.3 FPKM	2 peptides	.	.	.	.	.	75 Intensity units	High: 1 antibody	22.8 FPKM	.	.	.	.	90 intensity units	91 Intensity units	High: 1 antibody	25.8 FPKM	.	.	.	High: 1 antibody	25.6 FPKM	48 Intensity units	.	.	.
FAM78A	family with sequence similarity 78, member A [Source:HGNC Symbol;Acc:25465]	-0.818298	0.000141	T	F	.	0.681 RPKM	.	.	.	16 ESTs	.	Low: 1 antibody\nMedium: 1 antibody	16.0 FPKM	.	.	.	.	.	Low: 1 antibody\nMedium: 1 antibody	.	.	.	.	.	.	.	.	Low: 1 antibody\nMedium: 1 antibody	.	.	.	.	.	183 intensity units	.	Medium: 2 antibodies	20.4 FPKM	1.576 RPKM	.	.	.	1.8 FPKM	.	.	.	.
FAS	Fas (TNF receptor superfamily, member 6) [Source:HGNC Symbol;Acc:11920]	0.776352	0.00613	T	F	113 intensity units	0.655 RPKM	.	.	.	18 ESTs	.	.	5.1 FPKM	.	.	.	126 intensity units	.	.	24.7 FPKM	.	1.552 RPKM	.	CURATED	.	.	.	Low: 1 antibody	.	2 peptides	.	.	.	63 intensity units	.	.	1.6 FPKM	0.347 RPKM	.	.	.	21.9 FPKM	.	.	.	.
FASTK	Fas-activated serine/threonine kinase [Source:HGNC Symbol;Acc:24676]	-0.915659	3.36e-05	T	F	.	0.334 RPKM	.	.	.	160 ESTs	CURATED	High: 1 antibody\nMedium: 1 antibody	44.3 FPKM	.	26 ESTs	.	.	112 Intensity units	Low: 2 antibodies	12.5 FPKM	.	.	.	.	.	.	37 Intensity units	Low: 1 antibody\nMedium: 1 antibody	18.9 FPKM	.	13 ESTs	.	.	.	57 Intensity units	Low: 1 antibody\nMedium: 1 antibody	89.9 FPKM	0.358 RPKM	.	.	.	21.6 FPKM	46 Intensity units	.	.	.
FBLN2	fibulin 2 [Source:HGNC Symbol;Acc:3601]	-1.38853	0.000161	T	F	470 intensity units	7.258 RPKM	.	.	.	19 ESTs	.	Low: 2 antibodies	68.6 FPKM	.	.	.	82 intensity units	.	.	2.0 FPKM	20 peptides	.	.	CURATED	.	.	.	Low: 2 antibodies	3.7 FPKM	20 peptides	.	.	.	331 intensity units	.	Low: 2 antibodies	18.0 FPKM	0.643 RPKM	.	.	Low: 1 antibody\nMedium: 1 antibody	13.5 FPKM	.	Low: 2 antibodies	.	.
FBRS	fibrosin [Source:HGNC Symbol;Acc:20442]	-1.14111	1.28e-08	T	F	121 intensity units	0.47 RPKM	.	.	.	27 ESTs	.	Low: 1 antibody	10.0 FPKM	.	.	.	110 intensity units	111 Intensity units	High: 1 antibody	8.4 FPKM	.	0.461 RPKM	.	.	.	.	75 Intensity units	Medium: 1 antibody	12.2 FPKM	.	20 ESTs	.	.	183 intensity units	171 Intensity units	Medium: 1 antibody	15.0 FPKM	0.617 RPKM	.	.	Low: 1 antibody	15.4 FPKM	56 Intensity units	.	.	.
FBXL15	F-box and leucine-rich repeat protein 15 [Source:HGNC Symbol;Acc:28155]	-1.22899	2.59e-05	T	F	106 intensity units	.	.	.	.	45 ESTs	.	.	.	.	.	.	95 intensity units	.	.	2.0 FPKM	.	.	.	.	.	.	.	.	.	.	11 ESTs	.	.	125 intensity units	.	.	3.2 FPKM	.	.	.	.	.	.	.	.	.
FBXL18	F-box and leucine-rich repeat protein 18 [Source:HGNC Symbol;Acc:21874]	-0.906585	0.00772	T	F	65 intensity units	.	.	.	5 peptides	124 ESTs	.	.	.	.	16 ESTs	.	77 intensity units	.	.	.	.	0.359 RPKM	14 ESTs	.	11 ESTs	.	.	.	.	1 peptide	29 ESTs	.	.	81 intensity units	.	.	.	.	.	.	.	.	.	.	.	.
FBXL8	F-box and leucine-rich repeat protein 8 [Source:HGNC Symbol;Acc:17875]	-1.06446	0.0033	T	F	.	.	.	.	.	.	.	.	1.8 FPKM	.	.	.	.	.	Low: 2 antibodies	.	3 peptides	.	11 ESTs	.	.	.	.	Low: 1 antibody\nMedium: 1 antibody	2.2 FPKM	1 peptide	.	.	.	.	.	High: 1 antibody\nLow: 1 antibody	3.0 FPKM	.	.	.	.	2.1 FPKM	.	.	.	.
FBXO44	F-box protein 44 [Source:HGNC Symbol;Acc:24847]	-0.965345	2.07e-05	T	F	.	.	.	.	3 peptides	106 ESTs	CURATED	High: 1 antibody	13.7 FPKM	.	.	.	.	.	Low: 1 antibody	5.8 FPKM	1 peptide	.	.	.	.	.	.	High: 1 antibody	10.4 FPKM	.	.	.	.	.	.	Medium: 1 antibody	3.7 FPKM	.	.	.	Medium: 1 antibody	7.1 FPKM	.	.	.	.
FBXW5	F-box and WD repeat domain containing 5 [Source:HGNC Symbol;Acc:13613]	-1.05784	3.07e-07	T	F	350 intensity units	0.517 RPKM	.	.	.	70 ESTs	CURATED	High: 1 antibody	47.2 FPKM	.	20 ESTs	.	495 intensity units	.	Medium: 1 antibody	24.5 FPKM	65 peptides	1.503 RPKM	.	.	.	.	.	High: 1 antibody	23.2 FPKM	25 peptides	16 ESTs	.	.	1178 intensity units	.	Low: 1 antibody	68.4 FPKM	1.536 RPKM	.	.	.	18.4 FPKM	.	.	.	.
FGD3	FYVE, RhoGEF and PH domain containing 3 [Source:HGNC Symbol;Acc:16027]	-0.827369	0.000116	T	F	.	.	.	.	4 peptides	20 ESTs	CURATED	.	1.6 FPKM	.	.	.	.	.	Low: 1 antibody\nMedium: 1 antibody	.	.	.	.	.	.	.	.	Low: 1 antibody\nMedium: 1 antibody	4.3 FPKM	.	.	.	.	.	.	Low: 2 antibodies	.	.	.	.	Low: 2 antibodies	3.1 FPKM	.	.	.	.
FGFR4	fibroblast growth factor receptor 4 [Source:HGNC Symbol;Acc:3691]	-1.20936	0.0489	F	T	.	.	.	.	1 peptide	.	.	Low: 1 antibody\nMedium: 3 antibodies	.	.	20 ESTs	CURATED	368 intensity units	51 Intensity units	High: 1 antibody\nLow: 2 antibodies\nMedium: 1 antibody	17.5 FPKM	1 peptide	1.241 RPKM	16 ESTs	CURATED	40 ESTs	CURATED	.	Low: 1 antibody\nMedium: 3 antibodies	11.8 FPKM	1 peptide	.	.	.	73 intensity units	.	Low: 2 antibodies\nMedium: 2 antibodies	3.7 FPKM	.	.	.	High: 1 antibody\nLow: 2 antibodies\nMedium: 1 antibody	.	.	.	.	.
FLNA	filamin A, alpha [Source:HGNC Symbol;Acc:3754]	-0.793672	0.0101	F	T	.	.	.	.	.	.	.	.	.	.	.	.	.	.	.	.	.	.	.	CURATED	.	.	.	.	.	.	.	.	.	.	.	.	.	.	.	.	.	.	.	.	.	.
FLYWCH2	FLYWCH family member 2 [Source:HGNC Symbol;Acc:25178]	-0.954257	0.0052	T	F	.	0.394 RPKM	.	.	1 peptide	15 ESTs	.	.	13.0 FPKM	.	.	.	.	184 Intensity units	.	3.2 FPKM	.	.	.	.	.	.	135 Intensity units	Low: 1 antibody	5.6 FPKM	1 peptide	.	.	.	84 intensity units	186 Intensity units	.	11.6 FPKM	.	.	.	.	8.0 FPKM	215 Intensity units	.	.	.
FOXP4	forkhead box P4 [Source:HGNC Symbol;Acc:20842]	-1.00554	8.17e-05	T	F	175 intensity units	0.334 RPKM	.	.	1 peptide	.	.	High: 1 antibody	6.8 FPKM	.	.	.	152 intensity units	.	Medium: 1 antibody	6.4 FPKM	.	0.484 RPKM	.	CURATED	.	.	.	High: 1 antibody	10.2 FPKM	2 peptides	.	.	.	148 intensity units	.	Medium: 1 antibody	3.1 FPKM	0.326 RPKM	.	.	Medium: 1 antibody	9.9 FPKM	.	.	.	.
FPGS	folylpolyglutamate synthase [Source:HGNC Symbol;Acc:3824]	-1.07928	1.14e-06	T	F	169 intensity units	0.369 RPKM	.	.	.	42 ESTs	.	.	24.6 FPKM	.	11 ESTs	.	184 intensity units	44 Intensity units	High: 1 antibody	31.1 FPKM	1 peptide	0.684 RPKM	19 ESTs	.	.	.	24 Intensity units	Low: 1 antibody	14.8 FPKM	.	.	.	.	277 intensity units	33 Intensity units	Medium: 1 antibody	24.3 FPKM	0.331 RPKM	.	.	High: 1 antibody	26.9 FPKM	44 Intensity units	.	.	.
FRS3	fibroblast growth factor receptor substrate 3 [Source:HGNC Symbol;Acc:16970]	-0.936316	0.00975	F	T	77 intensity units	.	.	.	.	17 ESTs	CURATED	Low: 1 antibody\nMedium: 1 antibody	3.8 FPKM	.	.	.	.	.	.	.	.	.	.	.	.	.	.	Low: 1 antibody\nMedium: 1 antibody	.	.	.	.	.	164 intensity units	.	.	4.0 FPKM	.	.	.	.	2.6 FPKM	.	.	.	.
FURIN	furin (paired basic amino acid cleaving enzyme) [Source:HGNC Symbol;Acc:8568]	-0.873138	5e-05	T	F	304 intensity units	2.056 RPKM	.	.	.	29 ESTs	.	.	20.8 FPKM	.	15 ESTs	.	1216 intensity units	147 Intensity units	Medium: 1 antibody	57.0 FPKM	5 peptides	19.132 RPKM	.	CURATED	.	.	74 Intensity units	High: 1 antibody	46.0 FPKM	1 peptide	32 ESTs	.	.	344 intensity units	141 Intensity units	.	10.7 FPKM	1.298 RPKM	.	.	.	14.5 FPKM	43 Intensity units	.	.	.
GAK	cyclin G associated kinase [Source:HGNC Symbol;Acc:4113]	-0.919196	1.09e-05	T	F	130 intensity units	0.973 RPKM	.	.	8 peptides	86 ESTs	.	Medium: 3 antibodies	7.8 FPKM	.	32 ESTs	.	141 intensity units	53 Intensity units	Low: 2 antibodies\nMedium: 1 antibody	8.8 FPKM	24 peptides	1.279 RPKM	.	CURATED	.	.	58 Intensity units	High: 1 antibody\nMedium: 2 antibodies	17.8 FPKM	9 peptides	.	.	.	100 intensity units	32 Intensity units	Low: 1 antibody\nMedium: 2 antibodies	12.6 FPKM	0.56 RPKM	.	.	Low: 2 antibodies\nMedium: 1 antibody	13.5 FPKM	106 Intensity units	.	.	.
GGA1	golgi-associated, gamma adaptin ear containing, ARF binding protein 1 [Source:HGNC Symbol;Acc:17842]	-0.864495	8.72e-05	T	F	127 intensity units	0.383 RPKM	.	.	6 peptides	114 ESTs	CURATED	Low: 2 antibodies	17.9 FPKM	.	18 ESTs	.	126 intensity units	21 Intensity units	Low: 2 antibodies	10.7 FPKM	3 peptides	.	.	CURATED	.	.	.	High: 1 antibody\nMedium: 1 antibody	14.4 FPKM	3 peptides	12 ESTs	.	.	170 intensity units	23 Intensity units	.	19.3 FPKM	.	.	.	Low: 1 antibody\nMedium: 1 antibody	21.7 FPKM	.	.	.	.
GIGYF1	GRB10 interacting GYF protein 1 [Source:HGNC Symbol;Acc:9126]	-1.14373	1.23e-08	T	F	92 intensity units	1.775 RPKM	.	.	.	16 ESTs	.	Medium: 2 antibodies	7.5 FPKM	.	.	.	134 intensity units	.	Low: 1 antibody\nMedium: 1 antibody	3.1 FPKM	1 peptide	0.826 RPKM	.	CURATED	.	.	.	High: 1 antibody\nMedium: 1 antibody	8.8 FPKM	2 peptides	.	.	.	108 intensity units	.	High: 1 antibody\nMedium: 1 antibody	10.8 FPKM	1.778 RPKM	.	.	Low: 1 antibody\nMedium: 1 antibody	10.0 FPKM	.	.	.	.
GIT1	G protein-coupled receptor kinase interacting ArfGAP 1 [Source:HGNC Symbol;Acc:4272]	-0.760085	0.00108	T	F	301 intensity units	0.459 RPKM	.	.	27 peptides	130 ESTs	CURATED	Low: 2 antibodies	15.4 FPKM	.	14 ESTs	.	98 intensity units	96 Intensity units	High: 1 antibody\nLow: 1 antibody	4.5 FPKM	4 peptides	.	.	CURATED	21 ESTs	.	59 Intensity units	Medium: 2 antibodies	8.6 FPKM	13 peptides	18 ESTs	.	.	364 intensity units	54 Intensity units	Low: 2 antibodies	7.5 FPKM	0.384 RPKM	.	.	Low: 1 antibody\nMedium: 1 antibody	13.6 FPKM	56 Intensity units	.	.	.
GNB1L	guanine nucleotide binding protein (G protein), beta polypeptide 1-like [Source:HGNC Symbol;Acc:4397]	-0.935656	0.025	T	F	63 intensity units	.	.	.	.	59 ESTs	CURATED	Low: 1 antibody\nMedium: 1 antibody	.	.	.	.	62 intensity units	.	Low: 1 antibody\nMedium: 1 antibody	.	.	.	23 ESTs	.	.	.	.	Medium: 2 antibodies	.	3 peptides	.	.	.	.	.	Low: 1 antibody\nMedium: 1 antibody	2.2 FPKM	.	.	.	.	.	.	.	.	.
GPSM1	G-protein signaling modulator 1 [Source:HGNC Symbol;Acc:17858]	-1.26945	0.000633	T	F	74 intensity units	.	.	.	8 peptides	40 ESTs	CURATED	High: 1 antibody	13.1 FPKM	.	.	.	.	.	Medium: 1 antibody	.	1 peptide	.	.	.	.	.	.	Low: 1 antibody	8.1 FPKM	1 peptide	.	.	.	.	.	High: 1 antibody	.	.	.	.	Medium: 1 antibody	3.3 FPKM	.	.	.	.
GRAP	GRB2-related adaptor protein [Source:HGNC Symbol;Acc:4562]	-1.11145	2.17e-06	T	F	.	.	.	.	.	.	CURATED	Medium: 1 antibody	.	.	.	.	.	.	.	2.1 FPKM	.	.	.	.	.	.	.	Medium: 1 antibody	.	.	.	.	.	.	.	High: 1 antibody	.	.	.	.	Medium: 1 antibody	3.1 FPKM	.	.	.	.
GRIN1	glutamate receptor, ionotropic, N-methyl D-aspartate 1 [Source:HGNC Symbol;Acc:4584]	-2.97961	7.61e-05	F	T	.	.	.	.	4 peptides	51 ESTs	CURATED	.	.	.	.	.	.	.	.	.	.	.	.	.	.	.	.	Medium: 1 antibody	.	.	.	.	.	.	.	.	.	.	.	.	.	.	.	.	2.2 FPKM	.
GRK6	G protein-coupled receptor kinase 6 [Source:HGNC Symbol;Acc:4545]	-0.87481	4.12e-05	T	F	196 intensity units	0.359 RPKM	.	.	3 peptides	34 ESTs	.	Low: 1 antibody\nMedium: 1 antibody	8.1 FPKM	.	.	.	118 intensity units	84 Intensity units	Low: 1 antibody\nMedium: 1 antibody	3.9 FPKM	1 peptide	.	.	.	.	.	46 Intensity units	High: 1 antibody\nMedium: 1 antibody	6.3 FPKM	3 peptides	18 ESTs	.	.	249 intensity units	65 Intensity units	High: 1 antibody\nMedium: 1 antibody	6.4 FPKM	.	.	.	Low: 2 antibodies	10.3 FPKM	51 Intensity units	.	.	.
GUK1	guanylate kinase 1 [Source:HGNC Symbol;Acc:4693]	-0.832861	0.000147	T	F	460 intensity units	1.426 RPKM	.	.	5 peptides	139 ESTs	.	Low: 1 antibody	152.5 FPKM	.	47 ESTs	.	395 intensity units	141 Intensity units	Medium: 1 antibody	66.0 FPKM	3 peptides	3.777 RPKM	11 ESTs	CURATED	12 ESTs	.	77 Intensity units	Medium: 1 antibody	91.7 FPKM	11 peptides	49 ESTs	.	.	610 intensity units	33 Intensity units	Low: 1 antibody	62.0 FPKM	0.42 RPKM	.	.	.	58.1 FPKM	127 Intensity units	.	.	.
H1FX	H1 histone family, member X [Source:HGNC Symbol;Acc:4722]	-1.36403	4.57e-12	T	F	.	0.61 RPKM	.	.	9 peptides	116 ESTs	.	High: 1 antibody\nLow: 1 antibody	15.7 FPKM	.	59 ESTs	.	.	182 Intensity units	Low: 1 antibody\nMedium: 1 antibody	12.2 FPKM	19 peptides	.	.	CURATED	.	.	45 Intensity units	High: 1 antibody\nLow: 1 antibody	18.5 FPKM	16 peptides	48 ESTs	.	.	.	21 Intensity units	Medium: 2 antibodies	26.8 FPKM	.	.	.	Medium: 2 antibodies	11.0 FPKM	138 Intensity units	.	.	.
HDAC7	histone deacetylase 7 [Source:HGNC Symbol;Acc:14067]	-0.903799	1.81e-05	T	T	237 intensity units	0.754 RPKM	.	.	.	68 ESTs	.	Low: 1 antibody	25.4 FPKM	.	13 ESTs	.	81 intensity units	77 Intensity units	.	4.2 FPKM	.	.	36 ESTs	CURATED	.	.	79 Intensity units	.	7.1 FPKM	2 peptides	13 ESTs	.	.	117 intensity units	149 Intensity units	.	12.7 FPKM	.	.	.	.	39.1 FPKM	38 Intensity units	.	.	.
HDDC3	HD domain containing 3 [Source:HGNC Symbol;Acc:30522]	-0.774682	0.0254	T	F	.	1.089 RPKM	.	.	1 peptide	.	.	.	13.8 FPKM	.	.	.	.	.	Medium: 1 antibody	9.6 FPKM	13 peptides	0.892 RPKM	.	.	.	.	.	High: 1 antibody	14.2 FPKM	6 peptides	.	.	.	67 intensity units	.	Low: 1 antibody	6.6 FPKM	.	.	.	Medium: 1 antibody	7.0 FPKM	.	.	.	.
HIST3H2BB	histone cluster 3, H2bb [Source:HGNC Symbol;Acc:20514]	-1.76906	0.0173	T	F	164 intensity units	.	.	.	18 peptides	.	.	High: 3 antibodies	.	.	.	.	143 intensity units	87 Intensity units	High: 2 antibodies\nMedium: 1 antibody	.	14 peptides	.	.	.	.	.	77 Intensity units	High: 2 antibodies\nMedium: 1 antibody	.	6 peptides	.	.	.	464 intensity units	78 Intensity units	High: 2 antibodies\nMedium: 1 antibody	.	.	.	.	Medium: 3 antibodies	.	71 Intensity units	.	.	.
HMG20B	high-mobility group 20B [Source:HGNC Symbol;Acc:5002]	-1.00376	9.47e-06	T	F	287 intensity units	7.163 RPKM	.	.	1 peptide	37 ESTs	.	.	12.0 FPKM	.	17 ESTs	.	216 intensity units	.	.	15.3 FPKM	.	6.292 RPKM	20 ESTs	.	.	.	.	.	13.3 FPKM	.	13 ESTs	CURATED	.	200 intensity units	.	.	9.0 FPKM	1.853 RPKM	.	.	.	19.3 FPKM	.	.	.	.
HMGA1	high mobility group AT-hook 1 [Source:HGNC Symbol;Acc:5010]	-1.17282	1.31e-08	T	F	174 intensity units	1.658 RPKM	.	.	2 peptides	473 ESTs	.	Low: 1 antibody	16.2 FPKM	.	191 ESTs	.	133 intensity units	106 Intensity units	.	8.2 FPKM	4 peptides	0.515 RPKM	156 ESTs	CURATED	51 ESTs	CURATED	63 Intensity units	Low: 1 antibody	11.1 FPKM	3 peptides	212 ESTs	CURATED	.	407 intensity units	49 Intensity units	.	29.4 FPKM	2.615 RPKM	.	.	Low: 1 antibody	9.9 FPKM	157 Intensity units	.	.	.
HNRNPA0	heterogeneous nuclear ribonucleoprotein A0 [Source:HGNC Symbol;Acc:5030]	-0.893286	6.9e-05	T	F	684 intensity units	2.797 RPKM	.	.	13 peptides	71 ESTs	CURATED	.	21.9 FPKM	.	14 ESTs	.	612 intensity units	102 Intensity units	.	19.7 FPKM	18 peptides	2.007 RPKM	.	CURATED	14 ESTs	CURATED	96 Intensity units	Medium: 1 antibody	20.2 FPKM	13 peptides	23 ESTs	.	.	977 intensity units	96 Intensity units	Low: 1 antibody	19.4 FPKM	2.998 RPKM	.	.	Medium: 1 antibody	41.0 FPKM	360 Intensity units	Medium: 1 antibody	.	.
HRAS	v-Ha-ras Harvey rat sarcoma viral oncogene homolog [Source:HGNC Symbol;Acc:5173]	-0.982036	0.000717	F	T	.	0.924 RPKM	.	.	13 peptides	19 ESTs	CURATED	Low: 2 antibodies	39.4 FPKM	.	.	.	.	39 Intensity units	Low: 1 antibody\nMedium: 1 antibody	9.0 FPKM	6 peptides	0.703 RPKM	.	.	.	.	27 Intensity units	Low: 2 antibodies	11.4 FPKM	5 peptides	.	.	.	.	62 Intensity units	Low: 2 antibodies	51.2 FPKM	1.216 RPKM	.	.	Low: 2 antibodies	15.7 FPKM	24 Intensity units	.	.	.
HS6ST1	heparan sulfate 6-O-sulfotransferase 1 [Source:HGNC Symbol;Acc:5201]	-0.863628	0.00146	T	F	.	0.669 RPKM	.	.	.	63 ESTs	CURATED	.	5.6 FPKM	.	.	.	79 intensity units	.	.	7.2 FPKM	.	2.45 RPKM	.	.	.	.	.	.	13.0 FPKM	1 peptide	.	.	.	73 intensity units	.	.	10.2 FPKM	1.199 RPKM	.	.	.	6.9 FPKM	.	.	.	.
HSPB1	heat shock 27kDa protein 1 [Source:HGNC Symbol;Acc:5246]	-1.07926	0.000103	T	T	1671 intensity units	11.065 RPKM	.	.	15 peptides	220 ESTs	CURATED	High: 1 antibody\nLow: 1 antibody\nMedium: 1 antibody	521.6 FPKM	.	112 ESTs	.	1639 intensity units	496 Intensity units	High: 1 antibody\nLow: 2 antibodies	76.1 FPKM	23 peptides	2.17 RPKM	42 ESTs	CURATED	125 ESTs	.	542 Intensity units	High: 2 antibodies\nLow: 1 antibody	67.2 FPKM	19 peptides	176 ESTs	CURATED	CURATED	5158 intensity units	2308 Intensity units	High: 1 antibody\nMedium: 2 antibodies	545.6 FPKM	54.578 RPKM	CURATED	.	High: 1 antibody\nLow: 1 antibody\nMedium: 1 antibody	430.3 FPKM	1100 Intensity units	.	.	.
HSPG2	heparan sulfate proteoglycan 2 [Source:HGNC Symbol;Acc:5273]	-1.40506	3.01e-05	T	F	.	2.354 RPKM	.	.	25 peptides	34 ESTs	.	Medium: 3 antibodies	39.0 FPKM	.	32 ESTs	.	.	25 Intensity units	Low: 2 antibodies\nMedium: 1 antibody	8.7 FPKM	153 peptides	.	.	CURATED	20 ESTs	.	.	Low: 2 antibodies\nMedium: 1 antibody	7.4 FPKM	179 peptides	37 ESTs	.	.	.	.	Low: 3 antibodies	26.2 FPKM	0.409 RPKM	.	.	Low: 2 antibodies\nMedium: 1 antibody	92.5 FPKM	30 Intensity units	.	.	.
IDUA	iduronidase, alpha-L- [Source:HGNC Symbol;Acc:5391]	-1.28125	1.02e-07	T	F	76 intensity units	.	.	.	.	24 ESTs	.	Medium: 1 antibody	2.7 FPKM	.	16 ESTs	.	84 intensity units	.	Medium: 1 antibody	2.1 FPKM	2 peptides	.	.	CURATED	.	.	.	High: 1 antibody	7.7 FPKM	1 peptide	17 ESTs	.	.	65 intensity units	.	Medium: 1 antibody	1.8 FPKM	.	.	.	Medium: 1 antibody	3.4 FPKM	.	.	.	.
IER5L	immediate early response 5-like [Source:HGNC Symbol;Acc:23679]	-1.17178	0.00151	T	F	.	.	.	.	.	.	.	Low: 1 antibody	.	.	.	.	.	.	.	2.1 FPKM	.	0.419 RPKM	.	.	.	.	.	High: 1 antibody	.	.	.	.	.	.	.	.	.	.	.	.	.	.	.	.	.	.
IGLC7	immunoglobulin lambda constant 7 [Source:HGNC Symbol;Acc:5861]	-1.16273	0.00126	T	F	.	.	.	.	.	.	.	.	.	.	.	.	.	.	.	.	.	.	.	.	.	.	.	.	.	.	.	.	.	.	.	.	.	.	.	.	.	.	.	.	.	.
IGSF8	immunoglobulin superfamily, member 8 [Source:HGNC Symbol;Acc:17813]	-1.00297	1.8e-05	T	F	85 intensity units	.	.	.	14 peptides	99 ESTs	.	Low: 1 antibody	12.1 FPKM	.	.	.	106 intensity units	.	Low: 1 antibody	17.0 FPKM	12 peptides	.	.	CURATED	.	.	.	.	11.1 FPKM	7 peptides	.	.	.	61 intensity units	.	Low: 1 antibody	3.9 FPKM	.	.	.	.	6.8 FPKM	.	.	.	.
IL2RB	interleukin 2 receptor, beta [Source:HGNC Symbol;Acc:6009]	-0.856191	8.41e-05	T	F	105 intensity units	.	.	.	.	.	.	.	1.6 FPKM	.	.	.	121 intensity units	.	.	4.4 FPKM	1 peptide	.	.	.	.	.	.	.	.	.	.	.	.	.	.	.	.	.	.	.	.	2.3 FPKM	.	.	.	.
IMPDH1	IMP (inosine 5'-monophosphate) dehydrogenase 1 [Source:HGNC Symbol;Acc:6052]	-0.828337	0.000265	T	F	110 intensity units	1.593 RPKM	.	.	4 peptides	83 ESTs	CURATED	Medium: 1 antibody	9.3 FPKM	.	18 ESTs	.	.	.	Low: 1 antibody	2.1 FPKM	2 peptides	0.408 RPKM	11 ESTs	.	.	.	.	Medium: 1 antibody	9.7 FPKM	11 peptides	16 ESTs	.	.	62 intensity units	.	.	3.0 FPKM	.	.	.	Low: 1 antibody	17.9 FPKM	.	.	.	.
INO80B	INO80 complex subunit B [Source:HGNC Symbol;Acc:13324]	-0.989852	0.000274	T	F	109 intensity units	2.696 RPKM	.	.	.	52 ESTs	.	.	.	.	.	.	113 intensity units	415 Intensity units	.	.	1 peptide	2.206 RPKM	.	.	.	.	224 Intensity units	.	.	2 peptides	.	.	.	120 intensity units	340 Intensity units	.	.	2.661 RPKM	.	.	.	.	240 Intensity units	.	.	.
INO80E	INO80 complex subunit E [Source:HGNC Symbol;Acc:26905]	-1.07359	3.9e-06	T	F	109 intensity units	.	.	.	.	38 ESTs	.	Medium: 1 antibody	25.2 FPKM	.	.	.	121 intensity units	.	High: 1 antibody	13.4 FPKM	.	.	.	.	.	.	.	High: 1 antibody	15.2 FPKM	.	14 ESTs	.	.	133 intensity units	.	High: 1 antibody	14.7 FPKM	.	.	.	High: 1 antibody	38.4 FPKM	.	.	.	.
INPP5E	inositol polyphosphate-5-phosphatase, 72 kDa [Source:HGNC Symbol;Acc:21474]	-0.830764	0.00198	T	F	.	.	.	.	.	16 ESTs	CURATED	.	4.3 FPKM	.	.	.	.	35 Intensity units	.	.	1 peptide	.	.	.	.	.	23 Intensity units	.	2.3 FPKM	.	.	.	.	.	48 Intensity units	.	2.3 FPKM	.	.	.	.	3.8 FPKM	.	.	.	.
IRF7	interferon regulatory factor 7 [Source:HGNC Symbol;Acc:6122]	-1.11388	1.38e-07	T	F	.	.	.	.	55 peptides	25 ESTs	.	Low: 1 antibody\nMedium: 1 antibody	4.1 FPKM	.	17 ESTs	.	.	.	Medium: 2 antibodies	6.9 FPKM	51 peptides	.	.	.	.	.	.	High: 1 antibody\nLow: 1 antibody	3.3 FPKM	82 peptides	15 ESTs	.	.	.	.	Low: 1 antibody\nMedium: 1 antibody	3.7 FPKM	.	.	.	Low: 1 antibody\nMedium: 1 antibody	4.0 FPKM	.	.	.	.
IRS1	insulin receptor substrate 1 [Source:HGNC Symbol;Acc:6125]	-0.980673	0.00393	T	F	135 intensity units	1.488 RPKM	.	.	.	38 ESTs	.	.	4.7 FPKM	.	.	.	357 intensity units	21 Intensity units	Low: 1 antibody	6.7 FPKM	3 peptides	2.124 RPKM	.	CURATED	.	.	.	Medium: 1 antibody	1.6 FPKM	2 peptides	14 ESTs	.	.	240 intensity units	.	Low: 1 antibody	13.2 FPKM	1.853 RPKM	CURATED	.	Low: 1 antibody	13.9 FPKM	52 Intensity units	.	.	.
ISG20	interferon stimulated exonuclease gene 20kDa [Source:HGNC Symbol;Acc:6130]	-1.03271	1.62e-06	T	F	107 intensity units	0.883 RPKM	.	.	.	.	CURATED	.	3.0 FPKM	.	12 ESTs	.	110 intensity units	.	.	6.2 FPKM	3 peptides	2.5 RPKM	.	.	.	.	.	.	1.9 FPKM	.	.	.	.	.	.	.	.	0.744 RPKM	.	.	.	3.1 FPKM	.	.	.	.
ITPKB	inositol 1,4,5-trisphosphate 3-kinase B [Source:HGNC Symbol;Acc:6179]	-0.765396	0.000434	T	F	111 intensity units	1.245 RPKM	.	.	.	61 ESTs	.	.	7.0 FPKM	.	.	.	.	.	.	2.6 FPKM	.	.	.	CURATED	.	.	.	.	2.4 FPKM	1 peptide	.	.	.	61 intensity units	.	.	5.0 FPKM	.	.	.	Low: 1 antibody\nMedium: 1 antibody	31.5 FPKM	.	.	.	.
ITPR3	inositol 1,4,5-triphosphate receptor, type 3 [Source:HGNC Symbol;Acc:6182]	-0.778771	0.000271	T	T	161 intensity units	0.627 RPKM	.	.	.	27 ESTs	.	.	4.3 FPKM	.	67 ESTs	.	64 intensity units	.	Medium: 1 antibody	.	39 peptides	.	.	CURATED	.	.	.	Low: 1 antibody	3.8 FPKM	20 peptides	24 ESTs	.	.	61 intensity units	.	.	.	.	.	.	.	4.5 FPKM	.	.	.	.
JUN	jun proto-oncogene [Source:HGNC Symbol;Acc:6204]	-1.03376	8.48e-07	F	T	1060 intensity units	58.113 RPKM	.	.	.	104 ESTs	.	.	24.6 FPKM	.	50 ESTs	.	305 intensity units	.	Low: 2 antibodies	107.4 FPKM	.	17.849 RPKM	.	.	.	.	34 Intensity units	Low: 1 antibody\nMedium: 1 antibody	44.7 FPKM	2 peptides	109 ESTs	.	.	1545 intensity units	.	Low: 2 antibodies	44.1 FPKM	32.343 RPKM	.	.	Low: 1 antibody\nMedium: 1 antibody	91.6 FPKM	26 Intensity units	Medium: 2 antibodies	.	.
KAT2A	K(lysine) acetyltransferase 2A [Source:HGNC Symbol;Acc:4201]	-0.754015	0.00133	F	T	216 intensity units	1.322 RPKM	.	.	.	57 ESTs	CURATED	Medium: 1 antibody	24.4 FPKM	.	22 ESTs	.	298 intensity units	49 Intensity units	Low: 1 antibody	11.9 FPKM	1 peptide	0.495 RPKM	11 ESTs	CURATED	.	.	50 Intensity units	Medium: 1 antibody	17.6 FPKM	.	.	.	.	161 intensity units	64 Intensity units	Low: 1 antibody	19.7 FPKM	0.565 RPKM	.	.	Low: 1 antibody	34.9 FPKM	22 Intensity units	.	.	.
KATNB1	katanin p80 (WD repeat containing) subunit B 1 [Source:HGNC Symbol;Acc:6217]	-0.913933	0.00046	T	F	.	.	.	.	.	.	.	.	.	.	.	.	.	.	.	.	.	.	.	.	.	CURATED	.	.	.	.	.	.	.	.	.	.	.	.	.	.	.	.	.	.	.	.
KCNAB2	potassium voltage-gated channel, shaker-related subfamily, beta member 2 [Source:HGNC Symbol;Acc:6229]	-0.822848	0.000141	T	F	86 intensity units	0.751 RPKM	.	.	1 peptide	751 ESTs	CURATED	.	12.1 FPKM	.	.	.	.	23 Intensity units	.	3.9 FPKM	1 peptide	.	.	.	.	.	23 Intensity units	.	.	.	.	.	.	.	34 Intensity units	.	.	.	.	.	Low: 2 antibodies	8.6 FPKM	.	.	.	.
KCNQ1	potassium voltage-gated channel, KQT-like subfamily, member 1 [Source:HGNC Symbol;Acc:6294]	-0.87272	0.000343	T	F	61 intensity units	.	.	.	1 peptide	.	.	Low: 1 antibody\nMedium: 1 antibody	25.5 FPKM	.	22 ESTs	.	.	.	Medium: 2 antibodies	1.7 FPKM	.	.	.	.	.	.	73 Intensity units	Medium: 2 antibodies	18.6 FPKM	.	.	CURATED	.	.	.	High: 1 antibody\nLow: 1 antibody	.	.	.	.	High: 1 antibody\nLow: 1 antibody	3.3 FPKM	.	.	.	.
KCTD13	potassium channel tetramerisation domain containing 13 [Source:HGNC Symbol;Acc:22234]	-0.975871	0.00021	T	F	.	.	.	.	.	23 ESTs	CURATED	Low: 1 antibody	4.6 FPKM	.	.	.	.	.	Medium: 1 antibody	2.9 FPKM	.	.	.	.	.	.	.	Low: 1 antibody	4.4 FPKM	.	.	.	.	.	.	Low: 1 antibody	3.1 FPKM	.	.	.	Medium: 1 antibody	7.6 FPKM	.	.	.	.
KIF21B	kinesin family member 21B [Source:HGNC Symbol;Acc:29442]	-0.767427	0.000355	T	F	65 intensity units	.	.	.	18 peptides	111 ESTs	CURATED	High: 1 antibody\nMedium: 1 antibody	.	.	.	.	.	.	High: 1 antibody\nMedium: 1 antibody	.	5 peptides	.	.	.	.	.	.	Medium: 2 antibodies	.	18 peptides	.	.	.	.	.	High: 1 antibody\nMedium: 1 antibody	.	.	.	.	Low: 1 antibody\nMedium: 1 antibody	.	.	.	2.6 FPKM	.
KLC2	kinesin light chain 2 [Source:HGNC Symbol;Acc:20716]	-1.02559	0.000134	T	F	155 intensity units	0.317 RPKM	.	.	20 peptides	70 ESTs	.	High: 1 antibody\nMedium: 1 antibody	12.3 FPKM	.	.	.	78 intensity units	.	High: 1 antibody\nMedium: 1 antibody	2.1 FPKM	15 peptides	.	.	CURATED	.	.	.	High: 1 antibody\nMedium: 1 antibody	5.4 FPKM	13 peptides	.	.	.	385 intensity units	.	Medium: 2 antibodies	12.2 FPKM	0.569 RPKM	.	.	Medium: 2 antibodies	11.7 FPKM	.	.	.	.
KRI1	KRI1 homolog (S. cerevisiae) [Source:HGNC Symbol;Acc:25769]	-0.839132	0.00015	T	F	.	1.735 RPKM	.	.	.	61 ESTs	.	Low: 1 antibody\nMedium: 1 antibody	8.6 FPKM	.	24 ESTs	.	.	.	Low: 1 antibody\nMedium: 1 antibody	5.9 FPKM	7 peptides	1.753 RPKM	.	CURATED	.	.	.	Medium: 2 antibodies	7.6 FPKM	5 peptides	12 ESTs	.	.	.	.	Medium: 2 antibodies	10.8 FPKM	3.663 RPKM	.	.	Low: 2 antibodies	8.9 FPKM	.	.	.	.
LAT	linker for activation of T cells [Source:HGNC Symbol;Acc:18874]	-0.880903	2.66e-05	F	T	118 intensity units	.	.	.	.	.	.	.	3.2 FPKM	.	.	.	75 intensity units	.	.	2.0 FPKM	.	.	.	CURATED	.	.	.	Low: 3 antibodies	.	.	.	.	.	62 intensity units	.	Low: 3 antibodies	2.1 FPKM	.	.	.	.	7.2 FPKM	.	.	.	.
LCN12	lipocalin 12 [Source:HGNC Symbol;Acc:28733]	-1.57856	0.00046	T	F	.	.	.	.	.	12 ESTs	.	Medium: 1 antibody	7.1 FPKM	.	.	.	71 intensity units	.	Medium: 1 antibody	5.2 FPKM	.	.	.	.	.	.	.	High: 1 antibody	.	.	.	.	.	.	.	Medium: 1 antibody	.	.	.	.	Low: 1 antibody	.	.	.	.	.
LMF2	lipase maturation factor 2 [Source:HGNC Symbol;Acc:25096]	-1.12541	3.83e-08	T	F	209 intensity units	0.452 RPKM	.	.	2 peptides	39 ESTs	.	Low: 1 antibody	11.7 FPKM	.	.	.	221 intensity units	.	Medium: 1 antibody	10.9 FPKM	14 peptides	0.514 RPKM	.	.	.	.	.	Medium: 1 antibody	91.6 FPKM	6 peptides	22 ESTs	.	.	124 intensity units	.	Medium: 1 antibody	7.7 FPKM	.	.	.	Low: 1 antibody	11.5 FPKM	.	.	.	.
LMNB2	lamin B2 [Source:HGNC Symbol;Acc:6638]	-0.950642	0.000121	T	F	235 intensity units	0.998 RPKM	.	.	47 peptides	47 ESTs	.	.	4.5 FPKM	.	38 ESTs	.	207 intensity units	.	.	2.8 FPKM	66 peptides	0.874 RPKM	.	CURATED	.	CURATED	.	Low: 1 antibody	2.5 FPKM	65 peptides	12 ESTs	.	.	294 intensity units	.	.	9.0 FPKM	0.907 RPKM	.	.	Low: 1 antibody	10.0 FPKM	.	.	.	.
LRCH4	leucine-rich repeats and calponin homology (CH) domain containing 4 [Source:HGNC Symbol;Acc:6691]	-1.08614	6.01e-08	T	F	.	.	.	.	.	69 ESTs	.	Low: 3 antibodies	11.7 FPKM	.	.	.	.	135 Intensity units	Low: 2 antibodies\nMedium: 1 antibody	8.6 FPKM	3 peptides	.	.	CURATED	.	CURATED	99 Intensity units	High: 1 antibody\nMedium: 2 antibodies	13.8 FPKM	5 peptides	.	.	.	.	185 Intensity units	Low: 3 antibodies	13.3 FPKM	.	.	.	.	14.4 FPKM	58 Intensity units	.	.	.
LRRK2	leucine-rich repeat kinase 2 [Source:HGNC Symbol;Acc:18618]	0.85532	0.000511	T	F	.	2.142 RPKM	.	.	1 peptide	12 ESTs	CURATED	High: 1 antibody\nLow: 1 antibody	2.9 FPKM	.	.	.	107 intensity units	22 Intensity units	High: 1 antibody\nLow: 1 antibody	4.7 FPKM	2 peptides	0.755 RPKM	.	CURATED	.	.	22 Intensity units	High: 2 antibodies	2.7 FPKM	2 peptides	.	.	.	.	31 Intensity units	High: 1 antibody\nLow: 1 antibody	.	2.312 RPKM	.	.	Low: 1 antibody\nMedium: 1 antibody	5.8 FPKM	22 Intensity units	.	2.3 FPKM	.
LYPLA2	lysophospholipase II [Source:HGNC Symbol;Acc:6738]	-0.951755	8.11e-05	T	F	179 intensity units	0.407 RPKM	.	.	2 peptides	47 ESTs	.	.	14.8 FPKM	.	17 ESTs	.	270 intensity units	37 Intensity units	.	10.6 FPKM	10 peptides	1.721 RPKM	.	.	14 ESTs	.	.	.	8.4 FPKM	6 peptides	17 ESTs	.	.	230 intensity units	.	.	7.8 FPKM	.	.	.	.	10.7 FPKM	27 Intensity units	.	.	.
MAD1L1	MAD1 mitotic arrest deficient-like 1 (yeast) [Source:HGNC Symbol;Acc:6762]	-0.82153	0.0011	T	F	.	1.757 RPKM	.	.	1 peptide	91 ESTs	.	High: 1 antibody\nLow: 1 antibody	9.3 FPKM	.	.	.	69 intensity units	135 Intensity units	.	7.7 FPKM	6 peptides	0.681 RPKM	19 ESTs	.	.	.	.	Medium: 2 antibodies	3.3 FPKM	9 peptides	.	CURATED	.	.	.	High: 1 antibody\nLow: 1 antibody	10.9 FPKM	1.397 RPKM	.	.	Low: 1 antibody\nMedium: 1 antibody	10.7 FPKM	.	.	.	.
MAFK	v-maf musculoaponeurotic fibrosarcoma oncogene homolog K (avian) [Source:HGNC Symbol;Acc:6782]	-1.18318	1.9e-07	T	F	.	0.702 RPKM	.	.	1 peptide	14 ESTs	.	Low: 1 antibody	26.3 FPKM	.	.	.	.	.	.	6.3 FPKM	.	0.496 RPKM	.	.	.	.	.	Low: 1 antibody	13.2 FPKM	3 peptides	.	.	.	.	.	.	15.0 FPKM	2.078 RPKM	.	.	.	7.0 FPKM	.	Low: 1 antibody	.	.
MAOB	monoamine oxidase B [Source:HGNC Symbol;Acc:6834]	1.75073	0.0175	T	F	.	8.306 RPKM	.	.	11 peptides	80 ESTs	.	High: 2 antibodies	74.2 FPKM	.	.	.	.	53 Intensity units	High: 2 antibodies	144.6 FPKM	41 peptides	24.932 RPKM	.	CURATED	.	.	.	High: 1 antibody\nMedium: 1 antibody	5.3 FPKM	26 peptides	.	.	.	.	.	High: 1 antibody\nMedium: 1 antibody	44.9 FPKM	8.107 RPKM	.	.	High: 2 antibodies	99.8 FPKM	157 Intensity units	High: 2 antibodies	.	.
MAP2K2	mitogen-activated protein kinase kinase 2 [Source:HGNC Symbol;Acc:6842]	-0.938729	2.56e-05	T	F	235 intensity units	4.089 RPKM	.	.	10 peptides	79 ESTs	.	High: 1 antibody\nLow: 1 antibody	32.7 FPKM	.	38 ESTs	.	236 intensity units	93 Intensity units	Medium: 2 antibodies	19.2 FPKM	15 peptides	9.257 RPKM	.	CURATED	12 ESTs	CURATED	67 Intensity units	High: 1 antibody\nMedium: 1 antibody	22.5 FPKM	9 peptides	32 ESTs	.	.	955 intensity units	101 Intensity units	Low: 1 antibody\nMedium: 1 antibody	92.8 FPKM	8.341 RPKM	.	.	High: 1 antibody\nLow: 1 antibody	26.7 FPKM	56 Intensity units	.	.	.
MAP2K7	mitogen-activated protein kinase kinase 7 [Source:HGNC Symbol;Acc:6847]	-1.04945	9.78e-07	T	F	99 intensity units	0.61 RPKM	.	.	1 peptide	18 ESTs	CURATED	Low: 1 antibody\nMedium: 1 antibody	9.6 FPKM	.	17 ESTs	.	112 intensity units	.	Low: 2 antibodies	5.8 FPKM	6 peptides	0.601 RPKM	.	.	.	.	.	Medium: 2 antibodies	9.0 FPKM	3 peptides	.	.	.	273 intensity units	.	.	21.3 FPKM	1.194 RPKM	CURATED	.	Low: 2 antibodies	7.6 FPKM	.	.	.	.
MAP4K2	mitogen-activated protein kinase kinase kinase kinase 2 [Source:HGNC Symbol;Acc:6864]	-0.813991	0.000325	T	F	101 intensity units	.	.	.	1 peptide	12 ESTs	.	Medium: 1 antibody	5.5 FPKM	.	.	.	66 intensity units	.	Medium: 1 antibody	2.6 FPKM	.	.	.	CURATED	.	.	.	Low: 1 antibody	4.3 FPKM	1 peptide	.	.	.	78 intensity units	.	Medium: 1 antibody	3.0 FPKM	.	.	.	Low: 1 antibody	6.2 FPKM	.	.	.	.
MAP7D1	MAP7 domain containing 1 [Source:HGNC Symbol;Acc:25514]	-0.918963	1.29e-05	T	F	497 intensity units	4.839 RPKM	.	.	17 peptides	68 ESTs	CURATED	High: 1 antibody	136.9 FPKM	.	11 ESTs	.	206 intensity units	37 Intensity units	Low: 1 antibody	9.9 FPKM	1 peptide	0.329 RPKM	.	CURATED	.	.	41 Intensity units	.	12.6 FPKM	1 peptide	18 ESTs	.	.	1540 intensity units	80 Intensity units	Medium: 1 antibody	141.3 FPKM	3.445 RPKM	.	.	Medium: 1 antibody	69.8 FPKM	37 Intensity units	.	.	.
MAPK12	mitogen-activated protein kinase 12 [Source:HGNC Symbol;Acc:6874]	-1.42101	0.0072	T	F	71 intensity units	0.335 RPKM	.	.	.	55 ESTs	.	Low: 1 antibody\nMedium: 1 antibody	10.2 FPKM	.	.	.	63 intensity units	.	Low: 1 antibody\nMedium: 1 antibody	.	.	.	.	.	13 ESTs	.	.	Medium: 2 antibodies	.	6 peptides	.	CURATED	.	602 intensity units	67 Intensity units	Low: 1 antibody\nMedium: 1 antibody	107.8 FPKM	11.081 RPKM	CURATED	.	.	11.1 FPKM	.	.	.	.
MAPK7	mitogen-activated protein kinase 7 [Source:HGNC Symbol;Acc:6880]	-0.85092	0.000992	T	F	207 intensity units	.	.	.	3 peptides	48 ESTs	CURATED	Medium: 1 antibody	5.1 FPKM	.	.	.	105 intensity units	.	Medium: 1 antibody	2.0 FPKM	1 peptide	.	.	.	17 ESTs	CURATED	.	High: 1 antibody	3.3 FPKM	1 peptide	.	CURATED	.	187 intensity units	.	High: 1 antibody	2.8 FPKM	.	.	.	Low: 1 antibody	13.3 FPKM	.	.	.	.
MED15	mediator complex subunit 15 [Source:HGNC Symbol;Acc:14248]	-0.847697	6.37e-05	T	T	402 intensity units	0.812 RPKM	.	.	.	133 ESTs	.	High: 1 antibody	15.3 FPKM	.	26 ESTs	.	213 intensity units	27 Intensity units	Medium: 1 antibody	6.4 FPKM	1 peptide	.	15 ESTs	CURATED	.	.	.	High: 1 antibody	11.8 FPKM	.	58 ESTs	.	.	425 intensity units	28 Intensity units	Medium: 1 antibody	11.9 FPKM	1.011 RPKM	.	.	Medium: 1 antibody	20.9 FPKM	25 Intensity units	.	.	.
MEF2D	myocyte enhancer factor 2D [Source:HGNC Symbol;Acc:6997]	-0.772431	0.000452	T	F	262 intensity units	2.594 RPKM	.	.	2 peptides	60 ESTs	.	High: 2 antibodies	26.5 FPKM	.	27 ESTs	.	161 intensity units	.	Low: 1 antibody\nMedium: 1 antibody	6.5 FPKM	.	1.697 RPKM	.	CURATED	.	.	.	High: 2 antibodies	12.9 FPKM	2 peptides	26 ESTs	.	.	1023 intensity units	34 Intensity units	High: 2 antibodies	55.6 FPKM	13.345 RPKM	.	.	High: 2 antibodies	22.2 FPKM	.	.	.	.
MEMO1	mediator of cell motility 1 [Source:HGNC Symbol;Acc:14014]	-1.88632	1.47e-05	T	F	.	.	.	.	.	.	.	.	.	.	.	.	.	.	.	.	.	.	.	.	.	.	.	.	.	.	.	.	.	.	.	.	.	.	CURATED	.	.	.	.	.	.	.
MEN1	multiple endocrine neoplasia I [Source:HGNC Symbol;Acc:7010]	-0.813852	0.000521	T	F	101 intensity units	.	.	.	1 peptide	38 ESTs	.	.	5.5 FPKM	.	17 ESTs	.	166 intensity units	.	High: 1 antibody	8.7 FPKM	2 peptides	.	12 ESTs	CURATED	.	.	.	.	8.2 FPKM	1 peptide	.	.	.	95 intensity units	.	Low: 1 antibody	3.4 FPKM	.	.	.	Low: 1 antibody	8.1 FPKM	.	.	.	.
MEPCE	methylphosphate capping enzyme [Source:HGNC Symbol;Acc:20247]	-0.781207	0.00071	T	F	222 intensity units	1.243 RPKM	.	.	3 peptides	65 ESTs	CURATED	High: 2 antibodies	12.8 FPKM	.	24 ESTs	.	215 intensity units	92 Intensity units	Medium: 2 antibodies	10.0 FPKM	1 peptide	1.755 RPKM	.	CURATED	.	.	69 Intensity units	High: 2 antibodies	8.4 FPKM	1 peptide	.	.	.	416 intensity units	67 Intensity units	Medium: 2 antibodies	12.8 FPKM	1.611 RPKM	.	.	Medium: 2 antibodies	16.8 FPKM	60 Intensity units	.	.	.
MFGE8	milk fat globule-EGF factor 8 protein [Source:HGNC Symbol;Acc:7036]	-1.07236	0.000129	T	F	623 intensity units	2.326 RPKM	.	.	.	139 ESTs	.	.	379.4 FPKM	.	32 ESTs	.	61 intensity units	49 Intensity units	Low: 1 antibody\nMedium: 1 antibody	9.0 FPKM	.	0.326 RPKM	.	.	.	.	43 Intensity units	High: 1 antibody\nLow: 1 antibody	15.1 FPKM	8 peptides	61 ESTs	CURATED	.	814 intensity units	67 Intensity units	.	85.3 FPKM	2.75 RPKM	.	.	.	181.7 FPKM	28 Intensity units	.	.	.
MFSD10	major facilitator superfamily domain containing 10 [Source:HGNC Symbol;Acc:16894]	-0.962473	1.63e-05	T	F	175 intensity units	1.031 RPKM	.	.	2 peptides	62 ESTs	.	Low: 1 antibody\nMedium: 1 antibody	9.3 FPKM	.	17 ESTs	.	81 intensity units	.	Low: 2 antibodies	3.0 FPKM	2 peptides	.	.	.	.	.	.	Medium: 2 antibodies	12.5 FPKM	3 peptides	.	.	.	121 intensity units	.	Low: 2 antibodies	5.7 FPKM	0.432 RPKM	.	.	Low: 1 antibody\nMedium: 1 antibody	10.6 FPKM	.	.	.	.
MIB2	mindbomb homolog 2 (Drosophila) [Source:HGNC Symbol;Acc:30577]	-1.36649	6.18e-12	T	F	.	.	.	.	.	66 ESTs	CURATED	Medium: 1 antibody	8.9 FPKM	.	13 ESTs	.	.	.	Medium: 1 antibody	4.9 FPKM	10 peptides	.	.	CURATED	.	.	.	Medium: 1 antibody	6.2 FPKM	.	48 ESTs	.	.	.	.	Medium: 1 antibody	48.3 FPKM	0.363 RPKM	.	.	Low: 1 antibody	4.7 FPKM	.	.	.	.
MICALL1	MICAL-like 1 [Source:HGNC Symbol;Acc:29804]	-0.922228	0.00012	T	F	.	0.741 RPKM	.	.	20 peptides	20 ESTs	CURATED	.	5.5 FPKM	.	.	.	.	.	Medium: 1 antibody	2.1 FPKM	3 peptides	1.635 RPKM	.	CURATED	.	.	.	High: 1 antibody	8.5 FPKM	4 peptides	.	.	.	.	.	Medium: 1 antibody	5.7 FPKM	0.311 RPKM	.	.	Medium: 1 antibody	33.9 FPKM	.	.	.	.
MKL1	megakaryoblastic leukemia (translocation) 1 [Source:HGNC Symbol;Acc:14334]	-0.835535	0.000144	T	F	111 intensity units	1.227 RPKM	.	.	49 peptides	45 ESTs	CURATED	Low: 1 antibody	11.1 FPKM	.	11 ESTs	.	67 intensity units	.	Low: 1 antibody	3.2 FPKM	1 peptide	0.938 RPKM	.	CURATED	.	.	.	Low: 1 antibody	6.2 FPKM	3 peptides	14 ESTs	.	.	105 intensity units	.	Low: 1 antibody	6.8 FPKM	1.436 RPKM	.	.	Low: 1 antibody	22.6 FPKM	.	.	.	.
MLLT6	myeloid/lymphoid or mixed-lineage leukemia (trithorax homolog, Drosophila); translocated to, 6 [Source:HGNC Symbol;Acc:7138]	-1.02437	1.22e-06	T	F	366 intensity units	1.023 RPKM	.	.	.	62 ESTs	.	Low: 1 antibody	28.5 FPKM	.	39 ESTs	.	222 intensity units	.	Medium: 1 antibody	7.6 FPKM	.	0.475 RPKM	14 ESTs	.	12 ESTs	.	.	Medium: 1 antibody	21.2 FPKM	.	18 ESTs	.	.	536 intensity units	.	Medium: 1 antibody	48.6 FPKM	1.8 RPKM	.	.	Medium: 1 antibody	34.0 FPKM	.	.	.	.
MLST8	MTOR associated protein, LST8 homolog (S. cerevisiae) [Source:HGNC Symbol;Acc:24825]	-0.863906	0.00238	T	F	.	0.896 RPKM	.	43 Intensity units	1 peptide	116 ESTs	.	Medium: 2 antibodies	20.8 FPKM	.	13 ESTs	.	.	31 Intensity units	Low: 1 antibody\nMedium: 1 antibody	8.6 FPKM	2 peptides	2.866 RPKM	.	.	.	.	.	High: 1 antibody\nMedium: 1 antibody	18.6 FPKM	4 peptides	20 ESTs	.	.	.	.	Low: 1 antibody\nMedium: 1 antibody	30.1 FPKM	1.058 RPKM	.	.	Low: 1 antibody\nMedium: 1 antibody	11.9 FPKM	.	High: 2 antibodies	.	.
MMP1	matrix metallopeptidase 1 (interstitial collagenase) [Source:HGNC Symbol;Acc:7155]	2.06274	0.00208	T	F	.	.	.	.	.	.	.	.	.	.	15 ESTs	.	.	.	.	.	.	.	.	.	.	.	.	.	.	1 peptide	.	.	.	.	.	.	.	.	.	.	.	.	72 Intensity units	.	.	.
MMP11	matrix metallopeptidase 11 (stromelysin 3) [Source:HGNC Symbol;Acc:7157]	-0.95698	0.041	T	F	.	.	.	.	.	.	.	Medium: 1 antibody	3.6 FPKM	.	23 ESTs	.	.	.	Medium: 1 antibody	.	.	.	.	.	.	.	.	High: 1 antibody	.	.	.	.	.	.	.	.	.	.	.	.	.	10.0 FPKM	.	.	.	.
MMP23B	matrix metallopeptidase 23B [Source:HGNC Symbol;Acc:7171]	-1.92484	1.42e-06	T	F	.	.	.	.	.	.	.	.	9.6 FPKM	.	.	.	.	.	.	.	.	.	.	.	.	.	.	.	.	.	.	CURATED	.	.	.	.	.	.	.	.	.	3.2 FPKM	.	.	.	.
MNT	MAX binding protein [Source:HGNC Symbol;Acc:7188]	-0.960367	2.68e-05	T	F	102 intensity units	0.743 RPKM	.	.	.	39 ESTs	CURATED	.	3.5 FPKM	.	.	.	76 intensity units	50 Intensity units	.	2.6 FPKM	.	0.46 RPKM	.	.	.	.	33 Intensity units	.	4.0 FPKM	.	.	CURATED	.	84 intensity units	51 Intensity units	.	2.2 FPKM	0.537 RPKM	.	.	.	6.0 FPKM	46 Intensity units	.	.	.
MOGS	mannosyl-oligosaccharide glucosidase [Source:HGNC Symbol;Acc:24862]	-0.792545	0.000381	T	F	.	1.104 RPKM	.	.	17 peptides	43 ESTs	CURATED	.	12.4 FPKM	.	21 ESTs	.	.	.	Medium: 1 antibody	16.2 FPKM	42 peptides	1.665 RPKM	.	CURATED	.	.	.	High: 1 antibody	16.5 FPKM	28 peptides	11 ESTs	.	.	.	.	Medium: 1 antibody	7.5 FPKM	0.545 RPKM	.	.	.	22.7 FPKM	.	.	.	.
MON1A	MON1 homolog A (yeast) [Source:HGNC Symbol;Acc:28207]	-0.821233	0.0107	T	F	621 intensity units	0.527 RPKM	.	.	1 peptide	44 ESTs	CURATED	.	2.7 FPKM	.	.	.	645 intensity units	39 Intensity units	Low: 2 antibodies	2.9 FPKM	.	0.465 RPKM	.	CURATED	.	.	36 Intensity units	.	2.5 FPKM	1 peptide	.	.	.	948 intensity units	35 Intensity units	.	5.3 FPKM	.	.	.	.	3.7 FPKM	41 Intensity units	.	.	.
MOSPD3	motile sperm domain containing 3 [Source:HGNC Symbol;Acc:25078]	-0.955509	0.00141	T	F	72 intensity units	0.563 RPKM	.	.	.	25 ESTs	.	Medium: 1 antibody	6.8 FPKM	.	.	.	302 intensity units	115 Intensity units	Medium: 1 antibody	8.9 FPKM	.	0.794 RPKM	.	.	.	.	42 Intensity units	Medium: 1 antibody	5.9 FPKM	.	.	CURATED	.	90 intensity units	84 Intensity units	High: 1 antibody	4.4 FPKM	.	.	.	.	7.5 FPKM	54 Intensity units	.	.	.
MPG	N-methylpurine-DNA glycosylase [Source:HGNC Symbol;Acc:7211]	-1.19671	0.000152	T	F	.	.	.	31 Intensity units	4 peptides	20 ESTs	.	Low: 1 antibody	26.5 FPKM	.	19 ESTs	.	.	42 Intensity units	Low: 1 antibody	11.2 FPKM	5 peptides	.	.	CURATED	.	.	.	Medium: 1 antibody	19.1 FPKM	1 peptide	19 ESTs	CURATED	.	.	21 Intensity units	.	19.1 FPKM	.	.	.	Low: 1 antibody	14.0 FPKM	.	.	.	.
MPP2	membrane protein, palmitoylated 2 (MAGUK p55 subfamily member 2) [Source:HGNC Symbol;Acc:7220]	-1.48448	0.000342	T	F	.	.	.	27 Intensity units	12 peptides	292 ESTs	CURATED	Low: 1 antibody	6.0 FPKM	.	.	.	.	.	.	.	.	.	.	.	.	.	.	.	2.2 FPKM	.	.	.	.	.	.	.	.	.	.	.	.	4.8 FPKM	.	.	.	.
MPRIP	myosin phosphatase Rho interacting protein [Source:HGNC Symbol;Acc:30321]	-0.760944	0.000604	T	F	278 intensity units	6.23 RPKM	.	.	14 peptides	124 ESTs	.	Low: 2 antibodies	93.8 FPKM	.	34 ESTs	.	220 intensity units	.	Low: 1 antibody\nMedium: 1 antibody	20.7 FPKM	24 peptides	1.964 RPKM	15 ESTs	CURATED	23 ESTs	.	.	Low: 1 antibody\nMedium: 1 antibody	29.7 FPKM	21 peptides	19 ESTs	.	.	401 intensity units	.	Low: 2 antibodies	35.6 FPKM	4.834 RPKM	.	.	Low: 1 antibody\nMedium: 1 antibody	117.1 FPKM	.	.	.	.
MRPL23	mitochondrial ribosomal protein L23 [Source:HGNC Symbol;Acc:10322]	-1.01671	0.000139	T	F	113 intensity units	1.34 RPKM	.	.	3 peptides	21 ESTs	.	Medium: 1 antibody	52.9 FPKM	.	15 ESTs	.	174 intensity units	519 Intensity units	High: 1 antibody	30.5 FPKM	5 peptides	3.285 RPKM	.	.	.	.	126 Intensity units	High: 1 antibody	29.4 FPKM	2 peptides	11 ESTs	.	.	361 intensity units	192 Intensity units	.	60.0 FPKM	1.773 RPKM	.	.	Low: 1 antibody	25.7 FPKM	170 Intensity units	.	.	.
MRPS2	mitochondrial ribosomal protein S2 [Source:HGNC Symbol;Acc:14495]	-0.972478	0.00126	T	F	115 intensity units	0.317 RPKM	.	.	6 peptides	52 ESTs	CURATED	Low: 2 antibodies	29.4 FPKM	.	31 ESTs	.	211 intensity units	.	.	18.7 FPKM	8 peptides	1.561 RPKM	.	.	.	.	.	High: 1 antibody\nMedium: 1 antibody	17.7 FPKM	3 peptides	.	.	.	356 intensity units	.	.	21.7 FPKM	0.591 RPKM	.	.	.	14.9 FPKM	.	High: 2 antibodies	.	.
MRPS34	mitochondrial ribosomal protein S34 [Source:HGNC Symbol;Acc:16618]	-0.954264	0.000144	T	F	234 intensity units	3.478 RPKM	.	53 Intensity units	2 peptides	34 ESTs	.	High: 1 antibody	30.7 FPKM	.	.	.	264 intensity units	46 Intensity units	Medium: 1 antibody	22.2 FPKM	9 peptides	6.665 RPKM	.	.	.	.	26 Intensity units	High: 1 antibody	37.0 FPKM	2 peptides	15 ESTs	.	.	759 intensity units	27 Intensity units	Low: 1 antibody	46.7 FPKM	4.035 RPKM	.	.	Low: 1 antibody	21.8 FPKM	24 Intensity units	.	.	.
MVD	mevalonate (diphospho) decarboxylase [Source:HGNC Symbol;Acc:7529]	-1.08266	2.38e-05	T	F	76 intensity units	.	.	.	10 peptides	64 ESTs	.	Low: 1 antibody\nMedium: 1 antibody	13.1 FPKM	.	15 ESTs	.	74 intensity units	.	Medium: 2 antibodies	13.0 FPKM	25 peptides	.	.	CURATED	.	.	.	Low: 2 antibodies	9.9 FPKM	3 peptides	18 ESTs	.	.	106 intensity units	.	Low: 1 antibody\nMedium: 1 antibody	19.2 FPKM	.	.	.	High: 1 antibody\nLow: 1 antibody	6.6 FPKM	.	.	.	.
MXD4	MAX dimerization protein 4 [Source:HGNC Symbol;Acc:13906]	-0.826858	0.000157	T	F	204 intensity units	0.623 RPKM	.	.	.	106 ESTs	.	Medium: 1 antibody	17.8 FPKM	.	.	.	169 intensity units	.	Medium: 1 antibody	5.1 FPKM	.	.	.	.	.	.	.	.	15.9 FPKM	.	19 ESTs	.	.	234 intensity units	.	Medium: 1 antibody	15.4 FPKM	.	.	.	.	16.5 FPKM	.	.	.	.
MYBBP1A	MYB binding protein (P160) 1a [Source:HGNC Symbol;Acc:7546]	-0.965857	1.67e-05	T	F	157 intensity units	0.659 RPKM	.	.	9 peptides	39 ESTs	.	.	10.5 FPKM	.	15 ESTs	.	167 intensity units	.	.	5.8 FPKM	39 peptides	0.576 RPKM	.	.	.	.	.	High: 1 antibody	10.2 FPKM	16 peptides	.	.	.	503 intensity units	.	High: 1 antibody	27.1 FPKM	0.399 RPKM	.	.	.	9.8 FPKM	.	.	.	.
NCDN	neurochondrin [Source:HGNC Symbol;Acc:17597]	-0.823616	0.00172	T	F	63 intensity units	.	.	.	10 peptides	82 ESTs	CURATED	.	15.2 FPKM	.	.	.	.	.	.	1.6 FPKM	2 peptides	0.361 RPKM	.	.	.	.	.	.	3.6 FPKM	1 peptide	.	.	.	98 intensity units	.	.	3.4 FPKM	0.311 RPKM	.	.	.	8.9 FPKM	.	.	.	.
NCOR2	nuclear receptor corepressor 2 [Source:HGNC Symbol;Acc:7673]	-1.05556	2.95e-07	T	T	264 intensity units	3.162 RPKM	.	.	.	64 ESTs	CURATED	Low: 1 antibody	16.7 FPKM	.	31 ESTs	.	175 intensity units	53 Intensity units	.	8.0 FPKM	.	1.837 RPKM	.	CURATED	13 ESTs	.	60 Intensity units	Medium: 1 antibody	15.8 FPKM	5 peptides	34 ESTs	.	.	526 intensity units	48 Intensity units	.	43.7 FPKM	5.15 RPKM	.	.	Medium: 1 antibody	22.7 FPKM	52 Intensity units	.	.	.
NDOR1	NADPH dependent diflavin oxidoreductase 1 [Source:HGNC Symbol;Acc:29838]	-0.953382	0.000127	T	F	.	.	.	.	.	34 ESTs	CURATED	Medium: 1 antibody	1.8 FPKM	.	.	.	.	.	Low: 1 antibody	.	.	.	.	.	.	.	.	.	3.0 FPKM	.	.	.	.	.	.	Low: 1 antibody	.	.	.	.	Medium: 1 antibody	2.4 FPKM	.	.	.	.
NDUFS6	NADH dehydrogenase (ubiquinone) Fe-S protein 6, 13kDa (NADH-coenzyme Q reductase) [Source:HGNC Symbol;Acc:7713]	-1.00143	7.87e-05	T	F	120 intensity units	4.253 RPKM	.	.	5 peptides	21 ESTs	.	High: 1 antibody	50.4 FPKM	.	14 ESTs	.	178 intensity units	304 Intensity units	Medium: 1 antibody	29.5 FPKM	9 peptides	10.501 RPKM	18 ESTs	CURATED	19 ESTs	.	149 Intensity units	High: 1 antibody	13.6 FPKM	9 peptides	.	.	.	447 intensity units	232 Intensity units	Medium: 1 antibody	102.1 FPKM	5.6 RPKM	.	.	Medium: 1 antibody	12.8 FPKM	251 Intensity units	.	.	.
NEURL4	neuralized homolog 4 (Drosophila) [Source:HGNC Symbol;Acc:34410]	-0.921518	0.000124	T	F	.	.	.	.	1 peptide	25 ESTs	CURATED	.	11.9 FPKM	.	.	.	.	.	Low: 1 antibody\nMedium: 1 antibody	4.3 FPKM	.	0.336 RPKM	.	.	.	.	.	Low: 1 antibody\nMedium: 1 antibody	8.1 FPKM	.	.	.	.	.	.	High: 1 antibody\nLow: 1 antibody	14.9 FPKM	0.463 RPKM	.	.	High: 1 antibody\nLow: 1 antibody	12.1 FPKM	.	.	.	.
NHP2	NHP2 ribonucleoprotein homolog (yeast) [Source:HGNC Symbol;Acc:14377]	-0.996088	0.0083	T	F	373 intensity units	1.851 RPKM	.	.	3 peptides	70 ESTs	.	Low: 2 antibodies	31.7 FPKM	.	13 ESTs	.	1677 intensity units	206 Intensity units	.	16.8 FPKM	5 peptides	3.657 RPKM	32 ESTs	CURATED	.	CURATED	94 Intensity units	Low: 1 antibody\nMedium: 1 antibody	26.5 FPKM	5 peptides	24 ESTs	.	.	2142 intensity units	99 Intensity units	.	25.8 FPKM	2.32 RPKM	.	.	.	24.3 FPKM	136 Intensity units	.	.	.
NME3	non-metastatic cells 3, protein expressed in [Source:HGNC Symbol;Acc:7851]	-1.23951	4.91e-07	T	F	118 intensity units	.	.	.	9 peptides	32 ESTs	.	.	14.3 FPKM	.	.	.	89 intensity units	.	Low: 1 antibody	7.3 FPKM	10 peptides	.	.	.	.	.	.	Medium: 1 antibody	14.4 FPKM	6 peptides	21 ESTs	.	.	98 intensity units	.	.	9.5 FPKM	.	.	.	.	6.9 FPKM	.	.	.	.
NME4	non-metastatic cells 4, protein expressed in [Source:HGNC Symbol;Acc:7852]	-0.984249	0.000245	T	F	468 intensity units	0.802 RPKM	.	.	1 peptide	39 ESTs	.	.	.	.	15 ESTs	.	625 intensity units	785 Intensity units	.	.	4 peptides	0.483 RPKM	.	.	.	.	52 Intensity units	.	.	.	12 ESTs	.	.	422 intensity units	82 Intensity units	.	.	0.464 RPKM	.	.	.	.	80 Intensity units	.	.	.
NMUR1	neuromedin U receptor 1 [Source:HGNC Symbol;Acc:4518]	-0.87679	0.000302	T	F	.	0.314 RPKM	.	.	.	.	.	Low: 1 antibody	.	.	.	.	.	.	Medium: 1 antibody	.	.	.	.	.	.	.	.	Medium: 1 antibody	1.8 FPKM	.	.	.	.	.	.	Medium: 1 antibody	.	.	.	.	.	.	.	.	.	.
NOC2L	nucleolar complex associated 2 homolog (S. cerevisiae) [Source:HGNC Symbol;Acc:24517]	-0.936583	0.000105	T	F	.	0.787 RPKM	.	.	3 peptides	96 ESTs	CURATED	.	12.6 FPKM	.	42 ESTs	.	.	.	.	11.9 FPKM	7 peptides	1.548 RPKM	21 ESTs	CURATED	.	.	.	.	11.8 FPKM	3 peptides	18 ESTs	.	.	.	.	Low: 1 antibody	16.5 FPKM	1.152 RPKM	.	.	.	12.3 FPKM	.	.	.	.
NOL12	nucleolar protein 12 [Source:HGNC Symbol;Acc:28585]	-0.780639	0.00369	T	F	146 intensity units	0.776 RPKM	.	23 Intensity units	1 peptide	52 ESTs	.	.	.	.	16 ESTs	.	121 intensity units	33 Intensity units	.	.	1 peptide	0.585 RPKM	.	.	.	.	.	.	.	1 peptide	.	.	.	118 intensity units	.	.	.	0.493 RPKM	.	.	.	.	23 Intensity units	.	.	.
NOTCH1	notch 1 [Source:HGNC Symbol;Acc:7881]	-0.91238	1.62e-05	T	T	233 intensity units	0.466 RPKM	.	.	1 peptide	52 ESTs	CURATED	Medium: 2 antibodies	3.6 FPKM	.	13 ESTs	.	118 intensity units	.	Medium: 2 antibodies	1.6 FPKM	.	0.357 RPKM	.	.	.	.	.	High: 1 antibody\nMedium: 1 antibody	4.6 FPKM	3 peptides	.	.	.	110 intensity units	.	Low: 1 antibody\nMedium: 1 antibody	2.3 FPKM	.	.	.	Low: 1 antibody\nMedium: 1 antibody	3.9 FPKM	.	.	.	.
NRCAM	neuronal cell adhesion molecule [Source:HGNC Symbol;Acc:7994]	-1.2506	0.000221	T	F	.	1.091 RPKM	.	.	30 peptides	164 ESTs	CURATED	Medium: 1 antibody	.	.	.	.	.	.	.	.	1 peptide	.	.	CURATED	.	.	.	High: 1 antibody	14.0 FPKM	11 peptides	.	.	.	.	.	Medium: 1 antibody	.	.	.	.	Medium: 1 antibody	.	.	.	.	.
NTNG2	netrin G2 [Source:HGNC Symbol;Acc:14288]	-0.986398	0.000316	T	F	.	.	.	.	1 peptide	.	.	.	2.6 FPKM	.	.	.	.	.	.	.	.	.	.	.	.	.	.	.	.	.	.	.	.	.	.	.	.	.	.	.	.	.	.	.	.	.
NUBP2	nucleotide binding protein 2 (MinD homolog, E. coli) [Source:HGNC Symbol;Acc:8042]	-1.22056	7.07e-07	T	F	126 intensity units	0.399 RPKM	.	.	4 peptides	50 ESTs	CURATED	Medium: 1 antibody	12.0 FPKM	.	17 ESTs	.	143 intensity units	43 Intensity units	Medium: 1 antibody	12.7 FPKM	7 peptides	0.44 RPKM	.	.	.	.	32 Intensity units	Medium: 1 antibody	14.9 FPKM	5 peptides	19 ESTs	.	.	294 intensity units	53 Intensity units	Low: 1 antibody	27.9 FPKM	0.434 RPKM	.	.	.	7.7 FPKM	36 Intensity units	.	.	.
NUCB1	nucleobindin 1 [Source:HGNC Symbol;Acc:8043]	-0.90737	1.76e-05	T	F	887 intensity units	23.64 RPKM	.	.	8 peptides	297 ESTs	.	Low: 1 antibody	152.5 FPKM	.	72 ESTs	.	1169 intensity units	347 Intensity units	Medium: 1 antibody	145.7 FPKM	37 peptides	54.927 RPKM	34 ESTs	CURATED	19 ESTs	.	42 Intensity units	High: 1 antibody	69.4 FPKM	17 peptides	28 ESTs	.	.	1153 intensity units	55 Intensity units	.	83.4 FPKM	4.6 RPKM	.	.	.	116.6 FPKM	86 Intensity units	.	.	.
NUDT16L1	nudix (nucleoside diphosphate linked moiety X)-type motif 16-like 1 [Source:HGNC Symbol;Acc:28154]	-0.905393	0.000549	T	F	.	.	.	.	8 peptides	48 ESTs	.	Medium: 1 antibody	24.8 FPKM	.	11 ESTs	.	.	.	High: 1 antibody	10.8 FPKM	9 peptides	.	.	.	.	.	.	Low: 1 antibody	6.7 FPKM	2 peptides	12 ESTs	.	.	.	.	High: 1 antibody	10.7 FPKM	.	.	.	Low: 1 antibody	8.2 FPKM	.	.	.	.
OBSCN	obscurin, cytoskeletal calmodulin and titin-interacting RhoGEF [Source:HGNC Symbol;Acc:15719]	-1.35031	1.34e-11	T	F	.	.	.	.	3 peptides	17 ESTs	CURATED	Medium: 2 antibodies	49.9 FPKM	.	.	.	.	.	Low: 1 antibody\nMedium: 1 antibody	.	1 peptide	.	.	.	20 ESTs	.	.	Medium: 2 antibodies	3.2 FPKM	2 peptides	.	.	.	1721 intensity units	.	High: 1 antibody\nMedium: 1 antibody	308.3 FPKM	29.679 RPKM	.	.	.	2.2 FPKM	.	.	.	.
OBSL1	obscurin-like 1 [Source:HGNC Symbol;Acc:29092]	-1.38926	0.00878	T	F	92 intensity units	0.648 RPKM	.	.	1 peptide	76 ESTs	CURATED	Medium: 2 antibodies	68.0 FPKM	.	.	.	113 intensity units	.	High: 1 antibody\nMedium: 1 antibody	15.7 FPKM	.	0.576 RPKM	19 ESTs	.	.	CURATED	.	Medium: 2 antibodies	46.7 FPKM	3 peptides	22 ESTs	.	.	232 intensity units	.	Medium: 2 antibodies	35.3 FPKM	0.91 RPKM	.	.	Low: 1 antibody\nMedium: 1 antibody	24.4 FPKM	.	.	.	.
OGFR	opioid growth factor receptor [Source:HGNC Symbol;Acc:15768]	-0.994749	2.69e-06	T	F	154 intensity units	0.592 RPKM	.	.	7 peptides	46 ESTs	.	.	6.0 FPKM	.	14 ESTs	.	333 intensity units	60 Intensity units	High: 1 antibody	12.2 FPKM	15 peptides	0.804 RPKM	.	CURATED	.	.	47 Intensity units	Medium: 1 antibody	7.8 FPKM	7 peptides	16 ESTs	.	.	135 intensity units	82 Intensity units	.	6.2 FPKM	0.689 RPKM	.	.	.	8.4 FPKM	44 Intensity units	.	.	.
OSBPL5	oxysterol binding protein-like 5 [Source:HGNC Symbol;Acc:16392]	-1.10954	2.99e-07	T	F	89 intensity units	.	.	.	10 peptides	87 ESTs	CURATED	Low: 1 antibody\nMedium: 1 antibody	8.1 FPKM	.	.	.	.	.	Low: 1 antibody\nMedium: 1 antibody	1.8 FPKM	12 peptides	.	.	CURATED	.	.	.	High: 1 antibody\nMedium: 1 antibody	4.9 FPKM	.	.	.	.	73 intensity units	.	Low: 1 antibody\nMedium: 1 antibody	4.5 FPKM	.	.	.	Low: 2 antibodies	14.9 FPKM	.	High: 2 antibodies	.	CURATED
OSM	oncostatin M [Source:HGNC Symbol;Acc:8506]	-1.11318	0.00117	T	F	.	.	.	.	.	.	.	.	.	.	.	.	.	.	.	1.8 FPKM	.	.	.	.	.	.	.	Medium: 1 antibody	.	.	.	.	.	.	.	.	.	.	.	.	Low: 1 antibody	2.6 FPKM	.	.	.	.
OXER1	oxoeicosanoid (OXE) receptor 1 [Source:HGNC Symbol;Acc:24884]	-0.918654	0.0146	T	F	.	.	.	.	.	.	.	Medium: 1 antibody	.	.	.	.	383 intensity units	.	Medium: 1 antibody	6.6 FPKM	.	.	.	.	.	.	.	Medium: 1 antibody	.	.	.	.	.	.	.	Medium: 1 antibody	.	.	.	.	Medium: 1 antibody	.	.	.	.	.
PACSIN1	protein kinase C and casein kinase substrate in neurons 1 [Source:HGNC Symbol;Acc:8570]	-1.30062	5.52e-05	T	F	.	.	.	.	7 peptides	70 ESTs	CURATED	Low: 3 antibodies	3.0 FPKM	.	.	.	.	.	Low: 3 antibodies	.	11 peptides	.	.	.	.	.	.	Low: 2 antibodies\nMedium: 1 antibody	2.3 FPKM	10 peptides	.	.	.	.	.	Low: 3 antibodies	.	.	.	.	Low: 2 antibodies\nMedium: 1 antibody	.	.	.	.	.
PANK4	pantothenate kinase 4 [Source:HGNC Symbol;Acc:19366]	-0.82348	0.000989	T	F	131 intensity units	.	.	30 Intensity units	18 peptides	71 ESTs	CURATED	High: 1 antibody\nMedium: 1 antibody	14.3 FPKM	.	.	.	127 intensity units	.	Low: 2 antibodies	5.9 FPKM	8 peptides	0.46 RPKM	.	.	.	.	.	Low: 1 antibody\nMedium: 1 antibody	6.3 FPKM	12 peptides	.	.	.	408 intensity units	.	Medium: 2 antibodies	20.9 FPKM	0.816 RPKM	.	.	Low: 2 antibodies	9.5 FPKM	.	.	.	.
PBXIP1	pre-B-cell leukemia homeobox interacting protein 1 [Source:HGNC Symbol;Acc:21199]	-0.781549	0.000333	T	F	221 intensity units	13.327 RPKM	.	.	5 peptides	280 ESTs	.	.	40.2 FPKM	.	26 ESTs	.	167 intensity units	29 Intensity units	Medium: 1 antibody	21.3 FPKM	8 peptides	3.128 RPKM	15 ESTs	CURATED	.	.	24 Intensity units	High: 1 antibody	17.2 FPKM	13 peptides	41 ESTs	CURATED	.	483 intensity units	37 Intensity units	High: 1 antibody	61.9 FPKM	16.295 RPKM	.	.	High: 1 antibody	63.4 FPKM	33 Intensity units	.	.	.
PDGFRB	platelet-derived growth factor receptor, beta polypeptide [Source:HGNC Symbol;Acc:8804]	-0.932014	0.000248	F	T	706 intensity units	3.914 RPKM	.	.	4 peptides	52 ESTs	CURATED	.	32.2 FPKM	.	19 ESTs	.	107 intensity units	.	Low: 2 antibodies\nMedium: 1 antibody	8.0 FPKM	8 peptides	0.383 RPKM	.	.	.	.	.	High: 1 antibody\nLow: 2 antibodies	9.4 FPKM	11 peptides	16 ESTs	.	.	370 intensity units	22 Intensity units	.	16.3 FPKM	1.094 RPKM	.	.	.	85.4 FPKM	.	Low: 2 antibodies\nMedium: 1 antibody	.	.
PDLIM2	PDZ and LIM domain 2 (mystique) [Source:HGNC Symbol;Acc:13992]	-0.983183	1.51e-05	T	F	.	.	.	48 Intensity units	.	23 ESTs	.	.	.	.	.	.	111 intensity units	91 Intensity units	.	.	17 peptides	.	.	CURATED	.	.	.	.	.	10 peptides	.	.	.	110 intensity units	.	.	.	.	.	.	.	.	35 Intensity units	.	.	.
PEX14	peroxisomal biogenesis factor 14 [Source:HGNC Symbol;Acc:8856]	-0.953548	0.000468	T	F	67 intensity units	4.511 RPKM	.	53 Intensity units	6 peptides	67 ESTs	CURATED	Low: 1 antibody\nMedium: 1 antibody	18.6 FPKM	.	.	.	114 intensity units	39 Intensity units	High: 1 antibody\nMedium: 1 antibody	13.7 FPKM	11 peptides	6.931 RPKM	.	CURATED	.	CURATED	.	High: 1 antibody\nMedium: 1 antibody	4.6 FPKM	5 peptides	13 ESTs	.	.	110 intensity units	.	Low: 1 antibody\nMedium: 1 antibody	9.7 FPKM	3.159 RPKM	.	.	Low: 1 antibody\nMedium: 1 antibody	14.0 FPKM	38 Intensity units	.	.	.
PFAS	phosphoribosylformylglycinamidine synthase [Source:HGNC Symbol;Acc:8863]	-0.809888	0.00204	T	F	74 intensity units	0.771 RPKM	.	.	22 peptides	36 ESTs	CURATED	Low: 2 antibodies	4.2 FPKM	.	.	.	84 intensity units	.	Low: 2 antibodies	3.8 FPKM	34 peptides	0.895 RPKM	.	CURATED	.	.	.	Low: 1 antibody\nMedium: 1 antibody	4.2 FPKM	22 peptides	.	.	.	.	.	Low: 2 antibodies	3.3 FPKM	0.537 RPKM	.	.	.	10.6 FPKM	24 Intensity units	.	.	.
PFKL	phosphofructokinase, liver [Source:HGNC Symbol;Acc:8876]	-1.00341	1.36e-06	T	F	262 intensity units	1.084 RPKM	.	.	28 peptides	127 ESTs	.	.	22.7 FPKM	.	23 ESTs	.	334 intensity units	196 Intensity units	Medium: 1 antibody	33.9 FPKM	45 peptides	1.266 RPKM	.	CURATED	13 ESTs	CURATED	131 Intensity units	.	22.5 FPKM	32 peptides	18 ESTs	.	.	146 intensity units	181 Intensity units	.	7.0 FPKM	.	.	.	.	22.9 FPKM	110 Intensity units	.	.	.
PHPT1	phosphohistidine phosphatase 1 [Source:HGNC Symbol;Acc:30033]	-1.01895	0.000263	T	F	384 intensity units	1.147 RPKM	.	.	5 peptides	53 ESTs	CURATED	Medium: 2 antibodies	139.6 FPKM	.	19 ESTs	.	274 intensity units	161 Intensity units	Medium: 2 antibodies	22.6 FPKM	10 peptides	1.006 RPKM	12 ESTs	.	.	.	118 Intensity units	Medium: 2 antibodies	56.8 FPKM	10 peptides	.	.	.	1349 intensity units	61 Intensity units	Medium: 2 antibodies	116.3 FPKM	2.724 RPKM	.	.	Low: 2 antibodies	42.4 FPKM	86 Intensity units	.	.	.
PIGQ	phosphatidylinositol glycan anchor biosynthesis, class Q [Source:HGNC Symbol;Acc:14135]	-0.925182	0.000243	T	F	74 intensity units	.	.	.	1 peptide	42 ESTs	.	Medium: 2 antibodies	12.1 FPKM	.	.	.	87 intensity units	.	Low: 1 antibody\nMedium: 1 antibody	5.1 FPKM	2 peptides	.	.	.	.	.	.	Medium: 2 antibodies	26.4 FPKM	.	.	.	.	85 intensity units	.	Low: 1 antibody\nMedium: 1 antibody	4.6 FPKM	.	.	.	Medium: 2 antibodies	8.8 FPKM	.	.	.	.
PIK3IP1	phosphoinositide-3-kinase interacting protein 1 [Source:HGNC Symbol;Acc:24942]	-0.802338	0.000139	T	F	266 intensity units	11.72 RPKM	.	.	.	193 ESTs	CURATED	.	27.4 FPKM	.	17 ESTs	.	103 intensity units	.	Low: 1 antibody	5.6 FPKM	.	1.196 RPKM	.	.	.	.	.	Low: 1 antibody	3.8 FPKM	.	.	.	.	222 intensity units	22 Intensity units	Medium: 1 antibody	7.5 FPKM	2.816 RPKM	.	.	Low: 1 antibody	23.5 FPKM	.	.	.	.
PIK3R2	phosphoinositide-3-kinase, regulatory subunit 2 (beta) [Source:HGNC Symbol;Acc:8980]	-0.886327	0.000353	F	T	161 intensity units	1.156 RPKM	.	.	6 peptides	80 ESTs	CURATED	.	11.5 FPKM	.	21 ESTs	.	170 intensity units	.	.	4.3 FPKM	17 peptides	1.708 RPKM	.	.	.	.	.	.	7.2 FPKM	11 peptides	22 ESTs	.	.	303 intensity units	.	.	6.8 FPKM	1.502 RPKM	.	.	.	11.2 FPKM	.	.	.	.
PKD1	polycystic kidney disease 1 (autosomal dominant) [Source:HGNC Symbol;Acc:9008]	-1.20962	2.85e-09	T	F	469 intensity units	.	.	.	1 peptide	130 ESTs	.	.	29.3 FPKM	.	16 ESTs	.	298 intensity units	.	Medium: 1 antibody	3.7 FPKM	2 peptides	.	.	.	.	.	.	Low: 1 antibody	13.3 FPKM	.	17 ESTs	.	.	645 intensity units	.	.	46.5 FPKM	0.308 RPKM	.	.	.	22.4 FPKM	.	.	.	.
PKN1	protein kinase N1 [Source:HGNC Symbol;Acc:9405]	-0.984398	1.87e-06	T	F	418 intensity units	1.574 RPKM	.	.	14 peptides	85 ESTs	CURATED	Medium: 2 antibodies	44.7 FPKM	.	19 ESTs	.	277 intensity units	.	High: 1 antibody\nMedium: 1 antibody	10.0 FPKM	8 peptides	0.96 RPKM	.	CURATED	.	.	.	Medium: 2 antibodies	21.9 FPKM	5 peptides	18 ESTs	.	.	854 intensity units	.	Low: 1 antibody\nMedium: 1 antibody	29.5 FPKM	1.097 RPKM	.	.	Low: 1 antibody\nMedium: 1 antibody	35.4 FPKM	.	.	.	.
PLA2G6	phospholipase A2, group VI (cytosolic, calcium-independent) [Source:HGNC Symbol;Acc:9039]	-0.981288	1.64e-05	T	F	103 intensity units	.	.	.	.	119 ESTs	CURATED	Low: 1 antibody	12.2 FPKM	.	11 ESTs	.	70 intensity units	.	.	10.1 FPKM	.	.	.	.	.	.	.	High: 1 antibody	12.1 FPKM	.	.	.	.	84 intensity units	.	.	7.6 FPKM	.	.	.	.	18.9 FPKM	.	.	.	.
PLCH2	phospholipase C, eta 2 [Source:HGNC Symbol;Acc:29037]	-1.36091	2.64e-09	T	F	.	.	.	.	5 peptides	16 ESTs	CURATED	High: 1 antibody	.	.	.	.	.	.	.	.	2 peptides	.	.	.	.	.	.	.	1.6 FPKM	.	.	CURATED	.	.	.	.	.	.	.	.	.	.	.	.	.	.
PLK3	polo-like kinase 3 [Source:HGNC Symbol;Acc:2154]	-0.851833	0.000599	T	F	.	.	.	.	.	18 ESTs	CURATED	.	4.7 FPKM	.	.	.	.	23 Intensity units	Low: 1 antibody	12.4 FPKM	.	.	.	.	.	.	.	High: 1 antibody	7.4 FPKM	.	.	.	.	.	.	.	.	.	.	.	Medium: 1 antibody	12.9 FPKM	.	.	.	.
PLXNA1	plexin A1 [Source:HGNC Symbol;Acc:9099]	-0.897622	0.00146	T	F	82 intensity units	0.551 RPKM	.	31 Intensity units	42 peptides	96 ESTs	.	Medium: 2 antibodies	5.8 FPKM	.	12 ESTs	.	.	.	Low: 2 antibodies	.	1 peptide	.	.	.	12 ESTs	.	.	High: 1 antibody\nMedium: 1 antibody	3.6 FPKM	8 peptides	19 ESTs	.	.	172 intensity units	.	Low: 1 antibody\nMedium: 1 antibody	7.2 FPKM	.	CURATED	.	Low: 2 antibodies	6.2 FPKM	.	.	.	.
PLXNB1	plexin B1 [Source:HGNC Symbol;Acc:9103]	-0.919296	0.0355	T	F	130 intensity units	.	.	.	13 peptides	116 ESTs	CURATED	Medium: 1 antibody	15.0 FPKM	.	22 ESTs	.	397 intensity units	.	High: 1 antibody	30.9 FPKM	17 peptides	0.862 RPKM	.	CURATED	.	.	.	Low: 1 antibody	22.7 FPKM	5 peptides	11 ESTs	.	.	72 intensity units	.	.	2.5 FPKM	.	.	.	Low: 1 antibody	26.5 FPKM	.	.	.	.
PML	promyelocytic leukemia [Source:HGNC Symbol;Acc:9113]	-0.765464	0.00073	T	T	224 intensity units	0.502 RPKM	.	.	1 peptide	32 ESTs	CURATED	High: 1 antibody\nLow: 2 antibodies	11.2 FPKM	.	15 ESTs	.	118 intensity units	.	Low: 2 antibodies\nMedium: 1 antibody	5.4 FPKM	10 peptides	.	.	CURATED	.	.	.	Low: 2 antibodies\nMedium: 1 antibody	5.2 FPKM	6 peptides	23 ESTs	.	.	93 intensity units	.	Low: 2 antibodies\nMedium: 1 antibody	5.7 FPKM	.	.	.	Low: 1 antibody\nMedium: 2 antibodies	22.9 FPKM	.	.	.	.
PNPLA2	patatin-like phospholipase domain containing 2 [Source:HGNC Symbol;Acc:30802]	-1.12695	3.4e-08	T	F	1326 intensity units	22.773 RPKM	.	.	.	31 ESTs	CURATED	.	58.2 FPKM	.	25 ESTs	.	265 intensity units	.	.	20.6 FPKM	1 peptide	1.075 RPKM	.	CURATED	.	.	.	.	44.9 FPKM	1 peptide	35 ESTs	.	.	1132 intensity units	.	.	70.0 FPKM	5.184 RPKM	.	.	.	14.9 FPKM	.	.	.	.
POLM	polymerase (DNA directed), mu [Source:HGNC Symbol;Acc:9185]	-0.841046	0.000355	T	F	127 intensity units	.	.	.	.	103 ESTs	CURATED	.	10.7 FPKM	.	18 ESTs	.	151 intensity units	.	.	5.6 FPKM	.	.	14 ESTs	CURATED	.	.	.	.	6.2 FPKM	.	.	.	.	112 intensity units	.	.	6.3 FPKM	.	.	.	.	8.0 FPKM	.	.	.	.
POLR2L	polymerase (RNA) II (DNA directed) polypeptide L, 7.6kDa [Source:HGNC Symbol;Acc:9199]	-0.864641	0.000991	T	F	241 intensity units	31.055 RPKM	.	.	.	25 ESTs	.	.	74.6 FPKM	.	.	.	154 intensity units	662 Intensity units	.	72.2 FPKM	1 peptide	16.483 RPKM	.	.	26 ESTs	.	408 Intensity units	.	74.4 FPKM	2 peptides	20 ESTs	.	.	401 intensity units	331 Intensity units	.	95.5 FPKM	7.167 RPKM	.	.	.	30.5 FPKM	214 Intensity units	.	.	.
PPARD	peroxisome proliferator-activated receptor delta [Source:HGNC Symbol;Acc:9235]	-0.938247	3.78e-05	T	F	101 intensity units	0.433 RPKM	.	22 Intensity units	.	104 ESTs	.	.	11.6 FPKM	.	.	.	62 intensity units	.	.	3.6 FPKM	.	0.499 RPKM	.	.	.	.	.	Medium: 1 antibody	4.7 FPKM	1 peptide	.	.	.	163 intensity units	.	.	9.7 FPKM	0.459 RPKM	.	.	Low: 1 antibody	11.2 FPKM	.	.	.	.
PPBP	pro-platelet basic protein (chemokine (C-X-C motif) ligand 7) [Source:HGNC Symbol;Acc:9240]	1.21313	0.0280928	T	F	.	.	.	.	2 peptides	.	.	Low: 2 antibodies	.	.	.	.	.	218 Intensity units	.	.	8 peptides	0.347 RPKM	.	CURATED	.	.	.	.	.	2 peptides	.	.	.	.	.	.	.	.	.	.	.	.	.	.	.	.
PPDPF	pancreatic progenitor cell differentiation and proliferation factor homolog (zebrafish) [Source:HGNC Symbol;Acc:16142]	-1.30416	3.27e-09	T	F	429 intensity units	14.745 RPKM	.	.	2 peptides	53 ESTs	.	Low: 1 antibody	57.7 FPKM	.	56 ESTs	.	227 intensity units	.	Medium: 1 antibody	28.8 FPKM	.	5.318 RPKM	17 ESTs	.	26 ESTs	.	.	Medium: 1 antibody	43.7 FPKM	1 peptide	56 ESTs	.	.	822 intensity units	.	Medium: 1 antibody	89.6 FPKM	11.162 RPKM	.	.	.	40.6 FPKM	.	.	.	.
PPP1R9B	protein phosphatase 1, regulatory (inhibitor) subunit 9B [Source:HGNC Symbol;Acc:9298]	-0.941796	6.41e-06	T	F	.	.	.	.	.	.	.	.	.	.	.	.	.	.	.	.	.	.	.	.	.	.	.	.	.	.	.	.	.	.	.	.	.	.	.	.	.	.	.	.	.	.
PPP6R2	protein phosphatase 6, regulatory subunit 2 [Source:HGNC Symbol;Acc:19253]	-0.769593	0.0005	T	F	.	1.156 RPKM	.	24 Intensity units	12 peptides	51 ESTs	CURATED	Medium: 2 antibodies	19.8 FPKM	.	14 ESTs	.	.	21 Intensity units	Low: 2 antibodies	25.4 FPKM	16 peptides	2.934 RPKM	23 ESTs	CURATED	.	CURATED	.	Low: 2 antibodies	14.6 FPKM	8 peptides	35 ESTs	.	.	.	23 Intensity units	Low: 1 antibody\nMedium: 1 antibody	28.2 FPKM	2.133 RPKM	.	.	Low: 1 antibody\nMedium: 1 antibody	16.7 FPKM	.	.	.	.
PRKAR2B	protein kinase, cAMP-dependent, regulatory, type II, beta [Source:HGNC Symbol;Acc:9392]	0.826464	0.00169	T	F	449 intensity units	48.425 RPKM	.	.	16 peptides	46 ESTs	CURATED	.	20.8 FPKM	.	.	.	.	70 Intensity units	Low: 1 antibody	2.4 FPKM	17 peptides	1.007 RPKM	.	CURATED	.	.	.	Low: 1 antibody	8.4 FPKM	20 peptides	.	.	.	.	.	.	.	0.474 RPKM	.	.	.	10.7 FPKM	.	.	.	.
PRKCZ	protein kinase C, zeta [Source:HGNC Symbol;Acc:9412]	-0.768587	0.029	F	T	82 intensity units	.	.	.	1 peptide	500 ESTs	CURATED	Low: 1 antibody\nMedium: 1 antibody	10.4 FPKM	.	18 ESTs	.	178 intensity units	.	Medium: 2 antibodies	7.9 FPKM	1 peptide	0.345 RPKM	.	CURATED	.	.	.	High: 1 antibody\nMedium: 1 antibody	8.9 FPKM	.	.	.	.	.	.	Low: 2 antibodies	.	.	.	.	.	2.8 FPKM	.	Medium: 2 antibodies	.	.
PRR5	proline rich 5 (renal) [Source:HGNC Symbol;Acc:31682]	-1.09313	1.36e-05	T	F	.	.	.	.	1 peptide	36 ESTs	.	.	.	.	25 ESTs	.	.	.	.	.	1 peptide	.	.	CURATED	.	.	.	.	.	.	.	.	.	.	.	.	.	.	.	.	.	.	.	.	.	.
PSMB10	proteasome (prosome, macropain) subunit, beta type, 10 [Source:HGNC Symbol;Acc:9538]	-0.797173	0.000333	T	F	177 intensity units	1.688 RPKM	.	30 Intensity units	.	24 ESTs	.	Low: 3 antibodies	45.6 FPKM	.	22 ESTs	.	146 intensity units	37 Intensity units	Low: 3 antibodies	12.4 FPKM	6 peptides	1.407 RPKM	.	CURATED	.	.	32 Intensity units	Low: 3 antibodies	39.3 FPKM	4 peptides	.	.	.	212 intensity units	.	.	31.4 FPKM	0.727 RPKM	.	.	Low: 3 antibodies	14.6 FPKM	87 Intensity units	.	.	CURATED
PTGES2	prostaglandin E synthase 2 [Source:HGNC Symbol;Acc:17822]	-1.08873	4.1e-06	T	F	92 intensity units	.	.	.	14 peptides	90 ESTs	CURATED	Medium: 1 antibody	50.5 FPKM	.	17 ESTs	.	114 intensity units	.	High: 1 antibody	11.8 FPKM	15 peptides	.	.	CURATED	.	.	.	.	21.2 FPKM	7 peptides	23 ESTs	.	.	397 intensity units	.	Medium: 1 antibody	55.7 FPKM	.	.	.	Medium: 1 antibody	21.3 FPKM	.	.	.	.
PTPN23	protein tyrosine phosphatase, non-receptor type 23 [Source:HGNC Symbol;Acc:14406]	-0.851594	0.000181	T	F	161 intensity units	1.654 RPKM	.	.	26 peptides	43 ESTs	CURATED	High: 1 antibody	6.9 FPKM	.	17 ESTs	.	144 intensity units	.	Low: 1 antibody	4.2 FPKM	23 peptides	1.578 RPKM	.	CURATED	.	CURATED	.	High: 1 antibody	6.3 FPKM	17 peptides	15 ESTs	.	.	278 intensity units	.	Medium: 1 antibody	8.0 FPKM	3.951 RPKM	.	.	Low: 1 antibody	9.9 FPKM	.	.	.	.
PUS1	pseudouridylate synthase 1 [Source:HGNC Symbol;Acc:15508]	-0.910371	0.00056	T	F	.	1.021 RPKM	.	.	.	15 ESTs	.	Medium: 1 antibody	4.4 FPKM	.	13 ESTs	.	79 intensity units	.	Low: 1 antibody	6.6 FPKM	10 peptides	.	.	CURATED	.	.	.	Medium: 1 antibody	7.0 FPKM	6 peptides	.	.	.	.	.	High: 1 antibody	2.7 FPKM	.	.	.	Medium: 1 antibody	7.0 FPKM	.	.	.	.
PUSL1	pseudouridylate synthase-like 1 [Source:HGNC Symbol;Acc:26914]	-1.18814	0.00166	T	F	71 intensity units	.	.	.	.	.	.	High: 1 antibody	3.2 FPKM	.	.	.	71 intensity units	.	Medium: 1 antibody	1.9 FPKM	.	.	.	.	.	.	.	High: 1 antibody	3.5 FPKM	.	.	.	.	100 intensity units	.	High: 1 antibody	2.4 FPKM	.	.	.	Medium: 1 antibody	2.7 FPKM	.	.	.	.
PYCR2	pyrroline-5-carboxylate reductase family, member 2 [Source:HGNC Symbol;Acc:30262]	-0.771351	0.000599	T	F	.	3.318 RPKM	.	.	2 peptides	81 ESTs	.	.	.	.	.	.	.	21 Intensity units	.	.	7 peptides	3.829 RPKM	.	.	.	.	22 Intensity units	.	.	5 peptides	22 ESTs	.	.	.	.	.	.	5.845 RPKM	.	.	.	.	.	.	.	.
PYCRL	pyrroline-5-carboxylate reductase-like [Source:HGNC Symbol;Acc:25846]	-1.11417	0.00369	T	F	.	.	.	.	4 peptides	69 ESTs	CURATED	.	1.8 FPKM	.	.	.	77 intensity units	.	.	1.7 FPKM	7 peptides	.	.	.	.	.	.	.	2.3 FPKM	3 peptides	.	.	.	.	.	.	.	.	.	.	.	.	.	.	.	.
PYGM	phosphorylase, glycogen, muscle [Source:HGNC Symbol;Acc:9726]	-0.965802	0.00193	T	F	569 intensity units	0.548 RPKM	.	.	49 peptides	36 ESTs	.	.	28.4 FPKM	.	.	.	91 intensity units	.	Low: 1 antibody	.	54 peptides	.	.	.	110 ESTs	CURATED	.	.	.	23 peptides	.	.	.	6492 intensity units	4157 Intensity units	High: 1 antibody	2023.0 FPKM	123.565 RPKM	.	.	Low: 1 antibody	13.7 FPKM	.	.	2.2 FPKM	.
RAB40C	RAB40C, member RAS oncogene family [Source:HGNC Symbol;Acc:18285]	-0.934133	0.000727	T	F	78 intensity units	.	.	.	1 peptide	52 ESTs	CURATED	Low: 1 antibody	6.1 FPKM	.	19 ESTs	.	77 intensity units	.	.	2.9 FPKM	2 peptides	.	.	.	.	.	.	Low: 1 antibody	19.4 FPKM	.	15 ESTs	.	.	101 intensity units	.	Low: 1 antibody	5.9 FPKM	.	.	.	.	4.6 FPKM	.	Low: 1 antibody	.	.
RAB43	RAB43, member RAS oncogene family [Source:HGNC Symbol;Acc:19983]	-1.59251	2.55e-06	T	F	.	.	.	.	.	33 ESTs	CURATED	.	.	.	.	.	.	.	.	.	8 peptides	1.722 RPKM	11 ESTs	.	14 ESTs	.	.	.	.	3 peptides	.	.	.	.	.	.	.	.	.	.	.	.	.	.	.	.
RAI1	retinoic acid induced 1 [Source:HGNC Symbol;Acc:9834]	-1.16593	4.18e-07	T	F	68 intensity units	.	.	.	1 peptide	14 ESTs	CURATED	.	5.5 FPKM	.	21 ESTs	.	.	.	High: 1 antibody	2.6 FPKM	.	.	.	.	.	CURATED	.	.	4.0 FPKM	1 peptide	16 ESTs	.	.	65 intensity units	.	.	2.1 FPKM	.	.	.	.	5.7 FPKM	.	.	.	.
RALY	RNA binding protein, autoantigenic (hnRNP-associated with lethal yellow homolog (mouse)) [Source:HGNC Symbol;Acc:15921]	-0.832482	0.000134	T	F	278 intensity units	2.961 RPKM	.	31 Intensity units	16 peptides	60 ESTs	CURATED	High: 1 antibody\nLow: 1 antibody	85.7 FPKM	.	30 ESTs	.	263 intensity units	26 Intensity units	Low: 1 antibody\nMedium: 1 antibody	25.5 FPKM	19 peptides	3.01 RPKM	15 ESTs	CURATED	14 ESTs	.	43 Intensity units	High: 2 antibodies	33.5 FPKM	19 peptides	19 ESTs	.	.	574 intensity units	25 Intensity units	High: 1 antibody\nMedium: 1 antibody	59.8 FPKM	3.699 RPKM	.	.	Medium: 2 antibodies	65.5 FPKM	23 Intensity units	.	.	.
RANGAP1	Ran GTPase activating protein 1 [Source:HGNC Symbol;Acc:9854]	-0.750142	0.00126	T	F	141 intensity units	2.334 RPKM	.	.	12 peptides	134 ESTs	CURATED	High: 1 antibody\nMedium: 1 antibody	13.2 FPKM	.	34 ESTs	.	207 intensity units	47 Intensity units	Medium: 2 antibodies	17.6 FPKM	23 peptides	3.46 RPKM	.	.	.	.	30 Intensity units	High: 2 antibodies	14.8 FPKM	20 peptides	17 ESTs	.	.	144 intensity units	40 Intensity units	High: 1 antibody\nMedium: 1 antibody	8.8 FPKM	1.053 RPKM	.	.	Medium: 2 antibodies	16.4 FPKM	26 Intensity units	High: 2 antibodies	.	.
RAP1B	RAP1B, member of RAS oncogene family [Source:HGNC Symbol;Acc:9857]	0.930106	0.00022	T	T	233 intensity units	112.513 RPKM	.	55 Intensity units	8 peptides	247 ESTs	CURATED	.	16.8 FPKM	.	55 ESTs	.	330 intensity units	87 Intensity units	.	27.9 FPKM	10 peptides	71.239 RPKM	32 ESTs	.	.	.	156 Intensity units	.	12.5 FPKM	9 peptides	20 ESTs	.	.	123 intensity units	.	.	6.3 FPKM	40.107 RPKM	.	.	.	53.6 FPKM	290 Intensity units	.	.	.
RARA	retinoic acid receptor, alpha [Source:HGNC Symbol;Acc:9864]	-0.988367	2.45e-06	T	T	85 intensity units	0.403 RPKM	.	.	.	33 ESTs	CURATED	.	14.1 FPKM	.	.	.	90 intensity units	.	.	14.6 FPKM	.	0.877 RPKM	.	.	.	.	.	.	7.7 FPKM	.	.	.	.	129 intensity units	.	.	8.1 FPKM	0.508 RPKM	.	.	.	25.0 FPKM	.	.	.	.
RASGRP2	RAS guanyl releasing protein 2 (calcium and DAG-regulated) [Source:HGNC Symbol;Acc:9879]	-0.980084	1.95e-06	T	F	86 intensity units	.	.	.	6 peptides	49 ESTs	CURATED	Medium: 1 antibody	12.9 FPKM	.	.	.	65 intensity units	.	Low: 1 antibody	2.8 FPKM	1 peptide	.	.	.	.	.	.	Medium: 1 antibody	.	2 peptides	.	.	.	.	23 Intensity units	High: 1 antibody	8.6 FPKM	.	.	.	.	18.5 FPKM	.	Low: 1 antibody	.	.
REEP4	receptor accessory protein 4 [Source:HGNC Symbol;Acc:26176]	-0.760277	0.00304	T	F	.	7.608 RPKM	.	.	.	23 ESTs	.	.	2.4 FPKM	.	14 ESTs	.	.	28 Intensity units	.	3.0 FPKM	.	5.357 RPKM	.	CURATED	.	.	.	Medium: 1 antibody	3.3 FPKM	1 peptide	.	.	.	.	.	.	2.1 FPKM	1.536 RPKM	.	.	.	6.2 FPKM	24 Intensity units	.	.	.
RELB	v-rel reticuloendotheliosis viral oncogene homolog B [Source:HGNC Symbol;Acc:9956]	-0.824388	0.0018	T	F	106 intensity units	.	.	.	.	.	.	Medium: 2 antibodies	1.8 FPKM	.	.	.	.	.	Low: 2 antibodies	4.8 FPKM	.	.	.	.	.	.	.	Low: 1 antibody\nMedium: 1 antibody	3.4 FPKM	2 peptides	.	.	.	88 intensity units	.	.	2.0 FPKM	.	.	.	Low: 1 antibody\nMedium: 1 antibody	4.5 FPKM	.	.	.	.
RELL2	RELT-like 2 [Source:HGNC Symbol;Acc:26902]	-0.959728	2.72e-05	T	F	.	.	.	.	.	46 ESTs	.	.	.	.	.	.	.	.	.	.	.	.	.	.	.	.	.	.	.	.	.	.	.	.	.	.	.	.	.	.	.	.	.	.	.	.
RGS14	regulator of G-protein signaling 14 [Source:HGNC Symbol;Acc:9996]	-0.857936	8.38e-05	T	F	96 intensity units	.	.	.	.	30 ESTs	CURATED	Medium: 1 antibody	3.6 FPKM	.	.	.	168 intensity units	.	Medium: 1 antibody	16.1 FPKM	.	.	.	.	.	.	.	Low: 1 antibody	5.0 FPKM	.	.	.	.	88 intensity units	.	Low: 1 antibody	6.9 FPKM	.	.	.	Low: 1 antibody	9.3 FPKM	.	.	.	.
RHOC	ras homolog gene family, member C [Source:HGNC Symbol;Acc:669]	-0.753531	0.00266	T	F	1104 intensity units	3.456 RPKM	.	.	8 peptides	105 ESTs	CURATED	Low: 1 antibody\nMedium: 1 antibody	206.3 FPKM	.	44 ESTs	.	698 intensity units	119 Intensity units	Low: 1 antibody\nMedium: 1 antibody	69.0 FPKM	13 peptides	2.532 RPKM	27 ESTs	.	.	.	176 Intensity units	.	44.9 FPKM	8 peptides	19 ESTs	.	.	895 intensity units	58 Intensity units	Low: 1 antibody\nMedium: 1 antibody	31.0 FPKM	.	.	.	Low: 2 antibodies	220.7 FPKM	173 Intensity units	.	.	.
RHOT2	ras homolog gene family, member T2 [Source:HGNC Symbol;Acc:21169]	-1.04919	3.98e-07	T	F	140 intensity units	.	.	.	5 peptides	74 ESTs	.	Medium: 2 antibodies	37.5 FPKM	.	24 ESTs	.	133 intensity units	.	High: 1 antibody\nMedium: 1 antibody	14.9 FPKM	12 peptides	0.472 RPKM	.	.	.	.	.	High: 1 antibody\nLow: 1 antibody	22.8 FPKM	6 peptides	.	.	.	132 intensity units	.	High: 1 antibody\nLow: 1 antibody	21.9 FPKM	.	.	.	Low: 1 antibody\nMedium: 1 antibody	19.0 FPKM	.	.	.	.
RNF166	ring finger protein 166 [Source:HGNC Symbol;Acc:28856]	-0.836866	8.44e-05	T	F	151 intensity units	.	.	.	.	22 ESTs	CURATED	.	6.0 FPKM	.	.	.	88 intensity units	.	.	3.5 FPKM	.	.	.	.	.	.	.	.	5.4 FPKM	.	.	.	.	98 intensity units	.	Low: 1 antibody	9.2 FPKM	0.397 RPKM	.	.	.	5.9 FPKM	.	.	.	CURATED
RNF44	ring finger protein 44 [Source:HGNC Symbol;Acc:19180]	-0.994906	1.13e-06	T	F	144 intensity units	.	.	.	.	56 ESTs	CURATED	Low: 1 antibody	9.5 FPKM	.	.	.	103 intensity units	37 Intensity units	.	4.1 FPKM	.	.	.	.	.	.	31 Intensity units	Medium: 1 antibody	8.4 FPKM	1 peptide	.	.	.	129 intensity units	24 Intensity units	Low: 1 antibody	6.2 FPKM	.	.	.	.	10.8 FPKM	39 Intensity units	.	.	.
RNPEPL1	arginyl aminopeptidase (aminopeptidase B)-like 1 [Source:HGNC Symbol;Acc:10079]	-0.779438	0.000378	T	F	203 intensity units	.	.	.	.	29 ESTs	.	.	33.9 FPKM	.	.	.	164 intensity units	137 Intensity units	.	6.9 FPKM	.	0.32 RPKM	.	.	.	.	75 Intensity units	Low: 1 antibody	26.0 FPKM	.	17 ESTs	CURATED	.	416 intensity units	114 Intensity units	Low: 1 antibody	20.7 FPKM	0.58 RPKM	.	.	Medium: 1 antibody	16.7 FPKM	63 Intensity units	.	.	.
RPL13	ribosomal protein L13 [Source:HGNC Symbol;Acc:10303]	-0.900196	1.59e-05	T	F	2021 intensity units	93.84 RPKM	.	.	12 peptides	428 ESTs	CURATED	Low: 1 antibody	243.8 FPKM	.	131 ESTs	.	1528 intensity units	.	Medium: 1 antibody	163.9 FPKM	19 peptides	46.14 RPKM	183 ESTs	.	110 ESTs	.	.	High: 1 antibody	357.8 FPKM	18 peptides	291 ESTs	.	.	2400 intensity units	.	Low: 1 antibody	371.6 FPKM	65.479 RPKM	.	.	Low: 1 antibody	254.1 FPKM	.	.	.	.
RPL29	ribosomal protein L29 [Source:HGNC Symbol;Acc:10331]	-0.772448	0.000439	T	F	1893 intensity units	24.462 RPKM	.	.	3 peptides	108 ESTs	CURATED	.	267.1 FPKM	.	62 ESTs	.	1595 intensity units	.	.	164.0 FPKM	6 peptides	36.141 RPKM	41 ESTs	CURATED	64 ESTs	.	.	.	473.5 FPKM	6 peptides	55 ESTs	CURATED	.	2907 intensity units	.	.	386.3 FPKM	40.861 RPKM	.	.	.	170.6 FPKM	.	.	.	.
RPS10	ribosomal protein S10 [Source:HGNC Symbol;Acc:10383]	-0.788199	0.00164	T	T	66 intensity units	12.775 RPKM	.	.	9 peptides	298 ESTs	.	Low: 2 antibodies	61.0 FPKM	.	105 ESTs	.	.	92 Intensity units	Low: 1 antibody\nMedium: 1 antibody	48.0 FPKM	14 peptides	19.732 RPKM	132 ESTs	.	66 ESTs	.	71 Intensity units	High: 2 antibodies	103.1 FPKM	6 peptides	127 ESTs	.	.	88 intensity units	24 Intensity units	.	79.9 FPKM	7.665 RPKM	.	.	.	121.0 FPKM	59 Intensity units	.	.	.
RPS6KA4	ribosomal protein S6 kinase, 90kDa, polypeptide 4 [Source:HGNC Symbol;Acc:10433]	-0.939776	1.96e-05	T	F	74 intensity units	0.683 RPKM	.	.	1 peptide	40 ESTs	CURATED	Low: 1 antibody\nMedium: 1 antibody	7.8 FPKM	.	17 ESTs	.	61 intensity units	.	Low: 1 antibody\nMedium: 1 antibody	4.0 FPKM	.	0.481 RPKM	.	CURATED	.	.	.	Low: 1 antibody\nMedium: 1 antibody	5.2 FPKM	3 peptides	24 ESTs	.	.	86 intensity units	.	High: 1 antibody\nLow: 1 antibody	6.7 FPKM	0.599 RPKM	.	.	Low: 1 antibody\nMedium: 1 antibody	9.1 FPKM	.	.	.	.
RPS9	ribosomal protein S9 [Source:HGNC Symbol;Acc:10442]	-0.949875	4.64e-06	F	T	.	.	.	.	.	.	.	.	.	.	.	.	.	.	.	.	.	.	.	.	.	.	.	.	.	.	.	.	.	.	.	.	.	.	.	.	.	.	.	.	.	.
RRBP1	ribosome binding protein 1 homolog 180kDa (dog) [Source:HGNC Symbol;Acc:10448]	-0.822931	0.000239	T	F	321 intensity units	3.418 RPKM	.	.	9 peptides	49 ESTs	CURATED	Low: 1 antibody\nMedium: 1 antibody	20.8 FPKM	.	57 ESTs	.	808 intensity units	175 Intensity units	High: 1 antibody\nMedium: 1 antibody	85.5 FPKM	46 peptides	12.425 RPKM	29 ESTs	CURATED	.	.	271 Intensity units	High: 2 antibodies	213.3 FPKM	26 peptides	62 ESTs	.	.	173 intensity units	46 Intensity units	Low: 2 antibodies	6.9 FPKM	0.692 RPKM	.	.	High: 1 antibody\nLow: 1 antibody	44.5 FPKM	172 Intensity units	.	.	.
RTKN	rhotekin [Source:HGNC Symbol;Acc:10466]	-1.19863	0.00579	T	F	71 intensity units	.	.	.	.	91 ESTs	.	Medium: 1 antibody	8.1 FPKM	.	20 ESTs	.	258 intensity units	207 Intensity units	Medium: 1 antibody	27.7 FPKM	4 peptides	2.89 RPKM	.	CURATED	.	.	100 Intensity units	Medium: 1 antibody	12.2 FPKM	4 peptides	16 ESTs	.	.	88 intensity units	89 Intensity units	Low: 1 antibody	4.6 FPKM	.	.	.	.	7.3 FPKM	92 Intensity units	.	.	.
RTN4R	reticulon 4 receptor [Source:HGNC Symbol;Acc:18601]	-1.35495	0.0016	T	F	.	.	.	.	3 peptides	38 ESTs	CURATED	Low: 1 antibody	.	.	.	.	.	.	.	.	.	.	.	.	.	.	.	Medium: 1 antibody	.	.	.	.	.	.	.	Medium: 1 antibody	.	.	.	.	.	.	.	.	.	.
S100B	S100 calcium binding protein B [Source:HGNC Symbol;Acc:10500]	-1.11012	0.000121	T	F	1044 intensity units	32.87 RPKM	.	.	3 peptides	174 ESTs	.	Low: 1 antibody\nMedium: 1 antibody	12.1 FPKM	.	.	.	.	.	Low: 1 antibody\nMedium: 1 antibody	.	.	.	.	.	.	.	.	Low: 1 antibody\nMedium: 1 antibody	2.6 FPKM	.	.	.	.	103 intensity units	.	Low: 1 antibody\nMedium: 1 antibody	.	1.058 RPKM	.	.	.	8.1 FPKM	.	.	.	.
SBF1	SET binding factor 1 [Source:HGNC Symbol;Acc:10542]	-1.1448	8.91e-09	T	F	170 intensity units	0.504 RPKM	.	29 Intensity units	29 peptides	87 ESTs	.	.	11.0 FPKM	.	28 ESTs	.	114 intensity units	.	.	3.4 FPKM	4 peptides	.	.	CURATED	.	CURATED	.	.	15.5 FPKM	8 peptides	32 ESTs	.	.	364 intensity units	.	.	16.7 FPKM	0.691 RPKM	.	.	.	10.0 FPKM	.	.	.	.
SCAND1	SCAN domain containing 1 [Source:HGNC Symbol;Acc:10566]	-1.20204	2.19e-06	T	F	181 intensity units	.	.	.	.	66 ESTs	CURATED	.	4.2 FPKM	.	14 ESTs	.	151 intensity units	.	High: 1 antibody	7.6 FPKM	.	0.551 RPKM	.	.	.	.	.	Medium: 1 antibody	5.5 FPKM	.	19 ESTs	.	.	215 intensity units	.	Low: 1 antibody	13.3 FPKM	.	.	.	High: 1 antibody	3.8 FPKM	.	.	.	.
SCNN1D	sodium channel, nonvoltage-gated 1, delta [Source:HGNC Symbol;Acc:10601]	-1.43838	8.63e-06	T	F	.	.	.	.	.	20 ESTs	CURATED	Low: 2 antibodies	.	.	.	.	72 intensity units	.	.	.	.	.	.	.	.	.	.	Low: 1 antibody\nMedium: 1 antibody	1.6 FPKM	.	.	.	.	.	.	Low: 2 antibodies	1.6 FPKM	.	.	.	Low: 2 antibodies	.	.	.	.	.
SCT	secretin [Source:HGNC Symbol;Acc:10607]	-2.24279	0.000116	T	F	.	.	.	.	.	.	.	.	.	.	.	.	.	.	.	.	.	.	.	.	.	.	.	.	.	.	.	.	.	.	.	.	4.1 FPKM	.	.	.	.	.	.	.	.	.
SDF2L1	stromal cell-derived factor 2-like 1 [Source:HGNC Symbol;Acc:10676]	-1.10459	0.000206	T	F	61 intensity units	0.714 RPKM	.	.	1 peptide	15 ESTs	CURATED	.	6.6 FPKM	.	.	.	102 intensity units	85 Intensity units	Medium: 1 antibody	17.0 FPKM	9 peptides	5.053 RPKM	.	.	.	.	.	High: 1 antibody	15.4 FPKM	8 peptides	26 ESTs	.	.	.	.	Low: 1 antibody	1.9 FPKM	0.305 RPKM	.	.	.	5.9 FPKM	.	.	.	.
SDF4	stromal cell derived factor 4 [Source:HGNC Symbol;Acc:24188]	-0.973594	4.66e-06	T	F	.	3.705 RPKM	CURATED	.	2 peptides	223 ESTs	CURATED	.	64.2 FPKM	.	58 ESTs	.	.	72 Intensity units	Medium: 2 antibodies	60.6 FPKM	34 peptides	6.111 RPKM	12 ESTs	CURATED	.	.	57 Intensity units	High: 1 antibody\nMedium: 1 antibody	50.8 FPKM	40 peptides	45 ESTs	CURATED	.	.	78 Intensity units	.	35.0 FPKM	1.661 RPKM	.	.	.	46.8 FPKM	70 Intensity units	.	.	.
SDK2	sidekick homolog 2 (chicken) [Source:HGNC Symbol;Acc:19308]	-1.45887	3.9e-07	T	F	.	.	.	.	4 peptides	.	CURATED	Low: 1 antibody	.	.	.	.	.	.	.	.	.	.	.	.	.	.	.	.	.	.	.	.	.	.	.	.	.	.	.	.	.	.	.	.	.	.
SEMA4C	sema domain, immunoglobulin domain (Ig), transmembrane domain (TM) and short cytoplasmic domain, (semaphorin) 4C [Source:HGNC Symbol;Acc:10731]	-0.884713	0.000195	T	F	.	1.54 RPKM	.	.	3 peptides	34 ESTs	CURATED	.	13.4 FPKM	.	.	.	.	94 Intensity units	Low: 1 antibody	5.0 FPKM	.	1.22 RPKM	.	CURATED	13 ESTs	CURATED	84 Intensity units	.	4.8 FPKM	1 peptide	.	.	.	.	64 Intensity units	.	3.4 FPKM	0.689 RPKM	.	.	Medium: 1 antibody	19.5 FPKM	99 Intensity units	.	.	.
SETD1A	SET domain containing 1A [Source:HGNC Symbol;Acc:29010]	-1.07553	6.51e-07	T	F	217 intensity units	0.928 RPKM	.	.	1 peptide	.	.	.	4.2 FPKM	.	.	.	191 intensity units	.	Medium: 1 antibody	2.4 FPKM	1 peptide	0.93 RPKM	.	CURATED	.	.	.	High: 1 antibody	3.8 FPKM	2 peptides	.	.	.	310 intensity units	.	Medium: 1 antibody	4.2 FPKM	1.532 RPKM	.	.	Medium: 1 antibody	9.2 FPKM	.	.	.	.
SFI1	Sfi1 homolog, spindle assembly associated (yeast) [Source:HGNC Symbol;Acc:29064]	-0.774564	0.000333	T	F	61 intensity units	0.574 RPKM	.	.	.	72 ESTs	CURATED	.	4.1 FPKM	.	.	.	.	.	.	3.4 FPKM	.	.	.	.	.	.	.	.	6.4 FPKM	.	.	.	.	.	.	.	3.4 FPKM	.	.	.	.	8.4 FPKM	.	.	.	.
SGSM3	small G protein signaling modulator 3 [Source:HGNC Symbol;Acc:25228]	-0.772345	0.000602	T	F	85 intensity units	0.504 RPKM	.	.	1 peptide	114 ESTs	.	Medium: 1 antibody	21.8 FPKM	.	20 ESTs	.	72 intensity units	152 Intensity units	Medium: 1 antibody	10.1 FPKM	.	0.949 RPKM	.	.	.	.	200 Intensity units	High: 1 antibody	46.5 FPKM	8 peptides	.	.	.	112 intensity units	191 Intensity units	.	20.8 FPKM	0.439 RPKM	.	.	.	24.3 FPKM	193 Intensity units	.	.	.
SH2B2	SH2B adaptor protein 2 [Source:HGNC Symbol;Acc:17381]	-1.29733	1.45e-05	F	T	.	.	.	.	1 peptide	.	.	.	.	.	.	.	.	40 Intensity units	Medium: 1 antibody	.	.	.	.	.	.	.	71 Intensity units	Medium: 1 antibody	1.7 FPKM	.	.	.	.	244 intensity units	90 Intensity units	.	22.7 FPKM	.	.	.	.	.	49 Intensity units	.	.	.
SH3BP1	SH3-domain binding protein 1 [Source:HGNC Symbol;Acc:10824]	-0.960558	1.03e-05	T	F	.	.	.	.	16 peptides	13 ESTs	.	.	.	.	12 ESTs	.	.	.	.	.	10 peptides	.	.	CURATED	.	.	.	.	.	9 peptides	.	CURATED	.	.	.	.	.	.	.	.	.	.	.	.	.	.
SH3BP5	SH3-domain binding protein 5 (BTK-associated) [Source:HGNC Symbol;Acc:10827]	-0.820997	0.00235	T	F	178 intensity units	8.072 RPKM	.	.	.	90 ESTs	.	.	12.4 FPKM	.	.	.	158 intensity units	43 Intensity units	.	15.6 FPKM	1 peptide	1.857 RPKM	.	.	.	.	34 Intensity units	.	7.5 FPKM	.	11 ESTs	.	.	112 intensity units	53 Intensity units	.	7.4 FPKM	4.164 RPKM	.	.	.	53.8 FPKM	60 Intensity units	.	.	.
SH3GLB2	SH3-domain GRB2-like endophilin B2 [Source:HGNC Symbol;Acc:10834]	-0.875601	8.37e-05	T	F	224 intensity units	0.315 RPKM	.	.	13 peptides	94 ESTs	CURATED	High: 1 antibody\nLow: 1 antibody	31.6 FPKM	.	28 ESTs	.	132 intensity units	.	Low: 1 antibody\nMedium: 1 antibody	12.3 FPKM	12 peptides	.	.	.	.	.	.	High: 1 antibody\nMedium: 1 antibody	46.3 FPKM	8 peptides	25 ESTs	.	.	361 intensity units	.	Low: 1 antibody\nMedium: 1 antibody	25.4 FPKM	0.493 RPKM	CURATED	.	Low: 1 antibody\nMedium: 1 antibody	41.8 FPKM	.	.	.	.
SH3TC1	SH3 domain and tetratricopeptide repeats 1 [Source:HGNC Symbol;Acc:26009]	-0.924418	5.38e-05	T	F	76 intensity units	.	.	.	1 peptide	20 ESTs	.	.	2.8 FPKM	.	.	.	108 intensity units	.	Low: 1 antibody	7.2 FPKM	2 peptides	.	.	.	.	.	.	High: 1 antibody	4.6 FPKM	.	21 ESTs	.	.	66 intensity units	.	Medium: 1 antibody	.	.	.	.	Medium: 1 antibody	5.0 FPKM	.	.	.	.
SKIV2L	superkiller viralicidic activity 2-like (S. cerevisiae) [Source:HGNC Symbol;Acc:10898]	-0.756869	0.000991	T	F	.	.	.	.	.	.	.	.	.	.	.	.	.	.	.	.	.	.	.	.	.	.	.	.	.	.	.	.	.	.	.	.	.	.	.	.	.	.	.	.	.	.
SLC12A7	solute carrier family 12 (potassium/chloride transporters), member 7 [Source:HGNC Symbol;Acc:10915]	-0.852625	9.98e-05	T	F	92 intensity units	0.588 RPKM	.	.	20 peptides	26 ESTs	CURATED	Low: 1 antibody	25.9 FPKM	.	33 ESTs	.	152 intensity units	250 Intensity units	Medium: 1 antibody	12.9 FPKM	8 peptides	1.214 RPKM	.	CURATED	.	.	144 Intensity units	High: 1 antibody	10.1 FPKM	2 peptides	25 ESTs	.	.	62 intensity units	108 Intensity units	Low: 1 antibody	2.8 FPKM	.	.	.	Medium: 1 antibody	9.4 FPKM	236 Intensity units	.	.	.
SLC12A9	solute carrier family 12 (potassium/chloride transporters), member 9 [Source:HGNC Symbol;Acc:17435]	-0.756468	0.000587	T	F	88 intensity units	0.323 RPKM	.	.	1 peptide	24 ESTs	.	.	6.7 FPKM	.	.	.	85 intensity units	.	.	5.4 FPKM	8 peptides	.	.	.	.	.	.	.	7.5 FPKM	1 peptide	.	.	.	78 intensity units	.	.	2.3 FPKM	.	.	.	.	15.3 FPKM	.	.	.	.
SLC16A11	solute carrier family 16, member 11 (monocarboxylic acid transporter 11) [Source:HGNC Symbol;Acc:23093]	-1.62277	5.23e-05	T	F	62 intensity units	.	.	.	.	.	.	.	.	.	.	.	370 intensity units	.	.	3.0 FPKM	.	.	.	.	.	.	.	.	.	.	.	.	.	.	.	.	.	.	.	.	.	.	.	.	.	.
SLC22A18	solute carrier family 22, member 18 [Source:HGNC Symbol;Acc:10964]	-1.14778	1.73e-05	T	F	91 intensity units	.	.	.	.	.	.	.	18.6 FPKM	.	20 ESTs	.	154 intensity units	152 Intensity units	.	19.3 FPKM	5 peptides	.	.	.	.	.	25 Intensity units	.	4.3 FPKM	.	16 ESTs	.	.	79 intensity units	.	.	.	.	.	.	.	4.3 FPKM	.	.	.	.
SLC25A22	solute carrier family 25 (mitochondrial carrier: glutamate), member 22 [Source:HGNC Symbol;Acc:19954]	-1.08912	1.52e-05	T	F	.	.	.	.	4 peptides	186 ESTs	CURATED	.	4.1 FPKM	.	11 ESTs	.	.	65 Intensity units	Medium: 1 antibody	10.7 FPKM	8 peptides	0.515 RPKM	.	CURATED	12 ESTs	CURATED	65 Intensity units	High: 1 antibody	24.7 FPKM	4 peptides	27 ESTs	.	.	.	61 Intensity units	Low: 1 antibody	.	.	.	.	.	4.1 FPKM	60 Intensity units	.	.	.
SLC25A25	solute carrier family 25 (mitochondrial carrier; phosphate carrier), member 25 [Source:HGNC Symbol;Acc:20663]	-0.792268	0.00223	T	F	.	1.219 RPKM	.	.	.	29 ESTs	CURATED	High: 1 antibody	5.1 FPKM	.	11 ESTs	.	149 intensity units	.	Low: 1 antibody	58.7 FPKM	5 peptides	13.571 RPKM	.	.	.	CURATED	.	Medium: 1 antibody	38.8 FPKM	1 peptide	.	.	.	203 intensity units	.	High: 1 antibody	17.8 FPKM	4.457 RPKM	.	.	.	29.4 FPKM	.	.	.	.
SLC25A6	solute carrier family 25 (mitochondrial carrier; adenine nucleotide translocator), member 6 [Source:HGNC Symbol;Acc:10992]	-1.82975	0.0359	T	F	1560 intensity units	9.922 RPKM	.	.	7 peptides	433 ESTs	CURATED	.	74.2 FPKM	.	127 ESTs	.	690 intensity units	579 Intensity units	Medium: 1 antibody	36.0 FPKM	13 peptides	4.177 RPKM	179 ESTs	CURATED	90 ESTs	.	1767 Intensity units	Low: 1 antibody	190.0 FPKM	8 peptides	90 ESTs	.	.	1040 intensity units	117 Intensity units	.	29.9 FPKM	4.81 RPKM	.	.	.	72.7 FPKM	1120 Intensity units	.	.	.
SLC2A4RG	SLC2A4 regulator [Source:HGNC Symbol;Acc:15930]	-1.37721	7.55e-11	T	F	309 intensity units	1.305 RPKM	.	.	.	23 ESTs	.	.	23.1 FPKM	.	18 ESTs	.	704 intensity units	80 Intensity units	.	34.4 FPKM	.	0.836 RPKM	.	CURATED	.	.	.	.	14.2 FPKM	1 peptide	17 ESTs	.	.	813 intensity units	.	.	57.7 FPKM	1.093 RPKM	CURATED	.	.	11.7 FPKM	.	.	.	.
SLC4A2	solute carrier family 4, anion exchanger, member 2 (erythrocyte membrane protein band 3-like 1) [Source:HGNC Symbol;Acc:11028]	-0.99261	1.39e-05	T	F	150 intensity units	1.099 RPKM	.	.	.	104 ESTs	CURATED	Low: 1 antibody	20.6 FPKM	.	33 ESTs	.	272 intensity units	.	Medium: 1 antibody	18.7 FPKM	3 peptides	3.267 RPKM	.	CURATED	.	.	.	Low: 1 antibody	28.9 FPKM	1 peptide	38 ESTs	.	.	173 intensity units	.	Low: 1 antibody	11.4 FPKM	0.354 RPKM	.	.	Medium: 1 antibody	19.6 FPKM	.	.	.	.
SLC7A5	solute carrier family 7 (cationic amino acid transporter, y+ system), member 5 [Source:HGNC Symbol;Acc:11063]	-0.866408	0.00252	T	F	80 intensity units	.	.	.	2 peptides	77 ESTs	.	High: 1 antibody	2.0 FPKM	.	103 ESTs	.	96 intensity units	151 Intensity units	Medium: 1 antibody	2.1 FPKM	3 peptides	.	12 ESTs	CURATED	15 ESTs	.	106 Intensity units	Medium: 1 antibody	6.6 FPKM	1 peptide	64 ESTs	.	.	258 intensity units	.	Medium: 1 antibody	3.6 FPKM	.	.	.	High: 1 antibody	3.1 FPKM	.	.	.	.
SNAPC4	small nuclear RNA activating complex, polypeptide 4, 190kDa [Source:HGNC Symbol;Acc:11137]	-1.05275	2.38e-05	T	F	.	.	.	.	.	.	.	High: 1 antibody	.	.	.	.	62 intensity units	.	Medium: 1 antibody	.	1 peptide	.	.	.	.	.	.	Medium: 1 antibody	2.2 FPKM	7 peptides	.	.	.	.	.	Medium: 1 antibody	1.6 FPKM	.	.	.	High: 1 antibody	1.7 FPKM	.	.	.	.
SNRPB	small nuclear ribonucleoprotein polypeptides B and B1 [Source:HGNC Symbol;Acc:11153]	-0.796875	0.000782	T	F	96 intensity units	0.573 RPKM	.	.	4 peptides	147 ESTs	.	.	.	.	65 ESTs	.	.	239 Intensity units	.	.	9 peptides	0.808 RPKM	65 ESTs	.	34 ESTs	.	117 Intensity units	.	.	4 peptides	85 ESTs	.	.	89 intensity units	87 Intensity units	.	.	0.328 RPKM	.	.	.	.	280 Intensity units	.	.	.
SNRPN	small nuclear ribonucleoprotein polypeptide N [Source:HGNC Symbol;Acc:11164]	-0.77159	0.00127	T	F	.	.	.	.	4 peptides	551 ESTs	CURATED	.	.	.	28 ESTs	.	.	.	.	.	9 peptides	.	40 ESTs	.	48 ESTs	.	.	.	.	4 peptides	98 ESTs	.	.	.	.	.	.	.	.	.	.	.	.	.	.	.
SOCS1	suppressor of cytokine signaling 1 [Source:HGNC Symbol;Acc:19383]	-1.73303	1.58e-07	F	T	.	.	.	.	.	.	.	Medium: 1 antibody	.	.	.	.	.	.	Medium: 1 antibody	.	.	.	.	.	.	.	.	Medium: 1 antibody	.	.	11 ESTs	.	.	.	.	Medium: 1 antibody	.	.	.	.	Low: 1 antibody	.	.	.	3.0 FPKM	.
SORBS3	sorbin and SH3 domain containing 3 [Source:HGNC Symbol;Acc:30907]	-1.28509	4.55e-09	T	F	.	1.576 RPKM	.	.	.	50 ESTs	.	High: 1 antibody	69.8 FPKM	.	11 ESTs	.	.	204 Intensity units	Low: 1 antibody	70.2 FPKM	8 peptides	1.116 RPKM	.	CURATED	.	.	107 Intensity units	Low: 1 antibody	23.5 FPKM	14 peptides	15 ESTs	.	.	.	208 Intensity units	High: 1 antibody	47.2 FPKM	1.282 RPKM	.	.	Low: 1 antibody	84.6 FPKM	73 Intensity units	.	.	.
SPI1	spleen focus forming virus (SFFV) proviral integration oncogene spi1 [Source:HGNC Symbol;Acc:11241]	-0.827349	0.000148	T	F	225 intensity units	2.143 RPKM	.	.	.	.	.	.	4.6 FPKM	.	.	.	144 intensity units	.	.	9.6 FPKM	.	0.577 RPKM	.	CURATED	.	.	.	Low: 2 antibodies	3.0 FPKM	.	.	.	.	84 intensity units	.	.	.	.	.	.	Low: 2 antibodies	17.1 FPKM	.	Low: 2 antibodies	.	.
SREBF1	sterol regulatory element binding transcription factor 1 [Source:HGNC Symbol;Acc:11289]	-1.39979	2.23e-11	T	T	377 intensity units	0.808 RPKM	.	.	.	339 ESTs	CURATED	.	24.3 FPKM	.	37 ESTs	.	565 intensity units	.	.	61.0 FPKM	1 peptide	3.064 RPKM	14 ESTs	CURATED	.	.	.	.	15.6 FPKM	31 peptides	36 ESTs	.	.	251 intensity units	.	.	35.3 FPKM	0.648 RPKM	.	.	.	25.2 FPKM	.	.	.	.
SRF	serum response factor (c-fos serum response element-binding transcription factor) [Source:HGNC Symbol;Acc:11291]	-0.65521	0.00764	T	F	289 intensity units	1.335 RPKM	.	.	.	28 ESTs	.	High: 1 antibody\nLow: 1 antibody	53.0 FPKM	.	.	.	232 intensity units	.	Low: 2 antibodies	10.4 FPKM	.	1.248 RPKM	.	CURATED	.	.	.	Medium: 2 antibodies	15.7 FPKM	.	15 ESTs	.	.	1027 intensity units	.	High: 1 antibody\nMedium: 1 antibody	32.0 FPKM	3.615 RPKM	.	.	High: 1 antibody\nMedium: 1 antibody	54.1 FPKM	.	Low: 2 antibodies	.	.
SRM	spermidine synthase [Source:HGNC Symbol;Acc:11296]	-0.922148	0.000197	T	F	342 intensity units	0.635 RPKM	.	.	10 peptides	176 ESTs	.	High: 1 antibody\nMedium: 1 antibody	34.6 FPKM	.	25 ESTs	.	271 intensity units	204 Intensity units	Low: 1 antibody\nMedium: 1 antibody	10.4 FPKM	14 peptides	2.037 RPKM	.	.	14 ESTs	.	102 Intensity units	Medium: 2 antibodies	50.7 FPKM	14 peptides	21 ESTs	.	.	1116 intensity units	179 Intensity units	Low: 1 antibody\nMedium: 1 antibody	36.3 FPKM	1.52 RPKM	.	.	.	37.4 FPKM	125 Intensity units	.	.	.
SRRT	serrate RNA effector molecule homolog (Arabidopsis) [Source:HGNC Symbol;Acc:24101]	-0.865431	4.46e-05	T	F	.	8.674 RPKM	.	.	11 peptides	78 ESTs	CURATED	Medium: 1 antibody	23.0 FPKM	.	21 ESTs	.	.	38 Intensity units	Medium: 1 antibody	22.4 FPKM	18 peptides	11.481 RPKM	16 ESTs	CURATED	.	.	30 Intensity units	High: 1 antibody	21.0 FPKM	24 peptides	17 ESTs	.	.	.	44 Intensity units	High: 1 antibody	18.4 FPKM	12.693 RPKM	.	.	Medium: 1 antibody	32.1 FPKM	80 Intensity units	.	.	.
SSNA1	Sjogren syndrome nuclear autoantigen 1 [Source:HGNC Symbol;Acc:11321]	-0.848489	0.00128	T	F	250 intensity units	1.6 RPKM	.	.	1 peptide	25 ESTs	.	.	41.5 FPKM	.	.	.	298 intensity units	.	.	14.8 FPKM	2 peptides	1.378 RPKM	.	.	.	.	.	.	30.1 FPKM	1 peptide	.	.	.	707 intensity units	.	.	33.3 FPKM	0.827 RPKM	.	.	.	23.9 FPKM	.	.	.	.
SSTR3	somatostatin receptor 3 [Source:HGNC Symbol;Acc:11332]	-1.43661	6.68e-07	T	F	.	.	.	.	.	.	.	High: 1 antibody	.	.	.	.	.	.	.	.	.	.	.	.	.	.	.	.	.	.	.	.	.	.	.	High: 1 antibody	.	.	.	.	Low: 1 antibody	.	.	.	.	.
STRA13	stimulated by retinoic acid 13 homolog (mouse) [Source:HGNC Symbol;Acc:11422]	-0.832829	0.00772	T	F	.	0.805 RPKM	.	.	.	26 ESTs	.	Low: 1 antibody	13.0 FPKM	.	.	.	.	118 Intensity units	Medium: 1 antibody	25.6 FPKM	.	2.386 RPKM	17 ESTs	.	.	.	65 Intensity units	Medium: 1 antibody	13.9 FPKM	.	16 ESTs	.	.	.	48 Intensity units	Low: 1 antibody	14.3 FPKM	0.731 RPKM	.	.	.	17.0 FPKM	64 Intensity units	.	.	.
STUB1	STIP1 homology and U-box containing protein 1, E3 ubiquitin protein ligase [Source:HGNC Symbol;Acc:11427]	-0.888326	6.83e-05	T	T	770 intensity units	0.367 RPKM	.	.	11 peptides	100 ESTs	.	High: 2 antibodies\nLow: 1 antibody\nMedium: 1 antibody	80.1 FPKM	.	27 ESTs	.	603 intensity units	.	High: 1 antibody\nLow: 1 antibody\nMedium: 2 antibodies	27.7 FPKM	13 peptides	0.379 RPKM	.	CURATED	.	.	.	High: 2 antibodies\nLow: 2 antibodies	46.5 FPKM	10 peptides	18 ESTs	.	.	1524 intensity units	.	High: 2 antibodies\nLow: 1 antibody\nMedium: 1 antibody	81.3 FPKM	.	.	.	High: 1 antibody\nLow: 1 antibody\nMedium: 2 antibodies	39.8 FPKM	.	.	.	.
SUN2	Sad1 and UNC84 domain containing 2 [Source:HGNC Symbol;Acc:14210]	-0.979583	2.58e-06	T	F	287 intensity units	5.957 RPKM	.	.	16 peptides	129 ESTs	CURATED	High: 1 antibody	36.4 FPKM	.	19 ESTs	.	365 intensity units	106 Intensity units	High: 1 antibody	52.6 FPKM	25 peptides	7.163 RPKM	.	CURATED	.	.	62 Intensity units	Medium: 1 antibody	37.0 FPKM	26 peptides	12 ESTs	CURATED	.	222 intensity units	69 Intensity units	High: 1 antibody	24.6 FPKM	5.48 RPKM	.	.	High: 1 antibody	49.2 FPKM	60 Intensity units	.	.	.
SUV420H2	suppressor of variegation 4-20 homolog 2 (Drosophila) [Source:HGNC Symbol;Acc:28405]	-1.4058	1.19e-06	T	F	.	.	.	.	1 peptide	11 ESTs	.	Medium: 1 antibody	2.3 FPKM	.	.	.	.	184 Intensity units	.	1.7 FPKM	.	.	.	.	.	.	229 Intensity units	Medium: 1 antibody	3.8 FPKM	.	.	.	.	73 intensity units	156 Intensity units	.	2.4 FPKM	.	.	.	.	2.9 FPKM	129 Intensity units	.	.	.
SYMPK	symplekin [Source:HGNC Symbol;Acc:22935]	-0.771449	0.00067	T	F	307 intensity units	1.368 RPKM	.	.	9 peptides	114 ESTs	CURATED	Medium: 1 antibody	14.7 FPKM	.	15 ESTs	.	405 intensity units	.	Medium: 1 antibody	20.4 FPKM	9 peptides	2.515 RPKM	.	CURATED	.	CURATED	.	High: 1 antibody	9.2 FPKM	9 peptides	.	.	.	581 intensity units	.	High: 1 antibody	16.4 FPKM	1.657 RPKM	.	.	Medium: 1 antibody	18.6 FPKM	.	.	.	.
SYTL1	synaptotagmin-like 1 [Source:HGNC Symbol;Acc:15584]	-1.03027	4.07e-07	T	F	.	.	.	.	.	29 ESTs	.	.	.	.	13 ESTs	.	.	.	.	.	.	.	.	.	.	.	39 Intensity units	High: 1 antibody	29.8 FPKM	3 peptides	20 ESTs	.	.	.	.	Medium: 1 antibody	.	.	.	.	Low: 1 antibody	.	.	.	.	.
TAB1	TGF-beta activated kinase 1/MAP3K7 binding protein 1 [Source:HGNC Symbol;Acc:18157]	-0.775138	0.00152	T	F	81 intensity units	0.755 RPKM	.	.	6 peptides	106 ESTs	CURATED	Low: 1 antibody\nMedium: 2 antibodies	9.2 FPKM	.	.	.	84 intensity units	.	Low: 2 antibodies\nMedium: 1 antibody	5.3 FPKM	8 peptides	0.914 RPKM	.	CURATED	.	.	.	Medium: 3 antibodies	4.9 FPKM	5 peptides	.	.	.	112 intensity units	.	Low: 2 antibodies\nMedium: 1 antibody	10.8 FPKM	0.468 RPKM	.	.	Low: 1 antibody\nMedium: 2 antibodies	9.3 FPKM	.	.	.	.
TAOK2	TAO kinase 2 [Source:HGNC Symbol;Acc:16835]	-0.832015	0.000215	T	F	257 intensity units	1.474 RPKM	.	.	8 peptides	45 ESTs	CURATED	.	12.7 FPKM	.	13 ESTs	.	193 intensity units	.	Medium: 1 antibody	4.8 FPKM	2 peptides	0.602 RPKM	.	CURATED	.	.	.	Medium: 1 antibody	7.2 FPKM	1 peptide	.	.	.	192 intensity units	.	.	11.1 FPKM	0.494 RPKM	.	.	.	13.4 FPKM	.	.	.	.
TBC1D10A	TBC1 domain family, member 10A [Source:HGNC Symbol;Acc:23609]	-1.00521	2.87e-05	T	F	.	0.797 RPKM	.	.	1 peptide	48 ESTs	CURATED	.	.	.	.	.	.	32 Intensity units	.	.	3 peptides	0.67 RPKM	.	CURATED	.	.	34 Intensity units	.	.	2 peptides	.	.	.	.	33 Intensity units	.	.	.	.	.	.	.	34 Intensity units	.	.	.
TBL3	transducin (beta)-like 3 [Source:HGNC Symbol;Acc:11587]	-0.891491	0.00076	T	F	.	.	.	.	2 peptides	43 ESTs	CURATED	Low: 1 antibody	9.6 FPKM	.	.	.	.	25 Intensity units	Medium: 1 antibody	7.8 FPKM	13 peptides	.	.	.	.	.	.	Low: 1 antibody	11.0 FPKM	13 peptides	14 ESTs	.	.	.	.	Low: 1 antibody	12.1 FPKM	.	.	.	.	7.6 FPKM	.	.	.	.
TCEA2	transcription elongation factor A (SII), 2 [Source:HGNC Symbol;Acc:11614]	-1.00258	0.000493	T	F	94 intensity units	.	.	132 Intensity units	1 peptide	75 ESTs	CURATED	High: 1 antibody	23.6 FPKM	.	.	.	163 intensity units	.	Medium: 1 antibody	29.8 FPKM	2 peptides	.	.	.	.	.	.	High: 1 antibody	10.8 FPKM	2 peptides	17 ESTs	.	.	150 intensity units	.	High: 1 antibody	20.1 FPKM	.	.	.	Medium: 1 antibody	19.9 FPKM	.	.	.	.
TCEB2	transcription elongation factor B (SIII), polypeptide 2 (18kDa, elongin B) [Source:HGNC Symbol;Acc:11619]	-0.825371	0.00056	T	F	563 intensity units	1.521 RPKM	.	.	10 peptides	55 ESTs	.	.	284.7 FPKM	.	15 ESTs	.	746 intensity units	463 Intensity units	.	88.4 FPKM	13 peptides	1.76 RPKM	29 ESTs	CURATED	46 ESTs	.	100 Intensity units	.	95.1 FPKM	8 peptides	.	CURATED	.	1628 intensity units	68 Intensity units	.	184.6 FPKM	2.224 RPKM	.	.	.	85.1 FPKM	191 Intensity units	.	.	.
TCF7	transcription factor 7 (T-cell specific, HMG-box) [Source:HGNC Symbol;Acc:11639]	-0.764816	0.000551	T	F	149 intensity units	.	.	.	1 peptide	.	.	.	1.8 FPKM	.	.	.	90 intensity units	.	.	4.2 FPKM	.	0.428 RPKM	16 ESTs	CURATED	.	.	.	.	2.2 FPKM	.	.	.	.	.	.	.	.	.	.	.	.	2.0 FPKM	.	.	.	.
TELO2	TEL2, telomere maintenance 2, homolog (S. cerevisiae) [Source:HGNC Symbol;Acc:29099]	-1.28929	9.97e-09	T	F	.	.	.	.	1 peptide	32 ESTs	CURATED	Low: 1 antibody\nMedium: 1 antibody	9.9 FPKM	.	.	.	.	.	High: 1 antibody\nMedium: 1 antibody	5.9 FPKM	2 peptides	.	.	.	.	.	.	High: 1 antibody\nMedium: 1 antibody	8.7 FPKM	1 peptide	.	.	.	68 intensity units	.	Medium: 2 antibodies	7.0 FPKM	.	.	.	Medium: 2 antibodies	6.1 FPKM	.	.	.	.
TEX264	testis expressed 264 [Source:HGNC Symbol;Acc:30247]	-0.776217	0.00159	T	F	.	0.751 RPKM	.	.	2 peptides	45 ESTs	CURATED	Low: 1 antibody\nMedium: 1 antibody	30.1 FPKM	.	12 ESTs	.	.	.	Low: 1 antibody\nMedium: 1 antibody	25.4 FPKM	8 peptides	1.114 RPKM	.	CURATED	.	.	.	Low: 1 antibody\nMedium: 1 antibody	23.1 FPKM	5 peptides	.	.	.	.	.	Low: 2 antibodies	13.6 FPKM	0.345 RPKM	.	.	.	29.7 FPKM	.	.	.	.
TFAP4	transcription factor AP-4 (activating enhancer binding protein 4) [Source:HGNC Symbol;Acc:11745]	-1.17835	2.14e-05	T	F	68 intensity units	0.498 RPKM	.	.	.	.	CURATED	Medium: 1 antibody	2.4 FPKM	.	.	.	85 intensity units	96 Intensity units	Low: 1 antibody	.	.	.	.	.	.	.	77 Intensity units	Medium: 1 antibody	5.0 FPKM	2 peptides	.	.	.	75 intensity units	106 Intensity units	.	2.8 FPKM	0.457 RPKM	.	.	Low: 1 antibody	2.7 FPKM	83 Intensity units	.	.	.
TFEB	transcription factor EB [Source:HGNC Symbol;Acc:11753]	-0.832904	0.000359	T	F	90 intensity units	.	.	.	.	27 ESTs	CURATED	.	20.0 FPKM	.	.	.	65 intensity units	34 Intensity units	.	3.9 FPKM	1 peptide	.	.	.	.	.	.	.	7.1 FPKM	1 peptide	13 ESTs	.	.	319 intensity units	54 Intensity units	.	28.4 FPKM	0.595 RPKM	.	.	.	6.9 FPKM	22 Intensity units	.	.	.
THRA	thyroid hormone receptor, alpha (erythroblastic leukemia viral (v-erb-a) oncogene homolog, avian) [Source:HGNC Symbol;Acc:11796]	-0.921003	3.14e-05	T	T	404 intensity units	2.196 RPKM	.	.	.	178 ESTs	CURATED	Low: 1 antibody\nMedium: 1 antibody	47.3 FPKM	.	16 ESTs	.	150 intensity units	.	Low: 1 antibody\nMedium: 1 antibody	2.5 FPKM	.	0.498 RPKM	.	.	.	CURATED	.	High: 1 antibody\nMedium: 1 antibody	11.3 FPKM	.	.	.	.	1022 intensity units	.	Low: 1 antibody\nMedium: 1 antibody	35.1 FPKM	2.879 RPKM	.	.	Low: 2 antibodies	33.0 FPKM	.	.	.	.
TIGD5	tigger transposable element derived 5 [Source:HGNC Symbol;Acc:18336]	-1.10877	0.00163	T	F	.	.	.	.	1 peptide	.	.	.	.	.	.	.	.	31 Intensity units	.	.	2 peptides	.	.	.	.	.	32 Intensity units	.	1.8 FPKM	1 peptide	.	.	.	.	33 Intensity units	.	1.7 FPKM	.	.	.	.	.	33 Intensity units	.	1.6 FPKM	.
TLR2	toll-like receptor 2 [Source:HGNC Symbol;Acc:11848]	0.774209	0.00165	T	F	.	0.907 RPKM	.	.	.	.	.	.	.	.	.	.	.	.	.	2.5 FPKM	5 peptides	1.167 RPKM	.	.	.	.	.	.	3.0 FPKM	1 peptide	.	.	.	.	.	.	.	0.32 RPKM	.	.	.	7.0 FPKM	.	.	.	.
TLR8	toll-like receptor 8 [Source:HGNC Symbol;Acc:15632]	0.835989	0.000614	T	F	.	0.81 RPKM	.	.	.	.	.	.	.	.	.	.	.	.	.	.	2 peptides	0.663 RPKM	.	CURATED	.	.	.	.	.	.	.	.	.	.	.	.	.	.	.	.	.	3.6 FPKM	.	.	.	.
TMEM102	transmembrane protein 102 [Source:HGNC Symbol;Acc:26722]	-0.837023	0.00477	T	F	.	.	.	.	.	.	CURATED	Medium: 1 antibody	.	.	.	.	.	.	Low: 1 antibody	.	.	.	.	.	.	.	.	.	2.1 FPKM	5 peptides	.	.	.	.	.	.	.	.	.	.	.	.	.	.	.	.
TMEM115	transmembrane protein 115 [Source:HGNC Symbol;Acc:30055]	-0.824042	0.00308	T	F	.	0.315 RPKM	.	.	.	37 ESTs	CURATED	Low: 1 antibody\nMedium: 1 antibody	13.1 FPKM	.	.	.	.	78 Intensity units	Medium: 2 antibodies	9.0 FPKM	.	0.793 RPKM	.	CURATED	.	CURATED	.	High: 1 antibody\nMedium: 1 antibody	10.3 FPKM	2 peptides	.	.	.	.	27 Intensity units	Low: 2 antibodies	8.0 FPKM	0.35 RPKM	.	.	Low: 2 antibodies	16.0 FPKM	23 Intensity units	.	.	.
TMUB1	transmembrane and ubiquitin-like domain containing 1 [Source:HGNC Symbol;Acc:21709]	-1.28702	2.12e-08	T	F	63 intensity units	0.96 RPKM	.	.	2 peptides	36 ESTs	.	Medium: 1 antibody	11.8 FPKM	.	25 ESTs	.	126 intensity units	37 Intensity units	Medium: 1 antibody	17.6 FPKM	3 peptides	4.554 RPKM	.	.	.	.	37 Intensity units	Medium: 1 antibody	29.2 FPKM	1 peptide	22 ESTs	.	.	194 intensity units	37 Intensity units	Low: 1 antibody	24.8 FPKM	1.844 RPKM	.	.	Medium: 1 antibody	8.0 FPKM	36 Intensity units	.	.	.
TNFRSF14	tumor necrosis factor receptor superfamily, member 14 (herpesvirus entry mediator) [Source:HGNC Symbol;Acc:11912]	-0.988778	1.31e-06	T	F	216 intensity units	0.667 RPKM	.	.	.	16 ESTs	.	Low: 2 antibodies\nMedium: 1 antibody	20.4 FPKM	.	.	.	185 intensity units	28 Intensity units	Medium: 3 antibodies	22.8 FPKM	.	.	.	CURATED	.	.	.	Low: 1 antibody\nMedium: 2 antibodies	12.6 FPKM	.	.	.	.	69 intensity units	.	.	6.7 FPKM	.	.	.	Low: 3 antibodies	26.0 FPKM	.	.	.	.
TNFSF13	tumor necrosis factor (ligand) superfamily, member 13 [Source:HGNC Symbol;Acc:11928]	-0.89549	0.00438	T	F	168 intensity units	.	.	.	.	50 ESTs	.	.	.	.	33 ESTs	.	106 intensity units	.	.	.	.	.	.	.	.	.	.	.	.	4 peptides	22 ESTs	.	.	90 intensity units	.	.	.	.	.	.	.	.	.	.	.	.
TNK2	tyrosine kinase, non-receptor, 2 [Source:HGNC Symbol;Acc:19297]	-0.980435	2.08e-06	T	F	85 intensity units	0.618 RPKM	.	.	.	94 ESTs	CURATED	Low: 2 antibodies	18.7 FPKM	.	.	.	95 intensity units	.	Medium: 2 antibodies	6.7 FPKM	1 peptide	0.547 RPKM	.	.	.	.	.	High: 1 antibody\nLow: 1 antibody	5.5 FPKM	.	21 ESTs	.	.	149 intensity units	22 Intensity units	High: 1 antibody\nLow: 1 antibody	48.4 FPKM	0.69 RPKM	.	.	Low: 1 antibody\nMedium: 1 antibody	8.9 FPKM	.	.	.	.
TNNC1	troponin C type 1 (slow) [Source:HGNC Symbol;Acc:11943]	-1.35722	0.00663	T	F	1057 intensity units	1.691 RPKM	.	.	.	.	.	High: 2 antibodies	3088.2 FPKM	CURATED	.	.	.	.	Low: 2 antibodies	.	.	.	.	.	127 ESTs	.	.	.	1.9 FPKM	.	.	.	.	9671 intensity units	8410 Intensity units	High: 2 antibodies	3764.7 FPKM	446.717 RPKM	.	CURATED	.	.	.	Low: 2 antibodies	.	.
TNRC18	trinucleotide repeat containing 18 [Source:HGNC Symbol;Acc:11962]	-1.16193	8.01e-09	T	F	.	0.973 RPKM	.	.	1 peptide	30 ESTs	CURATED	High: 1 antibody\nLow: 1 antibody	11.0 FPKM	.	13 ESTs	.	.	.	Low: 1 antibody\nMedium: 1 antibody	12.0 FPKM	1 peptide	0.671 RPKM	.	CURATED	.	.	.	Medium: 2 antibodies	11.1 FPKM	.	12 ESTs	.	.	.	.	High: 1 antibody\nLow: 1 antibody	9.2 FPKM	0.475 RPKM	.	.	Low: 1 antibody\nMedium: 1 antibody	33.5 FPKM	.	Medium: 2 antibodies	.	.
TOM1	target of myb1 (chicken) [Source:HGNC Symbol;Acc:11982]	-0.816504	0.00037	T	F	136 intensity units	2.187 RPKM	.	.	6 peptides	228 ESTs	.	Low: 1 antibody	27.4 FPKM	.	22 ESTs	.	215 intensity units	.	Medium: 1 antibody	34.0 FPKM	9 peptides	3.48 RPKM	18 ESTs	CURATED	.	.	.	High: 1 antibody	11.6 FPKM	5 peptides	11 ESTs	.	.	555 intensity units	.	Low: 1 antibody	52.4 FPKM	5.778 RPKM	.	.	Low: 1 antibody	19.4 FPKM	.	.	.	.
TOR2A	torsin family 2, member A [Source:HGNC Symbol;Acc:11996]	-0.791389	0.00266	T	F	.	.	.	.	1 peptide	33 ESTs	.	.	2.1 FPKM	.	.	.	.	.	.	2.3 FPKM	3 peptides	.	.	.	.	.	.	.	5.2 FPKM	.	.	.	.	.	.	.	.	.	.	.	.	3.3 FPKM	.	.	.	.
TP73	tumor protein p73 [Source:HGNC Symbol;Acc:12003]	-1.3169	0.0141	T	T	.	.	.	.	.	16 ESTs	.	Low: 1 antibody\nMedium: 1 antibody	.	.	.	.	.	.	Low: 2 antibodies	.	.	.	.	.	.	.	.	Low: 1 antibody\nMedium: 1 antibody	.	6 peptides	.	.	.	.	.	Low: 2 antibodies	.	.	.	.	Low: 2 antibodies	.	.	.	.	.
TPM2	tropomyosin 2 (beta) [Source:HGNC Symbol;Acc:12011]	-1.06943	3.65e-05	T	F	890 intensity units	29.359 RPKM	.	.	14 peptides	32 ESTs	.	.	368.1 FPKM	.	68 ESTs	.	429 intensity units	.	.	8.5 FPKM	21 peptides	1.221 RPKM	16 ESTs	CURATED	610 ESTs	.	41 Intensity units	.	21.1 FPKM	15 peptides	42 ESTs	CURATED	.	2388 intensity units	5863 Intensity units	.	6561.6 FPKM	1668.86 RPKM	.	.	.	981.0 FPKM	605 Intensity units	.	.	.
TRABD	TraB domain containing [Source:HGNC Symbol;Acc:28805]	-1.01581	1.13e-06	T	F	.	.	.	.	.	42 ESTs	.	Medium: 1 antibody	6.1 FPKM	.	.	.	.	.	Medium: 1 antibody	6.4 FPKM	2 peptides	0.875 RPKM	.	.	.	.	.	High: 1 antibody	14.5 FPKM	3 peptides	.	.	.	.	.	High: 1 antibody	8.3 FPKM	.	.	.	Medium: 1 antibody	5.4 FPKM	.	.	.	.
TRAF2	TNF receptor-associated factor 2 [Source:HGNC Symbol;Acc:12032]	-0.801825	0.00686	F	T	.	.	.	.	5 peptides	94 ESTs	CURATED	High: 1 antibody\nLow: 1 antibody\nMedium: 1 antibody	4.9 FPKM	.	18 ESTs	.	.	.	Low: 2 antibodies\nMedium: 1 antibody	3.4 FPKM	2 peptides	.	.	.	.	.	.	High: 1 antibody\nLow: 2 antibodies	2.3 FPKM	5 peptides	.	.	.	.	.	High: 2 antibodies\nLow: 1 antibody	2.6 FPKM	.	.	.	Low: 2 antibodies\nMedium: 1 antibody	5.3 FPKM	.	.	.	.
TRAF4	TNF receptor-associated factor 4 [Source:HGNC Symbol;Acc:12034]	-0.885071	0.00234	T	F	76 intensity units	.	.	.	.	51 ESTs	.	Low: 1 antibody\nMedium: 1 antibody	2.0 FPKM	.	23 ESTs	.	187 intensity units	31 Intensity units	Low: 1 antibody\nMedium: 1 antibody	16.3 FPKM	.	0.754 RPKM	.	.	.	.	54 Intensity units	Low: 2 antibodies	12.7 FPKM	.	.	.	.	.	32 Intensity units	Low: 1 antibody\nMedium: 1 antibody	.	.	.	.	Low: 1 antibody\nMedium: 1 antibody	7.7 FPKM	27 Intensity units	.	.	.
TRIM11	tripartite motif-containing 11 [Source:HGNC Symbol;Acc:16281]	-0.809817	0.00105	T	F	69 intensity units	.	.	.	.	31 ESTs	CURATED	High: 1 antibody	3.4 FPKM	.	.	.	.	.	Low: 1 antibody	2.6 FPKM	.	.	.	CURATED	.	.	.	Medium: 1 antibody	4.1 FPKM	.	.	.	.	.	.	Medium: 1 antibody	.	.	.	.	High: 1 antibody	4.9 FPKM	.	.	.	.
TRIM41	tripartite motif-containing 41 [Source:HGNC Symbol;Acc:19013]	-0.756846	0.00131	T	F	287 intensity units	3.549 RPKM	.	.	.	77 ESTs	.	.	9.8 FPKM	.	16 ESTs	.	322 intensity units	.	.	6.9 FPKM	.	2.343 RPKM	28 ESTs	CURATED	11 ESTs	.	.	Low: 1 antibody\nMedium: 1 antibody	6.3 FPKM	3 peptides	39 ESTs	CURATED	.	469 intensity units	.	High: 1 antibody\nLow: 1 antibody	12.1 FPKM	2.523 RPKM	.	.	Low: 2 antibodies	6.5 FPKM	.	.	.	.
TRIM56	tripartite motif-containing 56 [Source:HGNC Symbol;Acc:19028]	-0.874738	8.94e-05	T	F	85 intensity units	1.197 RPKM	.	.	.	.	.	High: 1 antibody	3.0 FPKM	.	.	.	88 intensity units	.	.	3.5 FPKM	6 peptides	0.724 RPKM	.	CURATED	.	.	.	Medium: 1 antibody	2.7 FPKM	10 peptides	.	.	.	.	.	Medium: 1 antibody	2.7 FPKM	0.511 RPKM	.	.	Medium: 1 antibody	5.7 FPKM	.	.	.	.
TRMT2A	TRM2 tRNA methyltransferase 2 homolog A (S. cerevisiae) [Source:HGNC Symbol;Acc:24974]	-0.961683	4.41e-05	T	F	85 intensity units	0.531 RPKM	.	.	.	101 ESTs	.	High: 1 antibody	21.3 FPKM	.	26 ESTs	.	125 intensity units	.	Medium: 1 antibody	14.2 FPKM	3 peptides	0.53 RPKM	.	.	.	.	.	High: 1 antibody	18.7 FPKM	3 peptides	.	.	.	104 intensity units	.	Medium: 1 antibody	15.4 FPKM	0.367 RPKM	.	.	Medium: 1 antibody	17.1 FPKM	.	.	.	.
TRPM2	transient receptor potential cation channel, subfamily M, member 2 [Source:HGNC Symbol;Acc:12339]	-0.815098	0.00173	T	F	.	.	.	.	.	25 ESTs	CURATED	Medium: 1 antibody	.	.	.	.	.	.	.	.	.	.	.	.	.	.	.	Medium: 1 antibody	.	.	.	.	.	.	.	Medium: 1 antibody	.	.	.	.	.	1.8 FPKM	.	.	.	.
TSC22D4	TSC22 domain family, member 4 [Source:HGNC Symbol;Acc:21696]	-1.09853	6.05e-08	T	F	.	0.308 RPKM	.	.	7 peptides	81 ESTs	.	.	12.8 FPKM	.	11 ESTs	.	.	44 Intensity units	Medium: 1 antibody	4.9 FPKM	3 peptides	.	.	CURATED	.	.	29 Intensity units	Medium: 1 antibody	6.6 FPKM	2 peptides	23 ESTs	.	.	.	61 Intensity units	.	5.8 FPKM	.	.	.	Low: 1 antibody	11.5 FPKM	42 Intensity units	Medium: 1 antibody	.	.
TSPO	translocator protein (18kDa) [Source:HGNC Symbol;Acc:1158]	-0.91647	2.89e-05	T	F	340 intensity units	0.424 RPKM	.	.	1 peptide	27 ESTs	CURATED	Low: 1 antibody	30.4 FPKM	.	28 ESTs	.	.	32 Intensity units	Medium: 1 antibody	7.7 FPKM	4 peptides	.	.	.	.	.	49 Intensity units	Medium: 1 antibody	13.5 FPKM	3 peptides	19 ESTs	.	.	270 intensity units	.	Medium: 1 antibody	21.2 FPKM	.	.	.	Medium: 1 antibody	20.5 FPKM	109 Intensity units	.	.	.
TSSC4	tumor suppressing subtransferable candidate 4 [Source:HGNC Symbol;Acc:12386]	-0.927337	0.000409	T	F	116 intensity units	.	.	.	2 peptides	20 ESTs	.	.	11.8 FPKM	.	.	.	86 intensity units	.	.	7.4 FPKM	6 peptides	0.341 RPKM	.	.	.	.	.	Low: 1 antibody	9.8 FPKM	1 peptide	.	.	.	311 intensity units	.	Low: 1 antibody	16.9 FPKM	.	.	.	Low: 1 antibody	10.2 FPKM	.	.	.	.
TTYH3	tweety homolog 3 (Drosophila) [Source:HGNC Symbol;Acc:22222]	-0.963441	8.1e-06	T	F	192 intensity units	2.155 RPKM	.	.	2 peptides	58 ESTs	CURATED	Medium: 1 antibody	3.9 FPKM	.	12 ESTs	.	182 intensity units	.	Low: 1 antibody	5.5 FPKM	1 peptide	1.622 RPKM	.	CURATED	.	.	.	.	3.2 FPKM	1 peptide	25 ESTs	.	.	96 intensity units	.	.	.	.	.	.	.	9.6 FPKM	.	.	.	.
TUBGCP6	tubulin, gamma complex associated protein 6 [Source:HGNC Symbol;Acc:18127]	-0.911187	1.41e-05	T	F	117 intensity units	0.378 RPKM	.	.	1 peptide	22 ESTs	CURATED	Low: 1 antibody	11.7 FPKM	.	.	.	153 intensity units	.	Medium: 1 antibody	6.0 FPKM	1 peptide	.	.	.	.	.	.	High: 1 antibody	18.4 FPKM	.	11 ESTs	.	.	135 intensity units	.	Low: 1 antibody	10.7 FPKM	0.336 RPKM	.	.	.	10.3 FPKM	.	.	.	.
USP20	ubiquitin specific peptidase 20 [Source:HGNC Symbol;Acc:12619]	-0.974343	4.1e-06	T	F	90 intensity units	.	.	.	.	27 ESTs	CURATED	Medium: 1 antibody	6.7 FPKM	.	.	.	73 intensity units	.	High: 1 antibody	4.5 FPKM	1 peptide	.	.	CURATED	.	.	.	Medium: 1 antibody	7.1 FPKM	1 peptide	.	.	.	92 intensity units	.	Medium: 1 antibody	5.6 FPKM	.	.	.	Low: 1 antibody	8.5 FPKM	.	.	.	.
VARS	valyl-tRNA synthetase [Source:HGNC Symbol;Acc:12651]	-0.852272	0.000161	T	F	.	.	.	.	.	.	.	.	.	.	.	.	.	.	.	.	.	.	.	CURATED	.	CURATED	.	.	.	.	.	.	.	.	.	.	.	.	.	.	.	.	.	.	.	.
VARS2	valyl-tRNA synthetase 2, mitochondrial (putative) [Source:HGNC Symbol;Acc:21642]	-0.863003	0.000391	T	F	126 intensity units	0.753 RPKM	.	.	1 peptide	97 ESTs	CURATED	.	.	.	.	.	148 intensity units	.	.	.	7 peptides	1.347 RPKM	11 ESTs	.	.	.	.	.	.	3 peptides	11 ESTs	.	.	293 intensity units	.	.	.	0.518 RPKM	.	.	.	.	.	.	.	.
WAS	Wiskott-Aldrich syndrome (eczema-thrombocytopenia) [Source:HGNC Symbol;Acc:12731]	-0.834473	0.000108	F	T	169 intensity units	1.385 RPKM	.	.	.	.	.	High: 1 antibody\nLow: 1 antibody	3.5 FPKM	.	.	.	148 intensity units	.	Low: 2 antibodies	5.2 FPKM	2 peptides	0.731 RPKM	.	CURATED	.	.	.	Medium: 2 antibodies	1.8 FPKM	4 peptides	.	.	.	69 intensity units	.	High: 1 antibody\nMedium: 1 antibody	.	0.34 RPKM	.	.	Low: 1 antibody\nMedium: 1 antibody	11.5 FPKM	.	.	.	.
WDR81	WD repeat domain 81 [Source:HGNC Symbol;Acc:26600]	-0.928154	1.88e-05	T	F	153 intensity units	.	.	.	3 peptides	35 ESTs	.	Low: 1 antibody	3.8 FPKM	.	.	.	196 intensity units	.	.	6.5 FPKM	11 peptides	0.414 RPKM	.	CURATED	.	.	.	Medium: 1 antibody	3.1 FPKM	17 peptides	.	.	.	126 intensity units	.	Low: 1 antibody	4.3 FPKM	.	.	.	.	7.2 FPKM	.	.	.	.
WFS1	Wolfram syndrome 1 (wolframin) [Source:HGNC Symbol;Acc:12762]	-0.874973	0.0292	T	F	148 intensity units	0.586 RPKM	.	59 Intensity units	1 peptide	58 ESTs	CURATED	Medium: 1 antibody	22.2 FPKM	.	11 ESTs	.	.	.	Medium: 1 antibody	3.6 FPKM	13 peptides	.	.	.	.	.	.	High: 1 antibody	5.4 FPKM	13 peptides	.	.	.	76 intensity units	.	Medium: 1 antibody	5.2 FPKM	.	.	.	Medium: 1 antibody	18.6 FPKM	.	.	.	.
ZAP70	zeta-chain (TCR) associated protein kinase 70kDa [Source:HGNC Symbol;Acc:12858]	-1.02447	4.07e-07	T	T	75 intensity units	.	.	.	1 peptide	.	CURATED	Low: 1 antibody\nMedium: 1 antibody	1.8 FPKM	.	.	.	.	.	Low: 1 antibody\nMedium: 1 antibody	2.2 FPKM	.	.	.	.	.	.	.	.	.	1 peptide	.	.	.	.	.	.	.	.	.	.	.	1.7 FPKM	.	.	.	.
ZBTB17	zinc finger and BTB domain containing 17 [Source:HGNC Symbol;Acc:12936]	-0.753567	0.00417	T	F	69 intensity units	0.814 RPKM	.	.	.	116 ESTs	CURATED	Low: 1 antibody	8.8 FPKM	.	11 ESTs	.	.	.	Low: 1 antibody	6.0 FPKM	.	0.574 RPKM	.	.	.	.	.	Medium: 1 antibody	9.9 FPKM	.	.	.	.	116 intensity units	24 Intensity units	Low: 1 antibody	9.4 FPKM	0.857 RPKM	.	.	Low: 1 antibody	8.7 FPKM	.	.	.	.
ZBTB7B	zinc finger and BTB domain containing 7B [Source:HGNC Symbol;Acc:18668]	-0.763173	0.000673	T	F	.	0.975 RPKM	.	.	.	11 ESTs	.	.	12.4 FPKM	.	11 ESTs	.	.	.	Low: 2 antibodies	9.3 FPKM	2 peptides	1.546 RPKM	.	CURATED	.	.	.	.	13.5 FPKM	.	.	.	.	.	.	.	8.0 FPKM	0.726 RPKM	.	.	Low: 2 antibodies	12.0 FPKM	.	.	.	.
ZC3H12A	zinc finger CCCH-type containing 12A [Source:HGNC Symbol;Acc:26259]	-0.796147	0.00305	T	F	90 intensity units	.	.	.	.	21 ESTs	.	High: 1 antibody\nLow: 1 antibody	2.9 FPKM	.	.	.	65 intensity units	.	High: 1 antibody\nLow: 1 antibody	11.0 FPKM	.	.	.	.	.	.	.	Medium: 2 antibodies	5.5 FPKM	1 peptide	.	.	.	236 intensity units	.	Medium: 2 antibodies	.	.	.	.	Medium: 2 antibodies	4.9 FPKM	.	.	.	.
ZC3H18	zinc finger CCCH-type containing 18 [Source:HGNC Symbol;Acc:25091]	-0.962044	1.12e-05	T	F	206 intensity units	2.543 RPKM	.	.	10 peptides	73 ESTs	CURATED	High: 1 antibody\nMedium: 1 antibody	8.4 FPKM	.	16 ESTs	.	202 intensity units	.	High: 1 antibody\nMedium: 1 antibody	7.8 FPKM	8 peptides	2.088 RPKM	.	CURATED	.	.	.	High: 2 antibodies	8.7 FPKM	9 peptides	.	.	.	258 intensity units	.	High: 1 antibody\nMedium: 1 antibody	11.0 FPKM	2.722 RPKM	.	.	High: 1 antibody\nMedium: 1 antibody	12.3 FPKM	.	.	.	.
ZC3H7B	zinc finger CCCH-type containing 7B [Source:HGNC Symbol;Acc:30869]	-0.929561	1.23e-05	T	F	.	1.051 RPKM	.	.	2 peptides	71 ESTs	CURATED	.	16.8 FPKM	.	.	.	.	27 Intensity units	.	11.2 FPKM	2 peptides	2.12 RPKM	.	CURATED	.	.	.	Medium: 1 antibody	14.4 FPKM	2 peptides	.	.	.	.	32 Intensity units	.	10.3 FPKM	0.72 RPKM	.	.	.	19.8 FPKM	21 Intensity units	.	.	.
ZDHHC12	zinc finger, DHHC-type containing 12 [Source:HGNC Symbol;Acc:19159]	-0.832187	0.00368	T	F	218 intensity units	.	.	.	.	.	.	Medium: 1 antibody	5.5 FPKM	.	.	.	293 intensity units	.	High: 1 antibody	8.1 FPKM	.	.	.	.	.	.	.	Medium: 1 antibody	20.0 FPKM	.	.	.	.	91 intensity units	.	Medium: 1 antibody	2.9 FPKM	.	.	.	Medium: 1 antibody	6.0 FPKM	.	.	.	.
ZDHHC8	zinc finger, DHHC-type containing 8 [Source:HGNC Symbol;Acc:18474]	-1.09569	1.14e-06	T	F	85 intensity units	.	.	.	.	35 ESTs	CURATED	.	16.0 FPKM	.	.	.	83 intensity units	66 Intensity units	Medium: 1 antibody	6.4 FPKM	39 peptides	.	.	.	.	.	42 Intensity units	Medium: 1 antibody	13.8 FPKM	.	14 ESTs	.	.	77 intensity units	52 Intensity units	.	13.3 FPKM	.	.	.	.	16.0 FPKM	56 Intensity units	.	.	.
ZFYVE28	zinc finger, FYVE domain containing 28 [Source:HGNC Symbol;Acc:29334]	-0.956999	4.04e-05	T	F	.	.	.	.	.	31 ESTs	CURATED	Medium: 1 antibody	2.1 FPKM	.	.	.	.	.	.	1.7 FPKM	.	.	.	.	.	.	.	.	3.2 FPKM	.	.	CURATED	.	.	.	.	.	.	.	.	Medium: 1 antibody	2.5 FPKM	.	.	.	.
ZGPAT	zinc finger, CCCH-type with G patch domain [Source:HGNC Symbol;Acc:15948]	-1.17628	9.48e-08	T	F	.	1.048 RPKM	.	.	.	98 ESTs	CURATED	Medium: 1 antibody	8.0 FPKM	.	15 ESTs	.	.	456 Intensity units	Medium: 1 antibody	30.4 FPKM	3 peptides	3.002 RPKM	12 ESTs	.	.	.	.	Medium: 1 antibody	7.0 FPKM	4 peptides	.	.	.	.	31 Intensity units	Medium: 1 antibody	6.1 FPKM	0.813 RPKM	.	.	High: 1 antibody	6.7 FPKM	.	.	.	.
ZMIZ2	zinc finger, MIZ-type containing 2 [Source:HGNC Symbol;Acc:22229]	-0.953083	4.38e-06	T	F	.	0.571 RPKM	.	.	3 peptides	96 ESTs	CURATED	Medium: 1 antibody	18.9 FPKM	.	23 ESTs	.	.	39 Intensity units	Low: 1 antibody	9.4 FPKM	1 peptide	.	11 ESTs	.	.	.	36 Intensity units	Medium: 1 antibody	23.0 FPKM	1 peptide	16 ESTs	.	.	.	33 Intensity units	.	11.8 FPKM	0.722 RPKM	.	.	Medium: 1 antibody	20.7 FPKM	23 Intensity units	.	.	.
ZNF358	zinc finger protein 358 [Source:HGNC Symbol;Acc:16838]	-1.16659	0.000117	T	F	378 intensity units	1.805 RPKM	.	.	.	27 ESTs	.	High: 1 antibody	46.1 FPKM	.	.	.	427 intensity units	.	Low: 1 antibody	13.2 FPKM	.	0.353 RPKM	.	CURATED	.	.	.	Low: 1 antibody	19.8 FPKM	.	14 ESTs	.	.	1377 intensity units	.	.	63.0 FPKM	12.616 RPKM	.	.	.	37.1 FPKM	.	.	.	.
ZNF512B	zinc finger protein 512B [Source:HGNC Symbol;Acc:29212]	-1.19052	4.38e-07	T	F	.	.	.	36 Intensity units	1 peptide	18 ESTs	CURATED	Low: 1 antibody	5.0 FPKM	.	.	.	.	23 Intensity units	Medium: 1 antibody	2.8 FPKM	2 peptides	0.431 RPKM	.	.	.	.	.	Low: 1 antibody	4.6 FPKM	3 peptides	22 ESTs	.	.	.	25 Intensity units	.	4.1 FPKM	.	.	.	Low: 1 antibody	5.5 FPKM	.	.	.	.
ZNF646	zinc finger protein 646 [Source:HGNC Symbol;Acc:29004]	-0.848684	0.000263	T	F	.	0.539 RPKM	.	.	1 peptide	.	CURATED	Medium: 1 antibody	2.3 FPKM	.	.	.	.	.	Medium: 1 antibody	.	.	.	.	.	.	.	.	High: 1 antibody	2.2 FPKM	.	.	.	.	.	24 Intensity units	High: 1 antibody	2.7 FPKM	0.384 RPKM	.	.	Medium: 1 antibody	3.1 FPKM	.	.	.	.
ZNF687	zinc finger protein 687 [Source:HGNC Symbol;Acc:29277]	-0.79672	0.000782	T	F	122 intensity units	.	.	.	.	16 ESTs	CURATED	High: 1 antibody	5.9 FPKM	.	.	.	137 intensity units	39 Intensity units	Medium: 1 antibody	3.9 FPKM	1 peptide	0.306 RPKM	.	CURATED	.	.	40 Intensity units	Medium: 1 antibody	7.6 FPKM	3 peptides	.	.	.	177 intensity units	40 Intensity units	High: 1 antibody	4.0 FPKM	0.434 RPKM	.	.	High: 1 antibody	6.1 FPKM	40 Intensity units	.	.	.
