# Supplementary material for: Interactome-transcriptome analysis discovers signatures complementary to GWAS Loci of Type 2 Diabetes
Source: Sci Rep. 2016 Oct 18;6:35228. doi: 10.1038/srep35228 (PMC5067504; doi:10.1038/srep35228)
Supplement: Supplementary Table S3 [file srep35228-s4.xls]

## Sheet: T2Di.repressed.Agonist
T2Di signatures - repressed in T2D	Full Gene Name	Drug	Interaction Type	Source (TTD = Therapeutic Targets Database)	Source Version	Dysregulation in T2D PBMC discovery cohort. log2Fold Change (-ve means down-regulated in T2D)	Supporting evidence(s)
ADORA1	adenosine A1 receptor	TECADENOSON	agonist	TTD	4.3.02 (2011.08.25)	-1.95891	Adenosine A2A receptor is the most abundant adenosine receptor in human. Administration of A2A agonist increase energy expensidure of BAT and stimulation of A2A receptor in white fat induces brown-like cell (a.k.a. beign adipocytes)[PMID: 25317558]. The adenosine A2A receptor agonist regadenoson (Lexiscan; Astellas Pharma) was approved by FDA for for myocardial perfusion imaging in patients with …
ADORA1	adenosine A1 receptor	GABAPENTIN	agonist	DrugBank	3
ADORA1	adenosine A1 receptor	ADENOSINE	agonist	DrugBank	3
ADORA2A	adenosine A2a receptor	GW-493838	agonist	TTD	4.3.02 (2011.08.25)	-1.58631
ADORA2A	adenosine A2a receptor	DEXEFAROXAN	agonist	TTD	4.3.02 (2011.08.25)
ADORA2A	adenosine A2a receptor	MRE-0094	agonist	TTD	4.3.02 (2011.08.25)
ADORA2A	adenosine A2a receptor	ATL-146E	agonist	TTD	4.3.02 (2011.08.25)
ADORA2A	adenosine A2a receptor	ADENOSINE	agonist	DrugBank	3
DRD4	dopamine receptor D4	SARIZOTAN	agonist	TTD	4.3.02 (2011.08.25)	-1.97461	D4 receptors are expressed in thoracic aorta of SD rats and is functional in Vascular smooth muscle cells. Stimulation of the D4 receptor by agonist PD168077 reduced insulin-mediated VSMC proliferation and migration. Thus, D4 receptor agnost may inhibit inhibit atherosclerosis, a form of complication of T2D [PMID: 24888351]
DRD4	dopamine receptor D4	DOPAMINE	agonist	DrugBank	3
DRD4	dopamine receptor D4	CABERGOLINE	agonist	DrugBank	3
DRD4	dopamine receptor D4	LEVODOPA	agonist	DrugBank	3
DRD4	dopamine receptor D4	LISURIDE	agonist	DrugBank	3
DRD4	dopamine receptor D4	PERGOLIDE	agonist	DrugBank	3
DRD4	dopamine receptor D4	PRAMIPEXOLE	agonist	DrugBank	3
DRD4	dopamine receptor D4	ROPINIROLE	agonist	DrugBank	3
DRD4	dopamine receptor D4	ROTIGOTINE	agonist	DrugBank	3
DRD4	dopamine receptor D4	APOMORPHINE	agonist	DrugBank	3
IL2RB	interleukin 2 receptor, beta	MEDUSA IL-2	agonist	TTD	4.3.02 (2011.08.25)	-0.856191	Treg-depleted db/db mice developed increased signs of diabetic nephropathy, such as albuminuria and glomerular hyperfiltration. Adoptive transfer of CD4+FoxP3+ Tregs significantly improved insulin sensitivity and diabetic nephropathy [PMID: 21911743]. Low dose of exogenous IL-2 treatment can protect NOD mice from diabetes development [PMID: 22187370]
IL2RB	interleukin 2 receptor, beta	ALDESLEUKIN	modulator	TTD	4.3.02 (2011.08.25)
IL2RB	interleukin 2 receptor, beta	DENILEUKIN DIFTITOX	agonist	DrugBank	3
IL2RB	interleukin 2 receptor, beta	ALDESLEUKIN	modulator/agonist	DrugBank	3
PIK3R2	phosphoinositide-3-kinase, regulatory subunit 2 (beta)	ISOPROTERENOL	agonist	DrugBank	3	-0.886327	Daily application of 50 mM isoproterenol was effective in inhibiting the diabetes-induced loss of a- and b-wave and oscillatory potential amplitudes in the electroretinogram. Isoproterenol blocked the increase in TNFalpha and apoptosis in the diabetic retina [PMID: 20493839]
PPARD	peroxisome proliferator-activated receptor delta	NETOGLITAZONE	agonist	TTD	4.3.02 (2011.08.25)	-0.938247	PPARD are gene targeted by TZDs [PMID: 25368101]
PPARD	peroxisome proliferator-activated receptor delta	GSK-677954	agonist	TTD	4.3.02 (2011.08.25)
PPARD	peroxisome proliferator-activated receptor delta	KD3010	agonist	TTD	4.3.02 (2011.08.25)
PPARD	peroxisome proliferator-activated receptor delta	MBX-8025	agonist	TTD	4.3.02 (2011.08.25)
PPARD	peroxisome proliferator-activated receptor delta	KD-3020	agonist	TTD	4.3.02 (2011.08.25)
PPARD	peroxisome proliferator-activated receptor delta	ICOSAPENT	agonist	DrugBank	3
PPARD	peroxisome proliferator-activated receptor delta	BEZAFIBRATE	agonist	DrugBank	3
PPARD	peroxisome proliferator-activated receptor delta	TREPROSTINIL	agonist	DrugBank	3
RARA	retinoic acid receptor, alpha	ALITRETINOIN	agonist	TTD	4.3.02 (2011.08.25)	-0.988367	Activation of the retinoic acid receptor (RAR) has an anti-diabetic effect. In diabetic cardiomyopathy, activation of RAR/RXR signaling protects cardiomyocytes from hyperglycemia, by reducing oxidative stress and inhibition of the RAS [PMID: 20945395]. Various RAR agonists have been developed to treat manifestation of diabetes (http://www.nature.com/nrd/journal/v6/n10/fig_tab/nrd2436_T1.html)
RARA	retinoic acid receptor, alpha	LG100268	agonist	TTD	4.3.02 (2011.08.25)
RARA	retinoic acid receptor, alpha	ETRETINATE	agonist	DrugBank	3
RARA	retinoic acid receptor, alpha	ADAPALENE	agonist	DrugBank	3
RARA	retinoic acid receptor, alpha	TAZAROTENE	agonist	DrugBank	3
RARA	retinoic acid receptor, alpha	TAMIBAROTENE	agonist	DrugBank	3
RARA	retinoic acid receptor, alpha	ACITRETIN	agonist	DrugBank	3
RARA	retinoic acid receptor, alpha	ALITRETINOIN	agonist	DrugBank	3
THRA	thyroid hormone receptor, alpha	LIOTRIX	agonist	DrugBank	3	-0.921003	Thyroid hormone mimetics was reported to be effects are clinically beneficial on type 2 diabetes. KB141 reduces plasma glucose in response to a glucose challenge or insulin tolerance test in leptin-deficient ob–ob mice. Although not directly compared in this study, the magnitude of the effect was similar to standard therapies (that is, rosiglitazone or metformin) [PMID: 19337272 ]
THRA	thyroid hormone receptor, alpha	DEXTROTHYROXINE	agonist	DrugBank	3
THRA	thyroid hormone receptor, alpha	LIOTHYRONINE	agonist	DrugBank	3
THRA	thyroid hormone receptor, alpha	LEVOTHYROXINE	agonist	DrugBank	3
TNNC1	troponin C type 1 (slow)	DIHYDROXYALUMINIUM	stimulator	TTD	4.3.02 (2011.08.25)	-1.35722	It is known that diabetic complications and lipid peroxidation are closely associated. levosimendan had a protective effect against lung damage secondary to schemia and reperfusion in the rats with induced diabetes. We recommend that experimental and clinical studies be conducted to examine the effects of levosimendan at different doses and different IR durations on various organs for clinical us…
TNNC1	troponin C type 1 (slow)	LEVOSIMENDAN	stimulator	TTD	4.3.02 (2011.08.25)
TNNC1	troponin C type 1 (slow)	CALCIUM	agonist	DrugBank	3
TNNC1	troponin C type 1 (slow)	DIHYDROXYALUMINIUM	stimulator	DrugBank	3
TNNC1	troponin C type 1 (slow)	LEVOSIMENDAN	potentiator	DrugBank	3
TSPO	translocator protein (18kDa)	ADINAZOLAM	agonist	TTD	4.3.02 (2011.08.25)	-0.91647	The translocator protein ligands PK 11195 and Ro5-4864 are glucose-lowering agents despite a strong inductive effect on pck1 expression. We show that these drugs are activators of a fasting-like energy state and, notably, that they protect high-fat diet–induced obese mice from hepatosteatosis and glucose intolerance, two pathological manifestations of metabolic dysregulation [PMID: 23201900]. Neu…
TSPO	translocator protein (18kDa)	EMAPUNIL	agonist	TTD	4.3.02 (2011.08.25)
TSPO	translocator protein (18kDa)	DEXTOFISOPAM	agonist	TTD	4.3.02 (2011.08.25)
TSPO	translocator protein (18kDa)	CHLORMEZANONE	agonist	TTD	4.3.02 (2011.08.25)
TSPO	translocator protein (18kDa)	CHLORMEZANONE	agonist	DrugBank	3
TSPO	translocator protein (18kDa)	KETAZOLAM	agonist	DrugBank	3
TSPO	translocator protein (18kDa)	FLUNITRAZEPAM	agonist	DrugBank	3
TSPO	translocator protein (18kDa)	CLORAZEPATE	agonist	DrugBank	3
TSPO	translocator protein (18kDa)	ZOPICLONE	agonist	DrugBank	3
TSPO	translocator protein (18kDa)	ESZOPICLONE	agonist	DrugBank	3
TSPO	translocator protein (18kDa)	DIAZEPAM	potentiator	DrugBank	3

## Sheet: T2Di.up-regulated.inhibitor
T2Di signatures - upregulated in T2D	Full Gene Name	Drug	Interaction Type	Source (TTD = Therapeutic Targets Database)	Source Version	Dysregulation in T2D PBMC discovery cohort. log2Fold Change (-ve means down-regulated in T2D)	Supporting evidence(s)
MAOB	monoamine oxidase B	PHENELZINE	inhibitor	TTD	4.3.02 (2011.08.25)	1.75073	MAOB is a known target of pioglitazone, a form of TZDs [PMID: 22282722]
MAOB	monoamine oxidase B	TRANYLCYPROMINE	inhibitor	TTD	4.3.02 (2011.08.25)
MAOB	monoamine oxidase B	SAFINAMIDE	inhibitor	TTD	4.3.02 (2011.08.25)
MAOB	monoamine oxidase B	PARGYLINE	inhibitor	TTD	4.3.02 (2011.08.25)
MAOB	monoamine oxidase B	SELEGILINE	inhibitor	TTD	4.3.02 (2011.08.25)
MAOB	monoamine oxidase B	PF9601N	inhibitor	TTD	4.3.02 (2011.08.25)
MAOB	monoamine oxidase B	RASAGILINE	inhibitor	TTD	4.3.02 (2011.08.25)
MAOB	monoamine oxidase B	CHF-3381	inhibitor	TTD	4.3.02 (2011.08.25)
MAOB	monoamine oxidase B	ZONISAMIDE	inhibitor	DrugBank	3
MAOB	monoamine oxidase B	ZIMELIDINE	inhibitor	DrugBank	3
MAOB	monoamine oxidase B	MMDA	inhibitor	DrugBank	3
MAOB	monoamine oxidase B	PHENTERMINE	antagonist	DrugBank	3
MAOB	monoamine oxidase B	EPHEDRA	inhibitor	DrugBank	3
MAOB	monoamine oxidase B	ISOCARBOXAZID	inhibitor	DrugBank	3
MAOB	monoamine oxidase B	4-METHOXYAMPHETAMINE	inhibitor	DrugBank	3
MAOB	monoamine oxidase B	PARGYLINE	inhibitor	DrugBank	3
MAOB	monoamine oxidase B	TRANYLCYPROMINE	inhibitor	DrugBank	3
MAOB	monoamine oxidase B	SELEGILINE	inhibitor	DrugBank	3
MAOB	monoamine oxidase B	RASAGILINE	inhibitor	DrugBank	3
MAOB	monoamine oxidase B	METHAMPHETAMINE	inhibitor	DrugBank	3
MAOB	monoamine oxidase B	PHENELZINE	antagonist	DrugBank	3
MMP1	matrix metallopeptidase 1 (interstitial collagenase)	BB-3644	inhibitor	TTD	4.3.02 (2011.08.25)	2.06274	This study demonstrated short term treatment of people with diabetes with an MMP inhibitor resulted in decreased inflammation and improved insulin sensitivity [PMID: 23025537]
MMP1	matrix metallopeptidase 1 (interstitial collagenase)	MARIMASTAT	inhibitor	TTD	4.3.02 (2011.08.25)
MMP1	matrix metallopeptidase 1 (interstitial collagenase)	BATIMASTAT	inhibitor	TTD	4.3.02 (2011.08.25)
MMP1	matrix metallopeptidase 1 (interstitial collagenase)	BMS 275291	inhibitor	TTD	4.3.02 (2011.08.25)
MMP1	matrix metallopeptidase 1 (interstitial collagenase)	PRINOMASTAT	inhibitor	TTD	4.3.02 (2011.08.25)
MMP1	matrix metallopeptidase 1 (interstitial collagenase)	XL784	inhibitor	TTD	4.3.02 (2011.08.25)
MMP1	matrix metallopeptidase 1 (interstitial collagenase)	MARIMASTAT	inhibitor	DrugBank	3
TLR8	toll-like receptor 8	CPG 52364	antagonist	TTD	4.3.02 (2011.08.25)	0.835989	TL8 agonist inhibits inflammasome activation in model of Psoriasis, a comorbid diseases of T2D [PMID: 23370539]
