# Supplementary material for: Interactome-transcriptome analysis discovers signatures complementary to GWAS Loci of Type 2 Diabetes
Source: Sci Rep. 2016 Oct 18;6:35228. doi: 10.1038/srep35228 (PMC5067504; doi:10.1038/srep35228)
Supplement: Supplementary Table S4 [file srep35228-s5.xls]

## Sheet: comorbidity.and.disease.symptom
Comorbidity analysis (co-occurance of two diseases)													Enrichment of T2Di signatures in the disorder/disease comorbid with T2D, as defined on "Comorbidity Analysis"
ICD-9 code disease (T2D)	ICD-9 code disease 2	Prevalence disease (T2D)	Prevalence disease 2	Co-ocurrence between T2D and disease 2	Relative Risk	Relative Risk 99% Conf. Interval (left)	Relative Risk 99% Conf. Interval (right)	Phi-correlation	t-test value	Disease	Remark		Disease	Remark	Fisher enrichment P-values	Addiotional Evidence of comorbidity and association to T2D (PMID = PubMed ID)	Genes associated to Disease (column N) in T2Di signatures
250	357	2127097	110058	97433	5.42678	5.3821	5.47183	0.180327	267.382	Inflammatory and toxic neuropathy	Inflammatory and kidney		gastroenteritis	stomach	0.001766	Austrialian study of whole nation of 8.3 million Australian [PMID: 25855969]	DNMT3A;KIF21B;ATXN2L;CARD9;CCDC88B;ZGPAT;LRRK2;CEBPA;TNFRSF14
250	583	2127097	49720	40920	5.04501	4.98078	5.11007	0.110493	162.142	Nephritis and nephropathy, not specified as acute or chronic	kidney		neoplasms by histologic type	cancer	0.002966	[PMID: 20587728]	MLLT6;CDKN2A;RARA;MKL1;SLC22A18;HRAS;PDGFRB;PML;BCL3;AXIN1;PLA2G6
250	337	2127097	48293	37176	4.71885	4.65582	4.78273	0.10011	146.743	Disorders of the autonomic nervous system	nervous system		endocrine system diseases		0.002999	T2D characteristics	IRS1;HRAS;PNPLA2;MEN1;WFS1;ITPR3;IRS1;SSTR3;CHCHD9;KCNQ1;WFS1
250	251	2127097	121902	93533	4.7034	4.66387	4.74326	0.158842	234.643	Other disorders of pancreatic internal secretion	endocrine		heart diseases	heart	0.003656	Austrialian study of whole nation of 8.3 million Australian [PMID: 25855969]	FLNA;TNNC1;KCNQ1;CRELD1;NOTCH1;SLC12A9;ZBTB17;RAI1
250	962	2127097	4473	3206	4.39362	4.19648	4.60002	0.027756	40.4966	Poisoning by hormones and synthetic substitutes	generic, not specific enough		diabetes mellitus	DM	0.003679	Positive Control. This shows T2D interactome signatures are indeed enriched in genes known to be related to T2D	PNPLA2;IRS1;WFS1;IRS1;SSTR3;CHCHD9;KCNQ1;WFS1
250	713	2127097	3249	2067	3.89985	3.68312	4.12934	0.0202128	29.4855	Arthropathy, endocrine disorders	endocrine		congenital, hereditary, and neonatal diseases and abnormalities	congenital	0.004455	generic term	ADAMTSL4;CD247;FLNA;RPS10;NHP2;COLQ;CSTB;WAS;RAI1;EGR2;TNNC1;B4GALT7;COL18A1;CRELD1;CTSD;HSPB1;IMPDH1;MOGS;PYGM;PEX14;FAS;MEN1;HRAS;CFH;CDKN2A;COL6A1;KCNQ1;IDUA;WFS1;PLA2G6;MAP4K2
250	581	2127097	23876	15097	3.87603	3.79496	3.95882	0.0543866	79.4381	Nephrotic syndrome	kidney		metabolic diseases	metabolic	0.005638	T2D characteristics	LMNB2;IRS1;PNPLA2;CTSD;PEX14;MOGS;PYGM;CDKN2A;IDUA;WFS1;WFS1;MAP4K2;IRS1;SSTR3;CHCHD9;KCNQ1
250	681	2127097	45415	24973	3.37077	3.31587	3.42658	0.0618824	90.4261	Cellulitis and abscess of finger and toe	T2D complication		immune system diseases		0.009137	[PMID: 979411]	MLLT6;WAS;CD19;PDGFRB;CD247;BCL3;FAS;SSTR3;IL2RB;PFKL;ITPR3;TNFSF13;VARS2;CD247;CFH
250	509	2127097	13	7	3.30075	1.23546	8.81854	0.00101429	1.4793	Traumatic amputation of foot	T2D complication		neurodegenerative diseases		0.01021	Increased risk of T2D in Alzheimer disease [PMID: 14747300]; [PMID: 19777393]	EGR2;HSPB1;LRRK2;CTSD;PLA2G6;CSTB;WFS1;GAK;LRRK2
250	897	2127097	13488	7167	3.25722	3.15876	3.35875	0.0320696	46.7962	Traumatic amputation of leg(s)	T2D complication		diabetes mellitus, type 2	T2D	0.01447	Positive Control. This shows T2D interactome signatures are indeed enriched in genes known to be related to T2D	PNPLA2;IRS1;IRS1;CHCHD9;KCNQ1;WFS1
250	895	2127097	2399	1269	3.24257	3.01436	3.48806	0.0134314	19.5909	Traumatic amputation of toe(s)	T2D complication		digestive system diseases	digestive	0.01461	Austrialian study of whole nation of 8.3 million Australian [PMID: 25855969]	FLNA;AXIN1;PEX14;DNMT3A;KIF21B;RPS6KA4;ATXN2L;CARD9;CEBPA;DDRGK1;ZGPAT;LRRK2;CCDC88B;TNFRSF14
250	730	2127097	86061	44310	3.15612	3.1175	3.19521	0.077595	113.511	Osteomyelitis, periostitis, and other infections involving bone	T2D complication		leukemia	blood cancer	0.01474	In T2D patients, the OR for leukemia was 1.22 (95% CI, 1.03-1.44; P = .02) [PMID: 22496152]	MLLT6;PML;RARA;PDGFRB;MKL1;BCL3
250	896	2127097	653	336	3.15416	2.73706	3.63482	0.00673079	9.81678	Traumatic amputation of foot	T2D complication		glucose metabolism disorders	metabolic	0.01874	T2D characteristics	PNPLA2;IRS1;WFS1;IRS1;SSTR3;CHCHD9;KCNQ1;WFS1
250	362	2127097	123043	59827	2.98056	2.94919	3.01226	0.0853485	124.933	Other retinal disorders	kidney		eye diseases		0.01889	[PMID:22797512]. Cataract is T2D complications [PMID:25060855]	ADAMTSL4;IMPDH1;CFH;COL6A1;WFS1;ITPR3;CFH;SKIV2L
250	680	2127097	3291	1448	2.69711	2.519	2.88781	0.0119055	17.3649	Carbuncle and furuncle	red, swollen cluster of boils		nutritional and metabolic diseases		0.0254	T2D characteristics	LMNB2;IRS1;PNPLA2;CTSD;PEX14;MOGS;PYGM;CDKN2A;IDUA;WFS1;WFS1;MAP4K2;IRS1;SSTR3;CHCHD9;KCNQ1
250	404	2127097	65859	27640	2.57265	2.53281	2.61311	0.049472	72.2412	Hypertensive heart and renal disease	kidney		genetic diseases, inborn	genetic	0.02547	generic term	CD247;RPS10;NHP2;COLQ;CSTB;WAS;RAI1;EGR2;TNNC1;B4GALT7;CTSD;HSPB1;IMPDH1;MOGS;PYGM;PEX14;FAS;MEN1;HRAS;CFH;CDKN2A;COL6A1;IDUA;WFS1;PLA2G6;MAP4K2
250	707	2127097	442019	171848	2.3832	2.3685	2.398	0.114397	167.946	Chronic ulcer of skin	skin		parkinsonian disorders	parkinson	0.02832	51,552 Finnish were studied and the Hazard Ratio of incident of Parkinson among subjects with T2D were 1,8 in men; 1.93 in women and 1.85 in men + women combined [PMID: 17251276]. 21,841 subjects in US were studied in another study and subjects with diabetes had diabetes had increased Parkinson's diase risk (RR: 1.34) [PMID: 18599528]. Austrialian study of whole nation of 8.3 million Australian […	PLA2G6;ATP13A2;LRRK2;GAK;LRRK2
250	403	2127097	192247	73986	2.35911	2.33679	2.38164	0.0734056	107.349	Hypertensive renal disease	kidney		basal ganglia diseases	brain	0.02899	[PMID: 18199107]	ATP13A2;PLA2G6;LRRK2;GAK;LRRK2
250	585	2127097	226177	85272	2.31108	2.29073	2.33162	0.0769086	112.501	Chronic renal failure	kidney		movement disorders	movement	0.02925	[PMID: 18199107]	ATP13A2;LRRK2;PLA2G6;GAK;LRRK2
250	443	2127097	420327	154798	2.25754	2.24285	2.27233	0.101333	148.555	Other peripheral vascular disease	blood vessel		congenital abnormalities	congenital	0.03039	[PMID: 12486269] and [PMID: 16443885]	ADAMTSL4;FLNA;NHP2;COL18A1;RAI1;EGR2;B4GALT7;PEX14;CRELD1;HSPB1;HRAS;COL6A1;KCNQ1;WFS1
250	278	2127097	295552	107949	2.23894	2.22144	2.25658	0.0833041	121.919	Obesity and other hyperalimentation	obesity		musculoskeletal diseases	muscle	0.03173	complication of T2D [PMID: 14505217]	HSPG2;FLNA;HRAS;TPM2;CLCN7;COL6A1;KIF21B;MAP4K2;PFKL
250	392	2127097	907	325	2.19651	1.90152	2.53727	0.00440612	6.4262	Rheumatic chorea	abnormal movement of joints, soft tissues		male urogenital diseases	male reproductive	0.03176	[PMID: 19381857]	PKD1;HRAS;CFH;PEX14;WFS1;CBX6;PLCH2;TNFSF13;CFH
250	785	2127097	361045	127363	2.16242	2.14687	2.17807	0.0866086	126.791	Symptoms involving cardiovascular system	heart		crohn disease	inflammatory bowel diseae	0.03263	[PMID: 22074268]	DNMT3A;KIF21B;LRRK2;CARD9;CCDC88B;ZGPAT;CEBPA
250	686	2127097	17771	6261	2.15968	2.0899	2.23179	0.0189152	27.5919	Other local infections of skin and subcutaneous tissue	infection		neoplasms	cancer	0.03795	Cancer and diabetes are diagnosed within the same individual more frequently than would be expected by chance, even after adjusting for age. Both diseases are complex with multiple subtypes	RARA;MKL1;SLC22A18;MAD1L1;AKT2;MLLT6;MEN1;AXIN1;PML;HRAS;PDGFRB;CDKN2A;BCL3;CBX6;PLA2G6
250	379	2127097	34328	11281	2.01445	1.96578	2.06433	0.0230117	33.5704	Other disorders of eye	eye		intestinal diseases	GI	0.04422	[PMID: 18227499]	FLNA;DNMT3A;KIF21B;ATXN2L;CCDC88B;CARD9;ZGPAT;LRRK2;CEBPA;TNFRSF14
250	682	2127097	472837	153854	1.9946	1.98157	2.0077	0.0851812	124.686	Other cellulitis and abscess	infection		gastrointestinal diseases	GI	0.04448	Austrialian study of whole nation of 8.3 million Australian [PMID: 25855969]	FLNA;DNMT3A;KIF21B;ATXN2L;CARD9;ZGPAT;LRRK2;CCDC88B;CEBPA;TNFRSF14
250	378	2127097	12319	4003	1.9919	1.91173	2.07544	0.0134673	19.6433	Strabismus and other disorders of binocular eye movements	eye		nervous system diseases	nervous system	0.04794	3,295 participatents of the CARDIA study was followed up for 15 years. Autonomic dysfunction, in combination with poor physical fitness, may be a mechanism associated with early glucose dysmetabolism and the development of diabetes [PMID:14578236]	LRRK2;FLNA;CTDP1;COLQ;CSTB;COL18A1;RAI1;EGR2;GRIN1;CTSD;HSPB1;PEX14;PLA2G6;ATP13A2;TPM2;COL6A1;IDUA;WFS1;GAK;LRRK2
250	582	2127097	71920	23289	1.98499	1.95152	2.01904	0.0323876	47.2607	Chronic glomerulonephritis	kidney
250	736	2127097	73378	23517	1.9646	1.93163	1.99813	0.0320387	46.7511	Other acquired deformities of limbs	muscle and movement
250	791	2127097	16268	5168	1.94736	1.87821	2.01905	0.0147834	21.5632	Nonspecific findings on examination of urine	generic, not specific enough
250	270	2127097	1909	598	1.92023	1.72655	2.13563	0.00491644	7.1705	Disorders of amino-acid transport and metabolism	metabolism
250	588	2127097	10268	3136	1.87218	1.78727	1.96113	0.0108104	15.7674	Disorders resulting from impaired renal function	kidney
250	700	2127097	3932	1195	1.863	1.72803	2.00851	0.00661762	9.65172	Corns and callosities	thicking of skin
250	257	2127097	847	257	1.85998	1.58151	2.18747	0.00306029	4.46332	Testicular dysfunction	male reproductive
250	586	2127097	89574	27066	1.85225	1.82327	1.88169	0.0312951	45.6648	Renal failure, unspecified	kidney
250	566	2127097	15360	4612	1.84058	1.77147	1.91239	0.0127454	18.5901	Abscess of anal and rectal regions	pus around anal
250	444	2127097	209781	62528	1.82712	1.80831	1.84612	0.0466973	68.1804	Arterial embolism and thrombosis	blood vessel		Disease symptoms (reverse search)
250	685	2127097	1099	321	1.79046	1.54861	2.07008	0.00320419	4.6732	Pilonidal cyst	cysts near anal		MeSH Disease Term	MeSH Disease Term	symptom similarity score
250	514	2127097	38389	11115	1.77484	1.73165	1.81912	0.01859	27.1173	Pulmonary congestion and hypostasis	heart		Hypertension	Diabetes Mellitus, Type 2	0.940996
250	351	2127097	24365	7054	1.77471	1.72064	1.83047	0.0147995	21.5868	Facial nerve disorders	nervous system		Atherosclerosis	Diabetes Mellitus, Type 2	0.742626
250	605	2127097	14345	4140	1.76912	1.69908	1.84205	0.0112695	16.4371	Redundant prepuce and phimosis	male reproductive		Fatty Liver	Diabetes Mellitus, Type 2	0.70884
250	358	2127097	13606	3889	1.75212	1.6806	1.8267	0.0107325	15.6538	Myoneural disorders	chronic autoimmune disorder, muscle		Diabetes Mellitus, Experimental	Diabetes Mellitus, Type 2	0.640797
250	584	2127097	228864	65261	1.74797	1.73036	1.76576	0.0441406	64.44	Acute renal failure	kidney		Hypertension, Renal	Diabetes Mellitus, Type 2	0.597393
250	456	2127097	25522	7246	1.74037	1.68804	1.79432	0.0144761	21.115	Varicose veins of other sites	enlarged vein		Lipodystrophy	Diabetes Mellitus, Type 2	0.545749
250	703	2127097	15774	4474	1.73865	1.67238	1.80754	0.0113499	16.5544	Diseases of nail	generic, not specific enough		Infertility, Male	Diabetes Mellitus, Type 2	0.447617
250	425	2127097	340407	96391	1.73578	1.72142	1.75027	0.0531881	77.6825	Cardiomyopathy	heart		Kidney Diseases	Diabetes Mellitus, Type 2	0.40529
250	402	2127097	605470	171283	1.73412	1.7234	1.7449	0.0715252	104.584	Hypertensive heart disease	heart		Bone Diseases, Metabolic	Diabetes Mellitus, Type 2	0.387402
250	572	2127097	41573	11538	1.70128	1.66063	1.74293	0.0175111	25.5431	Liver abscess and sequelae of chronic liver disease	liver		Breast Neoplasms	Diabetes Mellitus, Type 2	0.307785
250	440	2127097	508080	140635	1.69675	1.68516	1.70843	0.0619437	90.5159	Atherosclerosis	blood vessel		Mammary Neoplasms, Animal	Diabetes Mellitus, Type 2	0.298065
250	447	2127097	82095	22530	1.68229	1.65345	1.71164	0.0239785	34.9817	Other disorders of arteries and arterioles	blood vessel		Liver Cirrhosis	Diabetes Mellitus, Type 2	0.29085
250	580	2127097	19795	5388	1.66851	1.61047	1.72865	0.011509	16.7865	Acute glomerulonephritis	kidney		Cell Transformation, Neoplastic	Diabetes Mellitus, Type 2	0.234503
250	434	2127097	646551	175397	1.66294	1.65279	1.67316	0.0668561	97.7253	Occlusion of cerebral arteries	brain		Colonic Neoplasms	Diabetes Mellitus, Type 2	0.224256
250	590	2127097	132943	35482	1.63606	1.6137	1.65874	0.0285023	41.5862	Infections of kidney	kidney		HIV Infections	Diabetes Mellitus, Type 2	0.206935
250	438	2127097	434560	115721	1.63238	1.62006	1.64479	0.0518419	75.7109	Late effects of cerebrovascular disease	brain		Glomerulonephritis	Diabetes Mellitus, Type 2	0.204675
250	436	2127097	456361	121453	1.63139	1.61938	1.64349	0.0530894	77.5379	Acute but ill-defined cerebrovascular disease	brain		Osteoporosis	Diabetes Mellitus, Type 2	0.202739
250	342	2127097	424903	112745	1.62654	1.6141	1.63907	0.0507702	74.1418	Hemiplegia	weakness / paralysis of half of the body		Cardiomyopathies	Diabetes Mellitus, Type 2	0.201252
250	428	2127097	2397390	633475	1.61975	1.61473	1.62479	0.129875	202.81	Heart failure	heart
250	705	2127097	1765	465	1.61498	1.43154	1.82191	0.00315922	4.60761	Disorders of sweat glands	gland
250	571	2127097	124647	32712	1.60873	1.58583	1.63196	0.0264041	38.5226	Chronic liver disease and cirrhosis	liver
250	324	2127097	3371	880	1.60023	1.46595	1.7468	0.00426159	6.2154	Intracranial and intraspinal abscess	nervous system
250	410	2127097	941997	245135	1.59519	1.587	1.60343	0.0733309	107.239	Acute myocardial infarction	heart
250	369	2127097	72853	18700	1.57345	1.54385	1.6036	0.0189781	27.6838	Blindness and low vision	eye
250	607	2127097	29914	7642	1.56599	1.52013	1.61324	0.0119831	17.4781	Disorders of penis	male reproductive
250	593	2127097	366290	91973	1.53919	1.52615	1.55235	0.0404729	59.0763	Other disorders of kidney and ureter	kidney
250	704	2127097	2818	706	1.53575	1.3926	1.69362	0.00347778	5.07222	Diseases of hair and hair follicles	hair
250	258	2127097	2200	545	1.51856	1.35852	1.69745	0.00297417	4.33772	Polyglandular dysfunction and related disorders	deficiences in function of endocrine glands
250	356	2127097	53064	13144	1.5184	1.48438	1.55319	0.0146308	21.3407	Hereditary and idiopathic peripheral neuropathy	kidney
250	711	2127097	23486	5806	1.51539	1.46458	1.56797	0.0096662	14.0984	Arthropathy associated with infections	infection of joints
250	411	2127097	1269201	313383	1.51357	1.50673	1.52044	0.0744601	108.899	Other acute and subacute forms of ischemic heart disease	heart
250	536	2127097	144971	35626	1.50641	1.48586	1.52725	0.0237079	34.5866	Disorders of function of stomach	GI
Comorbidity data retrieved from (http://barabasilab.neu.edu/projects/hudine/resource/data/data.html). RR >1.5 and Relative Risk 99% Conf. Interval >1.0 was selected. ICD-9 code was translated to disease using "ucod.txt" obtained from (ftp://ftp.cdc.gov/pub/Health_Statistics/NCHS/Publications/ICD-9/)
Yellow-highlighted content was mentioned in main text
