# Supplementary material for: Interactome-transcriptome analysis discovers signatures complementary to GWAS Loci of Type 2 Diabetes
Source: Sci Rep. 2016 Oct 18;6:35228. doi: 10.1038/srep35228 (PMC5067504; doi:10.1038/srep35228)
Supplement: Supplementary Table S5 [file srep35228-s6.xls]

## Sheet: Sherlock.eQTL dataset
Tissue Type	Cohort	Sample Size	Reference
Lymphoblastoid	Hapmap CEU	87	Duan_08
Lymphoblastoid	Asthmatic Children	400	Dixon_07
Monocyte	Caucasian Adults	1490	Zeller_10
Liver	Caucasian Adults	427	Schadt_08
Brain	Caucasian Adults	193	Myers_07

## Sheet: DIAGRAM-GWAS.sherlock
File	gene	P	BH adjusted FDR
sherlock_GWAS_TSkVAeaf_Duan_08.txt	AP3S2	1.01802e-06	0.00500051
sherlock_GWAS_TSkVAeaf_Dixon_07.txt	AP3S2	1.51906e-06	0.0100007
sherlock_GWAS_TSkVAeaf_Zeller_10.txt	AP3S2	2.51988e-05	0.0060382
sherlock_GWAS_TSkVAeaf_Schadt_08.txt	AP3S2	0.00340637	0.386237
sherlock_GWAS_TSkVAeaf_Zeller_10.txt	CDC123	0.00948579	0.336842
sherlock_GWAS_TSkVAeaf_Schadt_08.txt	CDKAL1	0.00178399	0.294413
sherlock_GWAS_TSkVAeaf_Dixon_07.txt	CDKN2B	0.000118487	0.0541975
sherlock_GWAS_TSkVAeaf_Zeller_10.txt	GRB14	0.00130246	0.105578
sherlock_GWAS_TSkVAeaf_Schadt_08.txt	JAZF1	1.554e-06	0.00333359
sherlock_GWAS_TSkVAeaf_Zeller_10.txt	JAZF1	2.2049e-05	0.00571474
sherlock_GWAS_TSkVAeaf_Dixon_07.txt	JAZF1	4.40529e-05	0.0305287
sherlock_GWAS_TSkVAeaf_Schadt_08.txt	KCNK16	0.020704	0.725109
sherlock_GWAS_TSkVAeaf_Zeller_10.txt	KLHDC5	0.00517206	0.248548
sherlock_GWAS_TSkVAeaf_Zeller_10.txt	MPHOSPH9	4.72478e-06	0.00136374
sherlock_GWAS_TSkVAeaf_Dixon_07.txt	MPHOSPH9	0.00445086	0.362003
sherlock_GWAS_TSkVAeaf_Duan_08.txt	MPHOSPH9	0.0177176	0.590026
sherlock_GWAS_TSkVAeaf_Schadt_08.txt	PLEKHA1	0.017467	0.699867
sherlock_GWAS_TSkVAeaf_Zeller_10.txt	PRC1	0.000151193	0.0230971
sherlock_GWAS_TSkVAeaf_Myers_07.txt	PRC1	0.000345591	0.0917747
sherlock_GWAS_TSkVAeaf_Schadt_08.txt	RREB1	0.000158508	0.0777837
sherlock_GWAS_TSkVAeaf_Dixon_07.txt	RREB1	0.000448124	0.122926
sherlock_GWAS_TSkVAeaf_Schadt_08.txt	SLC30A8	0.0381026	0.83817
sherlock_GWAS_TSkVAeaf_Duan_08.txt	TLE4	0.00428382	0.283362
sherlock_GWAS_TSkVAeaf_Schadt_08.txt	TMEM154	0.0102455	0.587421
sherlock_GWAS_TSkVAeaf_Dixon_07.txt	TP53INP1	3.03813e-06	0.0100008
sherlock_GWAS_TSkVAeaf_Zeller_10.txt	TP53INP1	1.41743e-05	0.0040003
sherlock_GWAS_TSkVAeaf_Zeller_10.txt	WFS1	5.35475e-05	0.0107945

## Sheet: T2Di.signatures.Sherlock
Explanation of Sherlock Result
gene	LBR for this gene	Sherlock p-value
HDDC3	2.8947	0.000191402	genomic position of the SNP	eSNP in cis/trans	eQTL p-value	BF	Logarithm Bayes factor (LBF) for the eSNP
HDDC3	rs3863122	4	110118295	trans	4.3e-06	0.64	-0.112716
HDDC3	rs12866861	13	108474724	trans	5.3e-06	0.17	-0.0910293
HDDC3	rs2285937	15	89328156	cis	0.0002	3.4e-06	3.09845
	SNP	chr
Sherlock result for T2Di signatures
zeller	Monocyte								dixon	Lymphoblastoid								myers	Brain								Duan	Lymphoblastoid								Schadt	Liver
gene	LBR for this gene	Sherlock p-value							gene	LBR for this gene	Sherlock p-value							gene	LBR for this gene	Sherlock p-value							gene	LBR for this gene	Sherlock p-value							gene	LBR for this gene	Sherlock p-value
IGSF8	0.493897	0.00526026	genomic position of the SNP	eSNP in cis/trans	eQTL p-value	BF	Logarithm Bayes factor (LBF) for the eSNP		ZNF687	-0.0501448	0.0170317	genomic position of the SNP	eSNP in cis/trans	eQTL p-value	BF	Logarithm Bayes factor (LBF) for the eSNP		RGS14	-0.0626362	0.0356646	genomic position of the SNP	eSNP in cis/trans	eQTL p-value	BF	Logarithm Bayes factor (LBF) for the eSNP		MON1A	0.679677	0.0021582	genomic position of the SNP	eSNP in cis/trans	eQTL p-value	BF	Logarithm Bayes factor (LBF) for the eSNP		PRR5	-0.0587666	0.016704	genomic position of the SNP	eSNP in cis/trans	eQTL p-value	BF	Logarithm Bayes factor (LBF) for the eSNP
IGSF8	rs971185	1	65144865	trans	4.08835e-06	0.78	-0.143486		ZNF687	rs1257826	8	114800921	trans	1e-05	0.83	-0.0501448		RGS14	rs2502040	6	95427170	trans	8.48743e-06	0.87	-0.0626362		MON1A	rs2333845	1	159906088	trans	1e-05	0.99	-0.0524135		PRR5	rs1437950	2	150522635	trans	7.8404e-06	0.1	-0.0587666
IGSF8	rs1464404	2	108389606	trans	6.63118e-07	0.1	-0.432874																				MON1A	rs7577016	2	18573024	trans	1e-05	0.62	-0.0474647
IGSF8	rs16868330	4	16777924	trans	9.67878e-06	0.14	-0.0547659		RGS14	-0.047434	0.0139177							TRIM56	-0.0692348	0.045833							MON1A	rs4405810	2	45708675	trans	1e-05	0.91	-0.0511628		RGS14	0.542898	0.00337063
IGSF8	rs7665411	4	187279792	trans	5.44531e-06	0.35	-0.0845885		RGS14	rs519264	1	117073091	trans	1e-05	0.98	-0.047434		TRIM56	rs2246477	5	172141060	trans	7.8502e-06	0.25	-0.0692348		MON1A	rs11900575	2	138802160	trans	6e-06	0.74	-0.0830189		RGS14	rs17744220	2	133720412	trans	5.596e-06	0.38	-0.107256
IGSF8	rs28655819	8	40241991	trans	6.47944e-06	0.64	-0.144904																				MON1A	rs6437524	3	105786919	trans	3e-06	0.25	-0.131539		RGS14	rs2292893	3	189167004	trans	8.7329e-06	3.9e-05	1.72197
IGSF8	rs16897941	8	124163490	trans	1.94861e-06	0.0003	2.63655		MAP4K2	-0.0645487	0.0343354							RAB40C	-0.059436	0.0300731							MON1A	rs2276779	3	124125105	trans	1e-05	0.53	-0.0488089		RGS14	rs10252508	7	156309616	trans	8.583e-06	0.52	-0.0538905
IGSF8	rs4506192	8	133650803	trans	1.69761e-07	0.66	-0.732902		MAP4K2	rs173576	5	94286259	trans	8e-06	0.56	-0.0645487		RAB40C	rs10869615	9	77440926	trans	9.63812e-06	0.78	-0.059436		MON1A	rs6860890	5	21852580	trans	1e-05	0.61	-0.0595207		RGS14	rs13439619	8	122017725	trans	8.7255e-08	0.92	-0.834327
IGSF8	rs1328054	13	95852659	trans	5.15549e-06	0.33	-0.108289																				MON1A	rs6893927	5	100307757	trans	1e-05	0.68	-0.111794		RGS14	rs2295797	9	35712282	trans	1.9816e-06	0.18	-0.183596
IGSF8	rs1954250	14	46564912	trans	4.65226e-06	0.84	-0.15061		CHPF	-0.0678191	0.0380146							MAP4K2	-0.0663559	0.0413181							MON1A	rs10500871	11	20172332	trans	9e-06	0.14	-0.0583705
IGSF8	rs11085825	19	12868458	trans	3.35698e-06	0.042	-0.123684		CHPF	rs1626693	3	175983947	trans	6.6e-06	0.56	-0.0678191		MAP4K2	rs2306371	5	80145014	trans	9.25568e-06	1	-0.0663559		MON1A	rs202586	17	10735365	trans	5e-06	0.23	-0.192091		TELO2	-0.066103	0.0222269
IGSF8	rs4818835	21	46549130	trans	6.54801e-06	0.25	-0.0711711																				MON1A	rs7231154	18	55889077	trans	5e-06	9.1e-05	1.61147		TELO2	rs6931421	6	80936857	trans	7.3381e-06	0.05	-0.066103
IGSF8	rs739142	22	31821853	trans	9.10499e-06	0.078	-0.0953767		DUSP2	-0.0503171	0.0175011							CHPF	2.86106	0.000225964							MON1A	rs6039193	20	8490705	trans	1e-05	0.71	-0.046693
									DUSP2	rs3745453	19	13803221	trans	9.5e-06	0.011	-0.0503171		CHPF	rs1993522	3	166083284	trans	3.81591e-06	0.81	-0.111274		MON1A	rs1936309	20	30971423	trans	1e-05	0.88	-0.0489168		ATP13A2	-0.0760969	0.0292898
STRA13	-0.063859	0.0172108																CHPF	rs4631085	4	40636682	trans	5.10509e-06	0.1	-0.0960182											ATP13A2	rs2560412	5	5202621	trans	6.697e-06	0.62	-0.0760969
STRA13	rs6679356	1	67592782	trans	8.23264e-06	0.34	-0.063859		HDDC3	2.8947	0.000191402							CHPF	rs12498572	4	43003872	trans	9.58999e-06	0.19	-0.0611545		SSTR3	-0.0486278	0.0127863
									HDDC3	rs3863122	4	110118295	trans	4.3e-06	0.64	-0.112716		CHPF	rs236768	4	103295006	trans	2.72681e-06	0.86	-0.163774		SSTR3	rs9946729	18	68158454	trans	1e-05	0.27	-0.0486278		LAT	-0.113613	0.0476876
MON1A	0.638135	0.00449012							HDDC3	rs12866861	13	108474724	trans	5.3e-06	0.17	-0.0910293		CHPF	rs17309873	7	49257495	trans	5.16223e-06	0.35	-0.103812											LAT	rs2060606	8	84118316	trans	8.7435e-06	0.21	-0.0626347
MON1A	rs12120274	1	99194573	trans	7.99771e-06	0.18	-0.535485		HDDC3	rs2285937	15	89328156	cis	0.0002	3.4e-06	3.09845		CHPF	rs11812286	10	60743620	trans	5.80148e-06	0.083	-0.0923964		MPG	0.00120392	0.00561743							LAT	rs9709917	18	14781236	trans	9.33e-06	0.65	-0.0509786
MON1A	rs12759793	1	238715975	trans	5.10532e-06	0.71	-0.0965739											CHPF	rs7133159	12	114351652	trans	3.10416e-06	5.4e-06	3.71682		MPG	rs10866467	5	10126369	trans	1e-05	0.0017	0.00120392
MON1A	rs2228561	3	48603018	trans	2.28607e-07	0.28	-0.776016		IER5L	0.432363	0.0025262							CHPF	rs11616507	13	109933594	trans	9.99416e-06	0.86	-0.0472172											ISG20	-0.0639651	0.0202253
MON1A	rs9877046	3	50327462	cis	3.96669e-06	0.35	-0.831478		IER5L	rs32928	5	141127429	trans	5e-06	0.59	-0.100788		CHPF	rs2277762	20	22496283	trans	2.95348e-06	0.79	-0.180121		HSPB1	0.679564	0.0021582							ISG20	rs6871019	5	26996890	trans	9.2881e-06	0.75	-0.0639651
MON1A	rs2697202	4	62999191	trans	2.85618e-06	0.91	-0.162536		IER5L	rs2075800	6	31885925	trans	1e-05	0.15	-0.048121											HSPB1	rs12759401	1	115611371	trans	8e-06	0.47	-0.0564696
MON1A	rs2896346	7	123787704	trans	2.69792e-06	0.96	-0.197159		IER5L	rs10988341	9	131155000	cis	6e-05	0.7	-0.180657		MPG	-0.0475699	0.0161608							HSPB1	rs4661033	1	154387714	trans	5e-06	0.86	-0.08978		CASZ1	-0.0793454	0.0311966
MON1A	rs942073	9	830971	trans	1.28703e-06	0.033	-0.270299		IER5L	rs1331147	10	91214309	trans	5.9e-06	0.0019	1.09021		MPG	rs1867116	11	20058500	trans	9.95999e-06	0.22	-0.0475699		HSPB1	rs7595628	2	154441880	trans	1e-05	0.97	-0.0624314		CASZ1	rs11926733	3	175531345	trans	9.3133e-06	0.65	-0.0793454
MON1A	rs1904055	10	54633501	trans	9.91704e-06	0.66	-0.111202		IER5L	rs1892531	10	92323480	trans	4.2e-06	0.11	-0.103913											HSPB1	rs13215972	6	125829942	trans	1e-05	0.82	-0.0524071
MON1A	rs12417062	11	11413683	trans	9.65816e-08	0.63	-0.833716		IER5L	rs511514	11	121498790	trans	8.3e-06	0.83	-0.0718309		TBL3	-0.0667462	0.0420337							HSPB1	rs4729201	7	95054198	trans	8e-06	0.68	-0.0564863		PANK4	-0.0713401	0.0261492
MON1A	rs11218615	11	98544867	trans	2.21357e-06	0.35	-0.182291		IER5L	rs6491147	13	26204551	trans	4.4e-06	0.62	-0.103995		TBL3	rs2107425	11	1977651	trans	6.9833e-06	0.013	-0.0667462		HSPB1	rs2583685	8	20747683	trans	2e-06	0.56	-0.213483		PANK4	rs11775093	8	73200864	trans	6.316e-06	0.57	-0.0713401
MON1A	rs2479967	13	110769732	trans	5.74165e-07	0.73	-0.45234		IER5L	rs2163506	15	94101907	trans	1e-05	0.51	-0.0485409											HSPB1	rs720656	8	111221563	trans	1e-05	0.78	-0.0551551
MON1A	rs17103912	14	75545239	trans	8.94841e-06	0.47	-0.0695421											CLCN7	-0.0610741	0.0325919							HSPB1	rs608573	11	87607315	trans	1e-05	0.55	-0.0519829		HSPB1	-0.0802451	0.0320093
MON1A	rs8003641	14	77846557	trans	2.51561e-06	0.94	-0.267789		DPP7	0.565322	0.00213429							CLCN7	rs12599487	16	66992384	trans	7.34427e-06	0.78	-0.0610741		HSPB1	rs8052754	16	75602200	trans	4e-06	0.97	-0.113425		HSPB1	rs945525	10	56182893	trans	5.4694e-06	0.31	-0.0802451
MON1A	rs12913233	15	75330352	trans	4.08886e-07	4.8e-10	6.06975		DPP7	rs10489502	1	84009249	trans	2.5e-07	0.0017	1.2632											HSPB1	rs731839	19	38590905	trans	6e-06	0.0001	1.43118
MON1A	rs11648890	16	24281404	trans	1.28634e-06	0.36	-0.273371		DPP7	rs1403401	2	114373945	trans	3e-06	0.5	-0.134368		WDR81	1.2431	0.00199601								0.451502								FGFR4	-0.0588789	0.0168485
MON1A	rs16952741	17	3035135	trans	4.61654e-06	0.68	-0.10757		DPP7	rs6707514	2	160863492	trans	7.4e-06	0.29	-0.0793585		WDR81	rs7443571	5	169452997	trans	9.05654e-06	0.96	-0.0513477		CARD11	-0.0472281	0.010111							FGFR4	rs6069689	20	54291832	trans	8.5664e-06	0.32	-0.0588789
MON1A	rs11150760	17	76577476	trans	1.47174e-06	0.78	-0.264242		DPP7	rs6555477	5	7640939	trans	5.1e-06	0.29	-0.0894338		WDR81	rs10215442	7	1527980	trans	2.15645e-06	7.1e-05	1.34904		CARD11	rs2358681	19	10430643	trans	1e-05	0.12	-0.0472281
									DPP7	rs34525	5	106657760	trans	1e-05	0.35	-0.0506824		WDR81	rs1029287	16	13737951	trans	8.59414e-06	0.68	-0.0545836											SREBF1	0.655039	0.00295105
HDDC3	2.18107	0.000804788							DPP7	rs359467	5	173249335	trans	5.1e-06	0.87	-0.0935877											RRBP1	0.494569	0.00268961							SREBF1	rs11261023	1	18298570	trans	1.5532e-06	0.98	-0.229786
HDDC3	rs6694158	1	149280758	trans	5.05294e-06	0.18	-0.0942842		DPP7	rs10240398	7	94919946	trans	7.2e-06	0.57	-0.0619847		NDUFS6	-0.0491354	0.0181325							RRBP1	rs6687941	1	190822483	trans	2e-06	0.34	-0.226742		SREBF1	rs5014281	3	24451890	trans	5.9592e-06	0.78	-0.106184
HDDC3	rs4241546	3	20122566	trans	7.30656e-06	0.76	-0.0614653		DPP7	rs7466635	9	139100238	cis	0.0009	0.97	-0.108978		NDUFS6	rs1218887	13	26995567	trans	9.35775e-06	0.94	-0.0491354		RRBP1	rs10916322	1	226727341	trans	1e-06	0.57	-0.354118		SREBF1	rs967473	6	11437409	trans	8.0158e-06	0.7	-0.0733061
HDDC3	rs889229	5	58515057	trans	4.53764e-06	0.73	-0.108841		DPP7	rs2133127	15	22688161	trans	5.5e-06	0.1	-0.0794897											RRBP1	rs2059984	2	7314460	trans	6e-07	0.00049	1.56025		SREBF1	rs10948567	6	50710171	trans	7.0332e-06	0.53	-0.0776375
HDDC3	rs9296548	6	47489539	trans	6.40118e-06	0.92	-0.0698555											PPARD	-0.0631834	0.0364444							RRBP1	rs1828034	4	148309936	trans	1e-05	0.61	-0.0582261		SREBF1	rs12573535	10	84966410	trans	4.3646e-06	0.36	-0.103488
HDDC3	rs12790184	11	76041721	trans	6.32725e-06	0.38	-0.212589		TTYH3	-0.078623	0.0498451							PPARD	rs11505827	7	76806531	trans	7.08623e-06	0.1	-0.0631834		RRBP1	rs3777723	6	167273691	trans	1e-05	0.46	-0.146607		SREBF1	rs1417785	13	97113282	trans	1.551e-06	0.54	-0.219907
HDDC3	rs2001217	15	89299250	cis	5.15363e-09	3.4e-05	2.90012		TTYH3	rs13088538	3	108141092	trans	8.9e-06	0.025	-0.0603219											RRBP1	rs1408806	9	12521726	trans	4e-07	0.014	-0.049987		SREBF1	rs494493	15	71407050	trans	2.5542e-06	0.12	-0.138218
HDDC3	rs2880009	17	67284113	trans	6.66784e-06	0.55	-0.0871349		TTYH3	rs2969039	7	2573778	cis	0.0008	0.95	-0.0183011		CRELD1	0.0923373	0.0108972							RRBP1	rs7294470	12	10817062	trans	1e-05	0.43	-0.0719329		SREBF1	rs9899634	17	17668668	cis	5.2535e-08	0.00074	-0.314863
HDDC3	rs882192	20	38731398	trans	7.16022e-06	0.66	-0.0848861											CRELD1	rs1441187	1	162055925	trans	4.04755e-06	0.39	-0.107197		RRBP1	rs2149220	13	26377615	trans	5e-06	0.95	-0.111157		SREBF1	rs1827700	19	37888829	trans	5.8314e-06	0.97	-0.122605
									LCN12	0.0831929	0.00420629							CRELD1	rs6489125	12	125828326	trans	7.76429e-06	0.0047	0.271766		RRBP1	rs138999	22	41945185	trans	1e-05	0.95	-0.0469141		SREBF1	rs530703	20	62233330	trans	4.1346e-06	4.6e-05	2.04103
TOM1	-0.0467498	0.0114245							LCN12	rs10123375	9	138866813	cis	0.00015	0.0062	0.0831929		CRELD1	rs8008884	14	99723540	trans	6.41257e-06	0.65	-0.0722316
TOM1	rs10735781	1	92893695	trans	7.50217e-06	0.8	-0.157316																				MAPK7	-0.101695	0.0452856							DVL2	-0.052546	0.0115307
TOM1	rs6711272	2	235704744	trans	8.95811e-06	0.88	-0.0642837		CLCN7	0.947344	0.00142184							MOGS	-0.0619791	0.034074							MAPK7	rs3099879	2	83826190	trans	1e-05	0.55	-0.047175		DVL2	rs10963401	9	18022367	trans	8.9332e-06	0.58	-0.052546
TOM1	rs1548305	6	115715535	trans	4.29447e-06	0.65	-0.0981774		CLCN7	rs4864800	4	54133790	trans	3.4e-06	0.71	-0.119268		MOGS	rs10744373	12	127300891	trans	8.54794e-06	0.67	-0.0619791		MAPK7	rs34306	5	67614501	trans	1e-05	0.25	-0.05452
TOM1	rs9639460	7	23261041	trans	1.6804e-06	0.72	-0.210728		CLCN7	rs6821629	4	63343745	trans	2.8e-06	9.6e-05	2.11204																				TTYH3	-0.0765174	0.0296519
TOM1	rs6952728	7	154016952	trans	4.02248e-06	0.44	-0.133775		CLCN7	rs852604	5	10952234	trans	8.5e-06	0.47	-0.0553009		HNRNPA0	4.91392	6.64599e-06							CENPB	-0.0632352	0.0283274							TTYH3	rs345713	6	94038845	trans	8.0896e-06	0.63	-0.0765174
TOM1	rs1506841	16	75063452	trans	7.60541e-06	0.77	-0.0596233		CLCN7	rs362851	6	146752277	trans	7.8e-06	0.62	-0.0581132		HNRNPA0	rs1578978	8	118265984	trans	1.18407e-06	4.8e-06	4.91392		CENPB	rs12941299	17	46842264	trans	1e-05	0.71	-0.0632352
TOM1	rs138780	22	34042553	cis	7.43243e-12	0.00033	0.677154		CLCN7	rs4709122	6	166907733	trans	7.7e-06	0.72	-0.0636987																				CD19	-0.0582482	0.0161336
									CLCN7	rs2607061	8	95305302	trans	1.5e-06	0.17	-0.271867		MVD	-0.063456	0.0367612							GAK	0.122496	0.0044691							CD19	rs549890	1	196196120	trans	8.2714e-06	0.19	-0.0582482
CASZ1	-0.127998	0.0384125							CLCN7	rs985794	8	100024750	trans	7.3e-06	0.91	-0.0773059		MVD	rs11022633	11	13052692	trans	6.12673e-06	0.62	-0.0991517		GAK	rs155636	1	30172064	trans	9e-06	0.63	-0.0805601
CASZ1	rs4841494	8	6508856	trans	9.22659e-06	0.89	-0.0732751		CLCN7	rs1492076	8	100533847	trans	8.8e-06	0.67	-0.110649		MVD	rs11048605	12	26643751	trans	3.46521e-06	0.0062	0.0356956		GAK	rs975719	2	209940711	trans	5e-06	0.32	-0.0876465		HSPG2	0.109603	0.00599534
CASZ1	rs1790324	11	70828168	trans	9.61944e-06	0.43	-0.0547229		CLCN7	rs847237	14	71791958	trans	6.3e-06	0.98	-0.0780116											GAK	rs11129237	3	26592847	trans	1e-05	0.29	-0.226427		HSPG2	rs4657692	1	165877845	trans	9.844e-06	0.34	-0.0506945
									CLCN7	rs11070197	15	37458806	trans	9.2e-06	0.27	-0.0555943		CACNA2D2	2.48129	0.000396544							GAK	rs6868232	5	44863437	trans	5e-06	0.73	-0.114439		HSPG2	rs715679	8	131808782	trans	8.1122e-06	0.0049	0.215032
KATNB1	-0.118895	0.0344295							CLCN7	rs2745129	16	1099732	cis	0.0008	0.11	-0.0180181		CACNA2D2	rs11208082	1	63233969	trans	5.62197e-06	0.65	-0.0918941		GAK	rs2659182	5	173185799	trans	6e-06	0.35	-0.162111		HSPG2	rs10735363	12	98049027	trans	8.7606e-06	0.38	-0.0547338
KATNB1	rs10266988	7	105065437	trans	3.55336e-06	0.83	-0.118895		CLCN7	rs2189387	17	36293632	trans	1.3e-06	0.17	-0.256866		CACNA2D2	rs4287012	9	125243250	trans	1.44058e-08	0.67	-0.956928		GAK	rs17084576	6	154204867	trans	7e-06	0.71	-0.0757136
																		CACNA2D2	rs810517	10	80612626	trans	6.71725e-06	3.3e-10	3.53012		GAK	rs12718178	7	49384878	trans	5e-06	0.86	-0.227969		CRELD1	-0.0650078	0.0213504
CBX6	1.88118	0.0011308							SKIV2L	-0.0708137	0.0412912																GAK	rs1421244	8	15649466	trans	1e-05	0.52	-0.0548021		CRELD1	rs4574541	5	13429546	trans	8.3898e-06	0.7	-0.0650078
CBX6	rs12029587	1	231360009	trans	1.07125e-06	0.22	-0.317899		SKIV2L	rs6478154	9	97411347	trans	6.2e-06	0.43	-0.0708137		TEX264	-0.0653888	0.0394417							GAK	rs7864083	9	128291838	trans	1e-05	0.64	-0.0608357
CBX6	rs1553690	4	121390371	trans	9.60671e-06	0.3	-0.126188											TEX264	rs6762880	3	28690373	trans	8.57005e-06	0.85	-0.0653888		GAK	rs1881653	12	56934978	trans	1e-05	0.62	-0.128968		USP20	-0.0540341	0.012704
CBX6	rs2717351	7	18986405	trans	5.163e-06	0.25	-0.0926555		CD19	-0.0519337	0.0192116																GAK	rs176908	14	77155301	trans	1e-05	0.00021	1.76389		USP20	rs1711439	11	101970003	trans	8.4933e-06	0.35	-0.0540341
CBX6	rs11763009	7	45155712	trans	9.66306e-06	0.042	-0.0558484		CD19	rs1429915	4	149400353	trans	8.8e-06	0.79	-0.0519337		PIK3IP1	-0.0523455	0.0215131							GAK	rs171798	16	54302005	trans	6e-06	0.96	-0.0853517
CBX6	rs7134944	12	85265855	trans	8.26812e-06	0.45	-0.0975769											PIK3IP1	rs2350106	10	85754115	trans	8.70517e-06	0.18	-0.0523455		GAK	rs12948820	17	773781	trans	1e-05	0.46	-0.0471576		TCEB2	-0.0928572	0.0373162
CBX6	rs741977	22	37546247	cis	5.19753e-14	5.2e-05	2.57135		FBLN2	-0.0550991	0.0236944																GAK	rs8084008	18	71115483	trans	2e-06	0.21	-0.212556		TCEB2	rs176601	6	63017479	trans	5.8763e-06	0.043	-0.0928572
									FBLN2	rs2035875	12	51582184	trans	8.2e-06	0.63	-0.0550991											GAK	rs5747133	22	16292139	trans	8e-06	0.51	-0.0768592
SBF1	1.21526	0.00233404																																		FBXL18	0.0246414	0.00703963
SBF1	rs12659288	5	7755167	trans	5.17121e-06	0.83	-0.103624		CRELD1	-0.0560693	0.0246575																ATXN2L	-0.046202	0.00746411							FBXL18	rs16885714	5	55877581	trans	9.0448e-06	0.0034	0.67691
SBF1	rs16910015	8	140125137	trans	1.19228e-06	0.49	-0.330139		CRELD1	rs3782287	12	123855218	trans	8.1e-06	0.63	-0.0560693											ATXN2L	rs11857703	15	61166645	trans	1e-05	0.31	-0.046202		FBXL18	rs1227990	6	165239621	trans	1.9145e-06	0.26	-0.195858
SBF1	rs9888614	14	102697834	trans	8.08834e-06	0.0014	1.64902																													FBXL18	rs10225747	7	49294428	trans	3.2747e-06	0.58	-0.136592
									CENPB	-0.0778362	0.0490734																MYBBP1A	0.00909581	0.00549934							FBXL18	rs7024109	9	81787224	trans	2.8932e-06	0.33	-0.139298
TNFRSF14	-0.145544	0.0454052							CENPB	rs11746464	5	130885626	trans	5.6e-06	0.45	-0.0778362											MYBBP1A	rs1865678	2	20700950	trans	1e-05	0.22	-0.0631361		FBXL18	rs10751700	12	130892812	trans	8.439e-06	0.43	-0.0538031
TNFRSF14	rs3739524	9	78509915	trans	2.64547e-06	0.77	-0.145544																				MYBBP1A	rs4677135	3	72417549	trans	3e-06	0.5	-0.142242		FBXL18	rs7239592	18	5763584	trans	6.7826e-06	0.26	-0.0684434
									ZBTB7B	-0.0763553	0.0476166																MYBBP1A	rs11759825	6	34543009	trans	3e-06	0.5	-0.201175		FBXL18	rs8084855	18	39429099	trans	8.4847e-06	0.28	-0.0582744
SLC22A18	4.93342	1.88991e-05							ZBTB7B	rs9843848	3	70730253	trans	5.9e-06	0.65	-0.0763553											MYBBP1A	rs7806065	7	139879676	trans	1e-05	0.99	-0.0490082
SLC22A18	rs4313343	1	24281001	trans	3.91737e-06	0.45	-0.10575																				MYBBP1A	rs11218477	11	121329911	trans	9e-06	0.72	-0.0590076		SETD1A	0.0862338	0.00627195
SLC22A18	rs16870368	5	91363380	trans	9.96484e-06	0.023	-0.0443403		PUS1	-0.0750472	0.0457831																MYBBP1A	rs2537833	17	63081088	trans	5e-06	0.0025	0.523665		SETD1A	rs1448159	8	109409324	trans	7.0119e-06	0.29	-0.0755604
SLC22A18	rs12195005	6	161875995	trans	7.22615e-06	0.097	-0.0686318		PUS1	rs1451397	11	83089241	trans	6.8e-06	0.47	-0.0750472																				SETD1A	rs7933171	11	96076072	trans	5.8119e-06	0.008	0.339996
SLC22A18	rs163171	11	2777641	cis	7.05933e-07	1.2e-07	5.15214																				EGR2	-0.0493434	0.0133971							SETD1A	rs744336	15	74461679	trans	9.3506e-06	0.7	-0.0700054
									FOXP4	-0.0555651	0.0241865																EGR2	rs1752156	9	125574333	trans	7e-06	0.022	-0.0493434		SETD1A	rs12957150	18	62991216	trans	8.4686e-06	0.35	-0.0567652
DVL2	-0.11826	0.0342373							FOXP4	rs11781516	8	40673899	trans	8.2e-06	0.99	-0.0555651																				SETD1A	rs5770417	22	48188598	trans	9.2396e-06	0.33	-0.051431
DVL2	rs1019432	18	60174687	trans	5.55366e-06	0.91	-0.11826																				FBXO44	-0.0480289	0.0121429
									PRKAR2B	-0.0753129	0.046137																FBXO44	rs9688120	5	25731382	trans	1e-05	0.97	-0.0480289		TUBGCP6	-0.0788429	0.0309231
MMP1	0.110908	0.00860225							PRKAR2B	rs2032028	1	215061035	trans	7.7e-06	0.43	-0.0753129																				TUBGCP6	rs2277849	15	82430354	trans	5.8316e-06	0.99	-0.0788429
MMP1	rs951193	2	102152231	trans	4.45736e-06	0.74	-0.127976																				BRF1	-0.0465471	0.00920289
MMP1	rs11131544	4	65086466	trans	3.06405e-06	0.0025	0.0192146		FPGS	-0.0720633	0.042549																BRF1	rs7902993	10	55938413	trans	1e-05	0.57	-0.0465471
MMP1	rs2108357	7	30524109	trans	8.30389e-06	0.0056	0.718649		FPGS	rs11746464	5	130885626	trans	7.5e-06	0.45	-0.0720633
MMP1	rs12360508	10	23260889	trans	3.17476e-06	0.36	-0.162174																				DOT1L	-0.0622831	0.028022
MMP1	rs658053	10	100374669	trans	6.67216e-06	0.42	-0.0916214		MAP2K7	1.15145	0.00112715																DOT1L	rs1860201	17	30081580	trans	1e-05	0.082	-0.0622831
MMP1	rs8007107	14	60699028	trans	5.87163e-06	0.9	-0.103826		MAP2K7	rs2119047	2	184341764	trans	3.1e-06	0.64	-0.127007
MMP1	rs2111635	18	7174419	trans	3.56736e-06	0.35	-0.141358		MAP2K7	rs4287886	3	29397766	trans	1.3e-06	0.54	-0.233603											TSPO	0.286663	0.00347755
									MAP2K7	rs335618	5	76721372	trans	2.9e-06	0.0023	-0.229568											TSPO	rs6692465	1	161497627	trans	1e-05	0.25	-0.112578
WFS1	4.26998	5.35475e-05							MAP2K7	rs4920799	5	84642284	trans	3.1e-06	0.12	-0.155925											TSPO	rs4469718	1	228523649	trans	9e-07	0.63	-0.364815
WFS1	rs6680578	1	92949466	trans	7.90269e-06	0.97	-0.278025		MAP2K7	rs1486006	8	82553172	trans	7.7e-07	0.00038	2.32999											TSPO	rs7604412	2	71233560	trans	1e-05	0.92	-0.0491921
WFS1	rs6744746	2	43409309	trans	9.37689e-06	0.007	-0.0898805		MAP2K7	rs1538523	9	8196769	trans	9.6e-06	0.69	-0.123743											TSPO	rs12469806	2	100558382	trans	6e-06	0.8	-0.0762409
WFS1	rs1046314	4	6354856	cis	3.74096e-07	4.3e-09	5.19955		MAP2K7	rs1169239	9	13340478	trans	6.4e-06	0.048	-0.0704333											TSPO	rs7646079	3	180692356	trans	7e-06	0.51	-0.0637787
WFS1	rs12547260	8	100985176	trans	5.04832e-06	0.59	-0.106389		MAP2K7	rs1041555	10	20570230	trans	9.5e-06	0.96	-0.0543043											TSPO	rs13141313	4	31761677	trans	1e-05	0.0002	1.6327
WFS1	rs1158080	14	78242985	trans	9.30418e-06	0.58	-0.0564479		MAP2K7	rs1713458	14	19922610	trans	8.3e-06	0.51	-0.0694729											TSPO	rs6830937	4	39446872	trans	1e-05	0.85	-0.0593785
WFS1	rs9923472	16	54839255	trans	6.91429e-06	0.19	-0.108967		MAP2K7	rs2080696	17	57766490	trans	1e-05	0.94	-0.0470454											TSPO	rs825754	5	138159788	trans	1e-05	0.93	-0.0492582
WFS1	rs17675933	16	81789713	trans	3.31576e-06	0.53	-0.164329		MAP2K7	rs1051690	19	7067963	cis	0.0003	0.52	-0.0430867											TSPO	rs392582	5	141356754	trans	1e-05	0.94	-0.0719818
WFS1	rs6128559	20	57408401	trans	5.44958e-06	0.3	-0.125531		MAP2K7	rs3813779	19	8080650	cis	0.0005	0.45	-0.0243551											TSPO	rs4712427	6	19809891	trans	1e-05	0.33	-0.0548659
																											TSPO	rs10503583	8	16489096	trans	6e-06	0.72	-0.072861
CABIN1	-0.0690306	0.0192834							TLR2	-0.022658	0.00748747																TSPO	rs787728	10	27240297	trans	1e-05	0.82	-0.0468215
CABIN1	rs829053	12	25596039	trans	8.08509e-06	0.12	-0.0690306		TLR2	rs10517577	4	154863987	cis	0.0006	0.77	-0.022658											TSPO	rs9532264	13	38118170	trans	4e-06	0.42	-0.105097
																											TSPO	rs1609912	14	83002033	trans	1e-05	0.99	-0.063777
STUB1	0.682733	0.00429325							PUSL1	-0.0539213	0.0221449																TSPO	rs16941871	18	1666816	trans	8e-06	0.078	-0.0949783
STUB1	rs9847662	3	38776649	trans	7.30422e-06	0.12	-0.0757585		PUSL1	rs8007408	14	32834263	trans	8.6e-06	0.49	-0.0539213											TSPO	rs12455506	18	57178507	trans	1e-05	0.46	-0.0604099
STUB1	rs7706482	5	50676911	trans	4.01969e-06	0.00052	1.7419
STUB1	rs1058348	10	11342351	trans	2.84238e-06	0.54	-0.167882																				ZNF358	-0.0544646	0.0202993
STUB1	rs11223906	11	133937290	trans	7.39695e-06	0.84	-0.0768041																				ZNF358	rs10195187	2	125088080	trans	1e-05	0.21	-0.0735063
STUB1	rs839162	12	85114438	trans	7.77139e-06	0.72	-0.178908																				ZNF358	rs10510766	3	53786381	trans	1e-05	0.54	-0.0499095
STUB1	rs11069223	12	117924686	trans	1.09039e-06	0.52	-0.364112																				ZNF358	rs9291722	5	50592665	trans	5e-06	0.0007	0.162528
STUB1	rs323494	17	38329067	trans	1.9664e-06	0.0083	-0.195705																				ZNF358	rs1731759	12	76930333	trans	1e-05	0.39	-0.0464307
																											ZNF358	rs10873518	14	100020877	trans	1e-05	0.19	-0.0471461
ZC3H18	2.30279	0.000675644
ZC3H18	rs9815406	3	95456969	trans	6.2333e-07	2.7e-05	2.4175
ZC3H18	rs16885752	5	55910648	trans	5.39815e-06	0.7	-0.114706
PRKAR2B	-0.111952	0.0316072
PRKAR2B	rs11929651	3	29464039	trans	3.6748e-06	0.36	-0.121014
PRKAR2B	rs2272651	8	134339730	trans	8.10439e-06	0.0012	0.0090625
AHDC1	1.39813	0.00190251
AHDC1	rs16830493	2	134840773	trans	8.99686e-06	0.24	-0.0685621
AHDC1	rs3821895	3	45562987	trans	8.75806e-06	0.26	-0.0553959
AHDC1	rs6921901	6	139784136	trans	1.48964e-06	0.79	-0.23511
AHDC1	rs7031971	9	77701183	trans	6.47596e-06	0.27	-0.108509
AHDC1	rs1991320	11	12447121	trans	7.56858e-06	0.86	-0.0765771
AHDC1	rs17822317	16	59538327	trans	1.68287e-08	0.0083	1.94228
MIB2	-0.145644	0.0454744
MIB2	rs1544859	2	220278089	trans	2.6388e-06	0.2	-0.145644
TCEA2	0.868762	0.00346011
TCEA2	rs6731486	2	152118978	trans	2.03437e-06	0.0002	1.3614
TCEA2	rs2292253	3	3500375	trans	5.53658e-06	0.29	-0.102467
TCEA2	rs690860	13	33594736	trans	3.15812e-06	0.74	-0.193667
TCEA2	rs1013832	13	90250158	trans	2.18893e-06	0.96	-0.196501
SYMPK	0.402165	0.00588865
SYMPK	rs6944586	7	56318083	trans	6.87788e-06	0.14	-0.0745071
SYMPK	rs12820540	12	8631819	trans	6.90526e-06	0.026	-0.0682995
SYMPK	rs7342610	15	59863973	trans	6.17997e-06	0.38	-0.071303
SYMPK	rs11248925	16	252636	trans	1.52366e-06	0.24	-0.266742
SYMPK	rs8050801	16	82682771	trans	7.52906e-06	0.77	-0.086161
SYMPK	rs10420834	19	51039382	cis	7.46057e-43	0.0063	0.969177
H1FX	2.05318	0.000922907
H1FX	rs6767119	3	130470915	cis	1.31007e-06	0.0016	2.26793
H1FX	rs8033309	15	69797752	trans	7.03672e-06	0.96	-0.214749
OGFR	-0.0707939	0.0205339
OGFR	rs7989798	13	100531649	trans	8.87573e-06	0.95	-0.0707939
REEP4	-0.121182	0.035606
REEP4	rs13150129	4	76843452	trans	7.53445e-06	0.0051	-0.0528574
REEP4	rs6458454	6	45695757	trans	7.13643e-06	0.95	-0.0683242
TUBGCP6	-0.153991	0.0493047
TUBGCP6	rs7674464	4	44066802	trans	4.84127e-06	0.47	-0.0923105
TUBGCP6	rs10518490	4	127405593	trans	8.87987e-06	0.38	-0.0616806
ZNF358	0.00614546	0.0102481
ZNF358	rs16859777	2	219898438	trans	8.48989e-06	0.73	-0.0710839
ZNF358	rs3851377	3	170320430	trans	7.51601e-07	0.0003	0.296669
ZNF358	rs1358440	4	10884659	trans	3.05811e-06	0.91	-0.14373
ZNF358	rs7171526	15	60497216	trans	7.85175e-06	0.46	-0.0757096
