# Supplementary material for: Interactome-transcriptome analysis discovers signatures complementary to GWAS Loci of Type 2 Diabetes
Source: Sci Rep. 2016 Oct 18;6:35228. doi: 10.1038/srep35228 (PMC5067504; doi:10.1038/srep35228)
Supplement: Supplementary Table S6 [file srep35228-s7.xls]

## Sheet: rSNP.SRRT and SLC12A9
SNP_ID	Gene symbol	Ensembl ID	Regulation type
rs149684786	SRRT	ENSG00000087087	Distal transcriptional regulation
rs140197623	SRRT	ENSG00000087087	Distal transcriptional regulation
rs74799213	SRRT	ENSG00000087087	Proximal transcriptional regulation
rs57322794	SRRT	ENSG00000087087	Proximal transcriptional regulation
rs182238777	SRRT	ENSG00000087087	Proximal transcriptional regulation
rs55833792	SRRT	ENSG00000087087	Proximal transcriptional regulation
rs17228616	SRRT	ENSG00000087087	Distal transcriptional regulation
rs10261229	SRRT	ENSG00000087087	Distal transcriptional regulation
rs10247855	SRRT	ENSG00000087087	Distal transcriptional regulation
rs74579217	SLC12A9	ENSG00000146828	Distal transcriptional regulation
rs117941673	SLC12A9	ENSG00000146828	Distal transcriptional regulation
rs77195602	SLC12A9	ENSG00000146828	Distal transcriptional regulation
rs117450257	SLC12A9	ENSG00000146828	Proximal transcriptional regulation
rs117450257	SLC12A9	ENSG00000146828	Distal transcriptional regulation
rs140197623	SLC12A9	ENSG00000146828	Proximal transcriptional regulation
rs140197623	SLC12A9	ENSG00000146828	RNA binding protein mediated regulation
rs140197623	SLC12A9	ENSG00000146828	Distal transcriptional regulation
rs117751264	SLC12A9	ENSG00000146828	Proximal transcriptional regulation
rs117751264	SLC12A9	ENSG00000146828	RNA binding protein mediated regulation
rs117751264	SLC12A9	ENSG00000146828	Distal transcriptional regulation
rs114268463	SLC12A9	ENSG00000146828	Proximal transcriptional regulation
rs114268463	SLC12A9	ENSG00000146828	RNA binding protein mediated regulation
rs114268463	SLC12A9	ENSG00000146828	Distal transcriptional regulation
rs7801190	SLC12A9	ENSG00000146828	Proximal transcriptional regulation
rs7801190	SLC12A9	ENSG00000146828	RNA binding protein mediated regulation
rs7801190	SLC12A9	ENSG00000146828	Distal transcriptional regulation
rs199828305	SLC12A9	ENSG00000146828	RNA binding protein mediated regulation
rs199828305	SLC12A9	ENSG00000146828	Distal transcriptional regulation
rs58194245	SLC12A9	ENSG00000146828	RNA binding protein mediated regulation
rs58194245	SLC12A9	ENSG00000146828	Distal transcriptional regulation
rs17162518	SLC12A9	ENSG00000146828	RNA binding protein mediated regulation
rs17162518	SLC12A9	ENSG00000146828	Distal transcriptional regulation
rs182238777	SLC12A9	ENSG00000146828	Distal transcriptional regulation
rs11171	SLC12A9	ENSG00000146828	Distal transcriptional regulation
rs17228616	SLC12A9	ENSG00000146828	Distal transcriptional regulation
rs7636	SLC12A9	ENSG00000146828	Distal transcriptional regulation
rs1799805	SLC12A9	ENSG00000146828	Distal transcriptional regulation
Proximal transcriptional regulation is related to elements associated with DNA accessibility, and this type of regulation is largely dependent on the genomic proximity of the elements and transcript start site (TSS). Therefore, SNPs filtered by relevant elements are re-filtered by upstream and 5'UTR regions of genes.The final double-filtered SNPs are defined as proximal-rSNPs, and their correspon…
Distal transcriptional regulation-related elements are analyzed from the ENCODE data of chromatin interactions. This type of data provides interacted TSS-fragment pairs that are distant in sequence but relatively close in space. For each TSS-fragment pair, the distal-rSNPs are identified from the distal fragment, and their corresponding genes are identified from the TSSs located in the paired reg…
DNA elements related to RBP-mediated post-transcriptional regulation are mapped from RBP-associated RNA sequences generated by ENCODE. SNPs falling within these regulatory elements are defined as RBP-rSNPs. Genes that are mapped by RBP-associated RNA sequences correspond with this type of rSNP.
