# Supplementary material for: Interactome-transcriptome analysis discovers signatures complementary to GWAS Loci of Type 2 Diabetes
Source: Sci Rep. 2016 Oct 18;6:35228. doi: 10.1038/srep35228 (PMC5067504; doi:10.1038/srep35228)
Supplement: Supplementary Table S7 [file srep35228-s8.xls]

## Sheet: Hi-C.chromatin.interaction
T2Di signatures	Interaction region containing DIAGRM-GWAS genome-wide significant SNPs, interact with chromatin region containing T2Di signatures as revealed by Hi-C in K562 and GM06990 (Raw data extracted from PMID: 24526713)	Biological interpretation
RPS6KA4 (chr11:64000001-65000000)	chr11:2000001-3000000 & chr11:17000001-18000000 (rs231361;rs231359;rs231356;rs463924;rs151290;rs151289;rs2074196;rs2074197;rs8181588;rs163177;rs2237892;rs163184;rs2237896;rs7928810;rs1557765;rs5215;rs7124355;rs757110).	Previously, rs231356 is in KCNQ1 and located at the same LD interval as the T2D index SNPs rs231359 in Chinese [PMID: 25102180]. Adrenaline stimulates glycogen breakdown via β-adrenergic receptors and phosphorylation (activation) of glycogen phosphorylase and catalyzes breakdown of glycogen to glucose 1-phosphate. High glycogen content (as suggested by the decrease in expression of PYGM) decrease…
PYGM (chr11:64000001-65000000)
SRRT (chr7:100000001-101000000)	chr7:28000001-29000000 (rs10245867;rs864745;rs849142;rs1635852;rs849133;rs849134;rs849135;rs849335;rs849336;rs849327;rs498475).	rs1635852 maps to a region of open chromatin with enhancer activity that is bound by several transcription factors. This SNP has been shown previously to have allelic differences in pancreatic islet enhancer activity [PMID: 24509480]
C9orf142(chr9:139000001-140000000)	chr9:81000001-82000000 (rs13293121;rs4295736;rs17791513;rs13292347).	C9orf142 is involved in non-homologous end joining (NHEJ) machinery at double-strand break sitse [PMID: 25941166]. Absense of p53 dependent apoptosis and NHEJ lead to severe diabetic phenotype in mice [PMID: 19833883]
